# Supplementary material for: Plasma proteomics reveals molecular overlap between physical activity and dementia risk
Source: Brain Commun. 2026 Jul 21;8(4):fcag287. doi: 10.1093/braincomms/fcag287 (PMC13426312; doi:10.1093/braincomms/fcag287)
Supplement: fcag287_Supplementary_Data [file fcag287_supplementary_data.zip]

Archive with 2 entries (2 files):
- Supplementary_Figure_1.pdf
- Supplementary_Tables_1-13.xlsx
