# Supplementary material for: Plasma proteomics reveals molecular overlap between physical activity and dementia risk
Source: Brain Commun. 2026 Jul 21;8(4):fcag287. doi: 10.1093/braincomms/fcag287 (PMC13426312; doi:10.1093/braincomms/fcag287)
Supplement: fcag287_Supplementary_Data [file fcag287_supplementary_data.zip › Supplementary_Tables_1-13.xlsx]

## Sheet: 1. SomaScan Annotations
Supplementary Table 1. SomaScan v4.1 Aptamer Annotations
Protein Name|UniProt ID^Sequence ID	EntrezGeneSymbol	UniProtID	AptName	SeqId	SomaId	TargetFullName	Target
CRYBB2|P43320	CRYBB2	P43320	seq.10000.28	10000-28	SL019233	Beta-crystallin B2	CRBB2
RAF1|P04049	RAF1	P04049	seq.10001.7	10001-7	SL002564	RAF proto-oncogene serine/threonine-protein kinase	c-Raf
ZNF41|P51814	ZNF41	P51814	seq.10003.15	10003-15	SL019245	Zinc finger protein 41	ZNF41
ELK1|P19419	ELK1	P19419	seq.10006.25	10006-25	SL019228	ETS domain-containing protein Elk-1	ELK1
GUCA1A|P43080	GUCA1A	P43080	seq.10008.43	10008-43	SL019234	Guanylyl cyclase-activating protein 1	GUC1A
BECN1|Q14457^SL014943@seq.10010.10	BECN1	Q14457	seq.10010.10	10010-10	SL014943	Beclin-1	BECN1
OCRL|Q01968	OCRL	Q01968	seq.10011.65	10011-65	SL019246	Inositol polyphosphate 5-phosphatase OCRL-1	OCRL
SPDEF|O95238	SPDEF	O95238	seq.10012.5	10012-5	SL014669	SAM pointed domain-containing Ets transcription factor	SPDEF
SNAI2|O43623	SNAI2	O43623	seq.10014.31	10014-31	SL007803	Zinc finger protein SNAI2	SLUG
KCNAB2|Q13303	KCNAB2	Q13303	seq.10015.119	10015-119	SL014924	Voltage-gated potassium channel subunit beta-2	KCAB2
POLH|Q9Y253	POLH	Q9Y253	seq.10022.207	10022-207	SL019229	DNA polymerase eta	POLH
VDR|P11473	VDR	P11473	seq.10023.32	10023-32	SL004071	Vitamin D3 receptor	VDR
HOGA1|Q86XE5	HOGA1	Q86XE5	seq.10024.44	10024-44	SL019235	4-hydroxy-2-oxoglutarate aldolase, mitochondrial	HOGA1
DLD|P09622^SL008018@seq.10025.1	DLD	P09622	seq.10025.1	10025-1	SL008018	Dihydrolipoyl dehydrogenase, mitochondrial	DLDH
MUTYH|Q9UIF7	MUTYH	Q9UIF7	seq.10030.8	10030-8	SL006373	Adenine DNA glycosylase	MutY homolog
DUSP4|Q13115	DUSP4	Q13115	seq.10035.6	10035-6	SL007389	Dual specificity protein phosphatase 4	DUS4
ZHX3|Q9H4I2	ZHX3	Q9H4I2	seq.10036.201	10036-201	SL019252	Zinc fingers and homeoboxes protein 3	ZHX3
SIGLEC12|Q96PQ1^SL025986@seq.10037.98	SIGLEC12	Q96PQ1	seq.10037.98	10037-98	SL025986	Sialic acid-binding Ig-like lectin 12:Ig-like V-type 2 domain, Isoform long	SIG12:Ig-like V-type 2
PNP|P00491^SL005262@seq.10039.32	PNP	P00491	seq.10039.32	10039-32	SL005262	Purine nucleoside phosphorylase	PNP
TP63|Q9H3D4	TP63	Q9H3D4	seq.10040.63	10040-63	SL007662	Tumor protein 63	P73L
HNF4A|P41235	HNF4A	P41235	seq.10041.3	10041-3	SL007226	Hepatocyte nuclear factor 4-alpha	HNF4A
SGK3|Q96BR1	SGK3	Q96BR1	seq.10042.8	10042-8	SL015131	Serine/threonine-protein kinase Sgk3	SGK3
BRD4|O60885	BRD4	O60885	seq.10043.31	10043-31	SL019249	Bromodomain-containing protein 4	BRD4
WNT10A|Q9GZT5	WNT10A	Q9GZT5	seq.10044.12	10044-12	SL012823	Protein Wnt-10a	WN10A
CUL3|Q13618	CUL3	Q13618	seq.10045.47	10045-47	SL010989	Cullin-3	CUL3
BIRC2|Q13490^SL003727@seq.10046.55	BIRC2	Q13490	seq.10046.55	10046-55	SL003727	Baculoviral IAP repeat-containing protein 2	cIAP-1
NCF2|P19878	NCF2	P19878	seq.10047.12	10047-12	SL004553	Neutrophil cytosol factor 2	NCF-2
CBFB|Q13951	CBFB	Q13951	seq.10048.7	10048-7	SL011998	Core-binding factor subunit beta	PEBB
TERF1|P54274	TERF1	P54274	seq.10049.112	10049-112	SL019242	Telomeric repeat-binding factor 1	TERF1
ILK|Q13418	ILK	Q13418	seq.10053.5	10053-5	SL004474	Integrin-linked protein kinase	ILK1
GAN|Q9H2C0	GAN	Q9H2C0	seq.10054.3	10054-3	SL019232	Gigaxonin	GAN
FOXM1|Q08050	FOXM1	Q08050	seq.10056.5	10056-5	SL007372	Forkhead box protein M1	FOXM1
RAD23A|P54725	RAD23A	P54725	seq.10058.1	10058-1	SL013796	UV excision repair protein RAD23 homolog A	RD23A
FANCL|Q9NW38	FANCL	Q9NW38	seq.10063.10	10063-10	SL019237	E3 ubiquitin-protein ligase FANCL	FANCL
RBBP9|O75884	RBBP9	O75884	seq.10064.12	10064-12	SL011550	Putative hydrolase RBBP9	RBBP9
PIN1|Q13526^SL013908@seq.10069.2	PIN1	Q13526	seq.10069.2	10069-2	SL013908	Peptidyl-prolyl cis-trans isomerase NIMA-interacting 1	PIN1
PLCG2|P16885	PLCG2	P16885	seq.10070.22	10070-22	SL016406	1-phosphatidylinositol 4,5-bisphosphate phosphodiesterase gamma-2	PLCG2
TDP1|Q9NUW8	TDP1	Q9NUW8	seq.10073.22	10073-22	SL011411	Tyrosyl-DNA phosphodiesterase 1	TYDP1
BRD2|P25440^SL014748@seq.10074.128	BRD2	P25440	seq.10074.128	10074-128	SL014748	Bromodomain-containing protein 2	BRD2
ACBD6|Q9BR61^SL019254@seq.10075.75	ACBD6	Q9BR61	seq.10075.75	10075-75	SL019254	Acyl-CoA-binding domain-containing protein 6	ACBD6
AP4M1|O00189	AP4M1	O00189	seq.10076.1	10076-1	SL019225	AP-4 complex subunit mu-1	AP4M1
BAG3|O95817	BAG3	O95817	seq.10078.5	10078-5	SL007063	BAG family molecular chaperone regulator 3	BAG3
EIF2B1|Q14232	EIF2B1	Q14232	seq.10080.9	10080-9	SL019240	Translation initiation factor eIF-2B subunit alpha	EI2BA
SATB2|Q9UPW6	SATB2	Q9UPW6	seq.10081.17	10081-17	SL019243	DNA-binding protein SATB2	SATB2
NEFL|P07196	NEFL	P07196	seq.10082.251	10082-251	SL019251	Neurofilament light polypeptide	NFL
STAR|P49675	STAR	P49675	seq.10085.25	10085-25	SL001714	Steroidogenic acute regulatory protein, mitochondrial	STAR
CBS|P35520	CBS	P35520	seq.10086.39	10086-39	SL018882	Cystathionine beta-synthase	CBS
CRYAA|P02489	CRYAA	P02489	seq.10087.10	10087-10	SL003675	Alpha-crystallin A chain	Alpha crystallin A chain
APRT|P07741	APRT	P07741	seq.10088.37	10088-37	SL008014	Adenine phosphoribosyltransferase	APT
ASMTL|O95671	ASMTL	O95671	seq.10089.7	10089-7	SL019244	N-acetylserotonin O-methyltransferase-like protein	ASML
STUB1|Q9UNE7^SL019100@seq.10336.3	STUB1	Q9UNE7	seq.10336.3	10336-3	SL019100	E3 ubiquitin-protein ligase CHIP	CHIP
ENO2|P09104^SL001731@seq.10339.48	ENO2	P09104	seq.10339.48	10339-48	SL001731	Gamma-enolase	NSE
PIAS4|Q8N2W9	PIAS4	Q8N2W9	seq.10342.55	10342-55	SL019096	E3 SUMO-protein ligase PIAS4	PIAS4
IL10RA|Q13651^SL005173@seq.10344.334	IL10RA	Q13651	seq.10344.334	10344-334	SL005173	Interleukin-10 receptor subunit alpha	IL-10 Ra
STAT3|P40763^SL007221@seq.10346.5	STAT3	P40763	seq.10346.5	10346-5	SL007221	Signal transducer and activator of transcription 3	STAT3
IRF1|P10914^SL007108@seq.10351.51	IRF1	P10914	seq.10351.51	10351-51	SL007108	Interferon regulatory factor 1	IRF1
STAT3|P40763^SL007221@seq.10354.57	STAT3	P40763	seq.10354.57	10354-57	SL007221	Signal transducer and activator of transcription 3	STAT3
JUN|P05412	JUN	P05412	seq.10356.21	10356-21	SL000455	Transcription factor AP-1	c-Jun
OAS1|P00973	OAS1	P00973	seq.10361.25	10361-25	SL014684	2'-5'-oligoadenylate synthase 1	OAS1
MYC|P01106	MYC	P01106	seq.10362.35	10362-35	SL002565	Myc proto-oncogene protein	c-Myc
SMAD3|P84022	SMAD3	P84022	seq.10363.13	10363-13	SL004097	Mothers against decapentaplegic homolog 3	SMAD3
SMAD2|Q15796^SL004101@seq.10364.6	SMAD2	Q15796	seq.10364.6	10364-6	SL004101	Mothers against decapentaplegic homolog 2	SMAD2
IL12B|P29460^SL005184@seq.10365.132	IL12B	P29460	seq.10365.132	10365-132	SL005184	Interleukin-23	IL-23
PDGFRA|P16234	PDGFRA	P16234	seq.10366.11	10366-11	SL001728	Platelet-derived growth factor receptor alpha	PDGFRA
IL12A|P29459^SL001716@seq.10367.62	IL12A	P29459	seq.10367.62	10367-62	SL001716	Interleukin-12	IL-12
STAT1|P42224^SL004396@seq.10370.21	STAT1	P42224	seq.10370.21	10370-21	SL004396	Signal transducer and activator of transcription 1-alpha/beta	STAT1
STAT6|P42226	STAT6	P42226	seq.10372.18	10372-18	SL007229	Signal transducer and activator of transcription 6	STAT6
ANGPTL3|Q9Y5C1^SL006803@seq.10382.1	ANGPTL3	Q9Y5C1	seq.10382.1	10382-1	SL006803	Angiopoietin-related protein 3	ANGL3
ZNRF3|Q9ULT6^SL018971@seq.10390.21	ZNRF3	Q9ULT6	seq.10390.21	10390-21	SL018971	E3 ubiquitin-protein ligase ZNRF3	ZNRF3
ANGPTL3|Q9Y5C1^SL006803@seq.10391.1	ANGPTL3	Q9Y5C1	seq.10391.1	10391-1	SL006803	Angiopoietin-related protein 3	ANGL3
MCL1|Q07820^SL003755@seq.10396.6	MCL1	Q07820	seq.10396.6	10396-6	SL003755	Induced myeloid leukemia cell differentiation protein Mcl-1	Mcl-1
ANKRD1|Q15327^SL019275@seq.10398.110	ANKRD1	Q15327	seq.10398.110	10398-110	SL019275	Ankyrin repeat domain-containing protein 1	ANKR1
STX12|Q86Y82	STX12	Q86Y82	seq.10418.36	10418-36	SL011111	Syntaxin-12	STX12
SCARA5|Q6ZMJ2	SCARA5	Q6ZMJ2	seq.10419.1	10419-1	SL014110	Scavenger receptor class A member 5	SCAR5
FAIM|Q9NVQ4^SL018037@seq.10420.30	FAIM	Q9NVQ4	seq.10420.30	10420-30	SL018037	Fas apoptotic inhibitory molecule 1	FAIM1
NPDC1|Q9NQX5	NPDC1	Q9NQX5	seq.10424.31	10424-31	SL015264	Neural proliferation differentiation and control protein 1	NPDC1
B4GALT5|O43286	B4GALT5	O43286	seq.10425.3	10425-3	SL017972	Beta-1,4-galactosyltransferase 5	B4GT5
GOSR2|O14653	GOSR2	O14653	seq.10426.21	10426-21	SL018004	Golgi SNAP receptor complex member 2	GOSR2
KIR2DS2|P43631	KIR2DS2	P43631	seq.10428.1	10428-1	SL018045	Killer cell immunoglobulin-like receptor 2DS2	KI2S2
SLC3A2|P08195^SL025780@seq.10430.31	SLC3A2	P08195	seq.10430.31	10430-31	SL025780	4F2 cell-surface antigen heavy chain:Cytoplasmic domain	4F2:CD
SHISAL1|Q3SXP7	SHISAL1	Q3SXP7	seq.10432.3	10432-3	SL018002	Uncharacterized protein KIAA1644	K1644
AGA|P20933	AGA	P20933	seq.10435.2	10435-2	SL008645	N(4)-(beta-N-acetylglucosaminyl)-L-asparaginase	ASPG
CSF2RA|P15509	CSF2RA	P15509	seq.10438.19	10438-19	SL007128	Granulocyte-macrophage colony-stimulating factor receptor subunit alpha	CSF2R
AMY2B|P19961^SL005393@seq.10439.57	AMY2B	P19961	seq.10439.57	10439-57	SL005393	Alpha-amylase 2B	Alpha-amylase 2B
CLMP|Q9H6B4^SL025782@seq.10440.26	CLMP	Q9H6B4	seq.10440.26	10440-26	SL025782	CXADR-like membrane protein:Extracellular domain	ACAM:ECD
TMEM190|Q8WZ59	TMEM190	Q8WZ59	seq.10442.1	10442-1	SL018089	Transmembrane protein 190	TM190
APOM|O95445^SL004747@seq.10445.20	APOM	O95445	seq.10445.20	10445-20	SL004747	Apolipoprotein M	ApoM
PABPC3|Q9H361	PABPC3	Q9H361	seq.10447.18	10447-18	SL018138	Polyadenylate-binding protein 3	PABP3
SHISA2|Q6UWI4	SHISA2	Q6UWI4	seq.10449.31	10449-31	SL008887	Protein shisa-2 homolog	TMM46
NUCB1|Q02818	NUCB1	Q02818	seq.10451.11	10451-11	SL008914	Nucleobindin-1	NUCB1
CEACAM20|Q6UY09	CEACAM20	Q6UY09	seq.10453.7	10453-7	SL018233	Carcinoembryonic antigen-related cell adhesion molecule 20	CEA20
DNAJC16|Q9Y2G8	DNAJC16	Q9Y2G8	seq.10454.99	10454-99	SL018290	DnaJ homolog subfamily C member 16	DJC16
IL31|Q6EBC2	IL31	Q6EBC2	seq.10455.196	10455-196	SL004678	Interleukin-31	IL-31
IL18RAP|O95256^SL004861@seq.10457.3	IL18RAP	O95256	seq.10457.3	10457-3	SL004861	Interleukin-18 receptor accessory protein	IL-18 Rb
CHIT1|Q13231^SL006029@seq.10460.1	CHIT1	Q13231	seq.10460.1	10460-1	SL006029	Chitotriosidase-1	Chitotriosidase-1
INSL5|Q9Y5Q6	INSL5	Q9Y5Q6	seq.10462.14	10462-14	SL012880	Insulin-like peptide INSL5	INSL5
ALPI|P09923^SL002514@seq.10463.23	ALPI	P09923	seq.10463.23	10463-23	SL002514	Intestinal-type alkaline phosphatase	Alkaline phosphatase, intestine
ANTXR1|Q9H6X2	ANTXR1	Q9H6X2	seq.10464.6	10464-6	SL008696	Anthrax toxin receptor 1	ANTR1
TXNDC11|Q6PKC3^SL026024@seq.10470.34	TXNDC11	Q6PKC3	seq.10470.34	10470-34	SL026024	Thioredoxin domain-containing protein 11:C-term	TXD11:N-term
TNFRSF14|Q92956^SL004145@seq.10472.53	TNFRSF14	Q92956	seq.10472.53	10472-53	SL004145	Tumor necrosis factor receptor superfamily member 14	HVEM
TFF2|Q03403^SL002602@seq.10473.2	TFF2	Q03403	seq.10473.2	10473-2	SL002602	Trefoil factor 2	Trefoil factor 2
MMP10|P09238^SL000645@seq.10479.18	MMP10	P09238	seq.10479.18	10479-18	SL000645	Stromelysin-2	MMP-10
CD59|P13987^SL004557@seq.10480.33	CD59	P13987	seq.10480.33	10480-33	SL004557	CD59 glycoprotein	CD59
MAGEA4|P43358^SL005064@seq.10485.56	MAGEA4	P43358	seq.10485.56	10485-56	SL005064	Melanoma-associated antigen 4	MAGE-4
RPN1|P04843^SL025976@seq.10490.3	RPN1	P04843	seq.10490.3	10490-3	SL025976	Dolichyl-diphosphooligosaccharide--protein glycosyltransferase subunit 1:Cytoplasmic domain	RPN1:CD
CLCA1|A8K7I4	CLCA1	A8K7I4	seq.10496.11	10496-11	SL009322	Calcium-activated chloride channel regulator 1	CaCC
TMEM106A|Q96A25	TMEM106A	Q96A25	seq.10499.1	10499-1	SL008733	Transmembrane protein 106A	T106A
RNF43|Q68DV7^SL018629@seq.10505.12	RNF43	Q68DV7	seq.10505.12	10505-12	SL018629	E3 ubiquitin-protein ligase RNF43	RNF43
PGRMC2|O15173^SL007962@seq.10506.53	PGRMC2	O15173	seq.10506.53	10506-53	SL007962	Membrane-associated progesterone receptor component 2	PGRC2
ACRV1|P26436^SL009308@seq.10507.166	ACRV1	P26436	seq.10507.166	10507-166	SL009308	Acrosomal protein SP-10	sperm protein 10
SCIMP|Q6UWF3	SCIMP	Q6UWF3	seq.10510.62	10510-62	SL018612	SLP adapter and CSK-interacting membrane protein	SCIMP
COL6A3|P12111^SL025821@seq.10511.10	COL6A3	P12111	seq.10511.10	10511-10	SL025821	Collagen alpha-3(VI) chain:isoform 3	Collagen alpha-3(VI):isoform 3
CSF2RB|P32927^SL025888@seq.10512.13	CSF2RB	P32927	seq.10512.13	10512-13	SL025888	Cytokine receptor common subunit beta:Extracellular domain	IL3RB:ECD
KCNIP3|Q9Y2W7	KCNIP3	Q9Y2W7	seq.10513.13	10513-13	SL018613	Calsenilin	CSEN
PTGDS|P41222	PTGDS	P41222	seq.10514.5	10514-5	SL005360	Prostaglandin-H2 D-isomerase	PGD2 synthase
MXRA8|Q9BRK3^SL025939@seq.10521.10	MXRA8	Q9BRK3	seq.10521.10	10521-10	SL025939	Matrix-remodeling-associated protein 8:Extracellular domain	MXRA8:ECD
DHX9|Q08211	DHX9	Q08211	seq.10527.22	10527-22	SL013075	ATP-dependent RNA helicase A	DHX9
DPEP1|P16444^SL008734@seq.10528.2	DPEP1	P16444	seq.10528.2	10528-2	SL008734	Dipeptidase 1	DPEP1
PSMB6|P28072	PSMB6	P28072	seq.10530.8	10530-8	SL016414	Proteasome subunit beta type-6	PSB6
NRAS|P01111	NRAS	P01111	seq.10531.18	10531-18	SL010845	GTPase NRas	RASN
PARP1|P09874^SL025953@seq.10534.40	PARP1	P09874	seq.10534.40	10534-40	SL025953	Poly [ADP-ribose] polymerase 1:BRCA1 C-terminal:BRCA1 C-terminus domian	PARP:BRCT domain
COX6A2|Q02221	COX6A2	Q02221	seq.10535.25	10535-25	SL018731	Cytochrome c oxidase subunit 6A2, mitochondrial	CX6A2
CD99L2|Q8TCZ2	CD99L2	Q8TCZ2	seq.10539.30	10539-30	SL014293	CD99 antigen-like protein 2	C99L2
TSPEAR|Q8WU66	TSPEAR	Q8WU66	seq.10546.2	10546-2	SL012744	Thrombospondin-type laminin G domain and EAR repeat-containing protein	TSEAR
BMPR1B|O00238	BMPR1B	O00238	seq.10550.37	10550-37	SL004132	Bone morphogenetic protein receptor type-1B	BMP RIB
LAT|O43561	LAT	O43561	seq.10551.7	10551-7	SL007008	Linker for activation of T-cells family member 1	LAT
KLRC4|O43908	KLRC4	O43908	seq.10552.88	10552-88	SL017983	NKG2-F type II integral membrane protein	NKG2F
TOR1AIP2|Q8NFQ8	TOR1AIP2	Q8NFQ8	seq.10553.8	10553-8	SL017988	Torsin-1A-interacting protein 2	TOIP2
GLB1|P16278	GLB1	P16278	seq.10554.23	10554-23	SL009072	Beta-galactosidase	BGAL
TEX29|Q8N6K0	TEX29	Q8N6K0	seq.10557.6	10557-6	SL018003	Testis-expressed sequence 29 protein	TEX29
PCDH9|Q9HC56	PCDH9	Q9HC56	seq.10558.26	10558-26	SL008436	Protocadherin-9	PCDH9
ITM2C|Q9NQX7^SL025895@seq.10560.1	ITM2C	Q9NQX7	seq.10560.1	10560-1	SL025895	Integral membrane protein 2C:N-term	ITM2C:N-term
PGLYRP3|Q96LB9	PGLYRP3	Q96LB9	seq.10561.5	10561-5	SL004512	Peptidoglycan recognition protein 3	PGRP-I-alpha
NETO2|Q8NC67	NETO2	Q8NC67	seq.10562.42	10562-42	SL015086	Neuropilin and tolloid-like protein 2	NETO2
LYSMD3|Q7Z3D4	LYSMD3	Q7Z3D4	seq.10563.13	10563-13	SL018021	LysM and putative peptidoglycan-binding domain-containing protein 3	LYSM3
SLITRK3|O94933	SLITRK3	O94933	seq.10565.19	10565-19	SL017951	SLIT and NTRK-like protein 3	SLIK3
MFAP2|P55001^SL012443@seq.10569.28	MFAP2	P55001	seq.10569.28	10569-28	SL012443	Microfibrillar-associated protein 2	MFAP2
MGAT1|P26572	MGAT1	P26572	seq.10571.14	10571-14	SL018096	Alpha-1,3-mannosyl-glycoprotein 2-beta-N-acetylglucosaminyltransferase	MGAT1
CST8|O60676	CST8	O60676	seq.10572.65	10572-65	SL012372	Cystatin-8	CST8
B2M|P61769^SL000283@seq.10574.10	B2M	P61769	seq.10574.10	10574-10	SL000283	Beta-2-microglobulin	b2-Microglobulin
PUF60|Q9UHX1	PUF60	Q9UHX1	seq.10575.31	10575-31	SL018139	Poly(U)-binding-splicing factor PUF60	PUF60
PLXDC2|Q6UX71^SL025965@seq.10576.7	PLXDC2	Q6UX71	seq.10576.7	10576-7	SL025965	Plexin domain-containing protein 2:Extracellular domain	PXDC2:ECD
SFTA2|Q6UW10	SFTA2	Q6UW10	seq.10580.14	10580-14	SL012586	Surfactant-associated protein 2	SFTA2
POMK|Q9H5K3	POMK	Q9H5K3	seq.10582.36	10582-36	SL018286	Protein O-mannose kinase	SG196
TMEM108|Q6UXF1	TMEM108	Q6UXF1	seq.10583.1	10583-1	SL018282	Transmembrane protein 108	TM108
NDUFS4|O43181	NDUFS4	O43181	seq.10584.7	10584-7	SL018289	NADH dehydrogenase [ubiquinone] iron-sulfur protein 4, mitochondrial	NDUS4
ST3GAL5|Q9UNP4	ST3GAL5	Q9UNP4	seq.10588.39	10588-39	SL011395	Lactosylceramide alpha-2,3-sialyltransferase	SIAT9
RAET1L|Q5VY80^SL018354@seq.10589.7	RAET1L	Q5VY80	seq.10589.7	10589-7	SL018354	Retinoic acid early transcript 1L protein	RET1L
CLGN|O14967	CLGN	O14967	seq.10600.24	10600-24	SL017410	Calmegin	CLGN
HTN3|P15516	HTN3	P15516	seq.10603.1	10603-1	SL012419	Histatin-3	HIS3
APMAP|Q9HDC9	APMAP	Q9HDC9	seq.10605.22	10605-22	SL004748	Adipocyte plasma membrane-associated protein	APMAP
TOR1AIP1|Q5JTV8^SL026012@seq.10606.34	TOR1AIP1	Q5JTV8	seq.10606.34	10606-34	SL026012	Torsin-1A-interacting protein 1:Perinuclear domain	TOIP1:Perinuclear
HTN1|P15515	HTN1	P15515	seq.10608.9	10608-9	SL012418	Histatin-1	HIS1
PLOD3|O60568	PLOD3	O60568	seq.10612.18	10612-18	SL008694	Procollagen-lysine,2-oxoglutarate 5-dioxygenase 3	PLOD3
GOLM2|Q6P4E1^SL018589@seq.10613.33	GOLM2	Q6P4E1	seq.10613.33	10613-33	SL018589	Protein CASC4	CASC4
MPZ|P25189	MPZ	P25189	seq.10615.18	10615-18	SL008066	Myelin protein P0	MYP0
PODXL2|Q9NZ53	PODXL2	Q9NZ53	seq.10616.67	10616-67	SL017477	Podocalyxin-like protein 2	PDXL2
LRP2|P98164	LRP2	P98164	seq.10618.190	10618-190	SL004439	Low-density lipoprotein receptor-related protein 2	megalin
MSMB|P08118	MSMB	P08118	seq.10620.21	10620-21	SL000548	Beta-microseminoprotein	PSP-94
PRR16|Q569H4	PRR16	Q569H4	seq.10621.26	10621-26	SL018592	Protein Largen	PRR16
MUC1|P15941^SL025933@seq.10623.19	MUC1	P15941	seq.10623.19	10623-19	SL025933	Mucin-1:region 1	MUC1:region 1
SPINK13|Q1W4C9	SPINK13	Q1W4C9	seq.10624.45	10624-45	SL018582	Serine protease inhibitor Kazal-type 13	ISK13
ST6GALNAC3|Q8NDV1^SL018611@seq.10626.116	ST6GALNAC3	Q8NDV1	seq.10626.116	10626-116	SL018611	Alpha-N-acetylgalactosaminide alpha-2,6-sialyltransferase 3	SIA7C
APLP2|Q06481^SL007366@seq.10627.87	APLP2	Q06481	seq.10627.87	10627-87	SL007366	Amyloid-like protein 2	APLP2
HTATIP2|Q9BUP3^SL007633@seq.10630.5	HTATIP2	Q9BUP3	seq.10630.5	10630-5	SL007633	Oxidoreductase HTATIP2	HTAI2
PGRMC2|O15173^SL007962@seq.10631.9	PGRMC2	O15173	seq.10631.9	10631-9	SL007962	Membrane-associated progesterone receptor component 2	PGRC2
CD200R1|Q8TD46^SL025932@seq.10636.1	CD200R1	Q8TD46	seq.10636.1	10636-1	SL025932	Cell surface glycoprotein CD200 receptor 1:Isoform 4, Cytoplasmic Domain	MO2R1:CD
ELAPOR1|Q6UXG2^SL025903@seq.10637.50	ELAPOR1	Q6UXG2	seq.10637.50	10637-50	SL025903	UPF0577 protein KIAA1324:Extracellular domain	K1324:ECD
TINF2|Q9BSI4	TINF2	Q9BSI4	seq.10638.1	10638-1	SL018685	TERF1-interacting nuclear factor 2	TINF2
OLFM3|Q96PB7^SL025948@seq.10643.16	OLFM3	Q96PB7	seq.10643.16	10643-16	SL025948	Noelin-3:Isoform 2, C-term	NOE3:C-term
ASCC1|Q8N9N2	ASCC1	Q8N9N2	seq.10647.18	10647-18	SL017894	Activating signal cointegrator 1 complex subunit 1	ASCC1
INSIG1|O15503	INSIG1	O15503	seq.10663.42	10663-42	SL018014	Insulin-induced gene 1 protein	INSI1
GNPTG|Q9UJJ9	GNPTG	Q9UJJ9	seq.10666.7	10666-7	SL012791	N-acetylglucosamine-1-phosphotransferase subunit gamma	GNPTG
C1orf185|Q5T7R7	C1orf185	Q5T7R7	seq.10667.78	10667-78	SL018036	Uncharacterized protein C1orf185	CA185
STX4|Q12846	STX4	Q12846	seq.10668.5	10668-5	SL007377	Syntaxin-4	STX4
SEMA3E|O15041^SL010470@seq.10670.26	SEMA3E	O15041	seq.10670.26	10670-26	SL010470	Semaphorin-3E	Semaphorin 3E
SFTPB|P07988	SFTPB	P07988	seq.10672.75	10672-75	SL004483	Pulmonary surfactant-associated protein B	SP-B
TMX2|Q9Y320	TMX2	Q9Y320	seq.10675.223	10675-223	SL018343	Thioredoxin-related transmembrane protein 2	TMX2
NDUFB4|O95168	NDUFB4	O95168	seq.10677.9	10677-9	SL007990	NADH dehydrogenase [ubiquinone] 1 beta subcomplex subunit 4	NDUB4
KLRG2|A4D1S0^SL025910@seq.10693.43	KLRG2	A4D1S0	seq.10693.43	10693-43	SL025910	Killer cell lectin-like receptor subfamily G member 2:C-term	KLRG2:C-term
WFDC10B|Q8IUB3	WFDC10B	Q8IUB3	seq.10695.12	10695-12	SL012662	Protein WFDC10B	WF10B
LRP1|Q07954^SL018603@seq.10699.52	LRP1	Q07954	seq.10699.52	10699-52	SL018603	Prolow-density lipoprotein receptor-related protein 1	LRP1
IGSF11|Q5DX21^SL025885@seq.10700.10	IGSF11	Q5DX21	seq.10700.10	10700-10	SL025885	Immunoglobulin superfamily member 11:Cytoplasmic domain	IGS11:CD
COL28A1|Q2UY09	COL28A1	Q2UY09	seq.10702.1	10702-1	SL012521	Collagen alpha-1(XXVIII) chain	COSA1
SUDS3|Q9H7L9	SUDS3	Q9H7L9	seq.10703.203	10703-203	SL006737	Sin3 histone deacetylase corepressor complex component SDS3	SDS3
IRAG2|Q12912^SL018605@seq.10704.91	IRAG2	Q12912	seq.10704.91	10704-91	SL018605	Lymphoid-restricted membrane protein	LRMP
ST6GALNAC3|Q8NDV1^SL018611@seq.10705.14	ST6GALNAC3	Q8NDV1	seq.10705.14	10705-14	SL018611	Alpha-N-acetylgalactosaminide alpha-2,6-sialyltransferase 3	SIA7C
GNRH2|O43555	GNRH2	O43555	seq.10708.3	10708-3	SL007007	Progonadoliberin-2	GON2
ZPBP2|Q6X784	ZPBP2	Q6X784	seq.10710.23	10710-23	SL012618	Zona pellucida-binding protein 2	ZPBP2
CD300LB|A8K4G0	CD300LB	A8K4G0	seq.10713.151	10713-151	SL017073	CMRF35-like molecule 7	CLM7
ACE|P12821	ACE	P12821	seq.10714.7	10714-7	SL000269	Angiotensin-converting enzyme	ACE
PSMD5|Q16401	PSMD5	Q16401	seq.10716.35	10716-35	SL010942	26S proteasome non-ATPase regulatory subunit 5	PSMD5
HSPA1A|P0DMV8^SL000451@seq.10721.76	HSPA1A	P0DMV8	seq.10721.76	10721-76	SL000451	Heat shock 70 kDa protein 1A	HSP 70
SYK|P43405^SL025912@seq.10722.13	SYK	P43405	seq.10722.13	10722-13	SL025912	Tyrosine-protein kinase SYK:Protein kinase domain	KSYK:Protein Kinase
HS3ST5|Q8IZT8	HS3ST5	Q8IZT8	seq.10731.10	10731-10	SL018028	Heparan sulfate glucosamine 3-O-sulfotransferase 5	HS3S5
GAL3ST2|Q9H3Q3	GAL3ST2	Q9H3Q3	seq.10734.339	10734-339	SL018126	Galactose-3-O-sulfotransferase 2	G3ST2
SERPINB1|P30740	SERPINB1	P30740	seq.10737.96	10737-96	SL005397	Leukocyte elastase inhibitor	Serpin B1
FBLN5|Q9UBX5^SL004460@seq.10738.11	FBLN5	Q9UBX5	seq.10738.11	10738-11	SL004460	Fibulin-5	fibulin 5
CSF1|P09603^SL002684@seq.10741.22	CSF1	P09603	seq.10741.22	10741-22	SL002684	Macrophage colony-stimulating factor 1	CSF-1
SLITRK1|Q96PX8^SL008760@seq.10743.13	SLITRK1	Q96PX8	seq.10743.13	10743-13	SL008760	SLIT and NTRK-like protein 1	SLIK1
DKK3|Q9UBP4^SL009412@seq.10746.24	DKK3	Q9UBP4	seq.10746.24	10746-24	SL009412	Dickkopf-related protein 3	DKK3
PCDHB2|Q9Y5E7	PCDHB2	Q9Y5E7	seq.10748.216	10748-216	SL018468	Protocadherin beta-2	PCDB2
HSPA1A|P0DMV8^SL000451@seq.10749.18	HSPA1A	P0DMV8	seq.10749.18	10749-18	SL000451	Heat shock 70 kDa protein 1A	HSP 70
CDYL2|Q8N8U2	CDYL2	Q8N8U2	seq.10752.8	10752-8	SL018591	Chromodomain Y-like protein 2	CDYL2
ADAM7|Q9H2U9	ADAM7	Q9H2U9	seq.10753.31	10753-31	SL018585	Disintegrin and metalloproteinase domain-containing protein 7	ADAM7
PROK2|Q9HC23	PROK2	Q9HC23	seq.10754.113	10754-113	SL005237	Prokineticin-2	Prokineticin-2
UCN3|Q969E3	UCN3	Q969E3	seq.10756.34	10756-34	SL012761	Urocortin-3	UCN3
KERA|O60938	KERA	O60938	seq.10758.2	10758-2	SL012375	Keratocan	KERA
GRIA4|P48058	GRIA4	P48058	seq.10760.107	10760-107	SL018367	Glutamate receptor 4	GRIA4
TMED2|Q15363	TMED2	Q15363	seq.10761.5	10761-5	SL006541	Transmembrane emp24 domain-containing protein 2	TMED2
KLRG2|A4D1S0^SL025911@seq.10762.2	KLRG2	A4D1S0	seq.10762.2	10762-2	SL025911	Killer cell lectin-like receptor subfamily G member 2:N-term	KLRG2:N-term
ADGRG2|Q8IZP9	ADGRG2	Q8IZP9	seq.10767.52	10767-52	SL018836	G-protein coupled receptor 64	GPR64
CSGALNACT2|Q8N6G5	CSGALNACT2	Q8N6G5	seq.10772.21	10772-21	SL017976	Chondroitin sulfate N-acetylgalactosaminyltransferase 2	CGAT2
RAB3D|O95716^SL008723@seq.10780.10	RAB3D	O95716	seq.10780.10	10780-10	SL008723	Ras-related protein Rab-3D	RAB3D
CLEC4G|Q6UXB4^SL008886@seq.10781.19	CLEC4G	Q6UXB4	seq.10781.19	10781-19	SL008886	C-type lectin domain family 4 member G	CLC4G
LRRC52|Q8N7C0	LRRC52	Q8N7C0	seq.10785.8	10785-8	SL018337	Leucine-rich repeat-containing protein 52	LRC52
CD300E|Q496F6^SL018456@seq.10798.4	CD300E	Q496F6	seq.10798.4	10798-4	SL018456	CMRF35-like molecule 2	CLM2
SERPINH1|P50454	SERPINH1	P50454	seq.10800.15	10800-15	SL003668	Serpin H1	Collagen-binding protein
EFNA2|O43921^SL004843@seq.10801.11	EFNA2	O43921	seq.10801.11	10801-11	SL004843	Ephrin-A2	Ephrin-A2
HSPA1A|P0DMV8^SL000451@seq.10803.22	HSPA1A	P0DMV8	seq.10803.22	10803-22	SL000451	Heat shock 70 kDa protein 1A	HSP 70
KLRB1|Q12918^SL018479@seq.10809.14	KLRB1	Q12918	seq.10809.14	10809-14	SL018479	Killer cell lectin-like receptor subfamily B member 1	KLRB1
CD1A|P06126	CD1A	P06126	seq.10814.7	10814-7	SL016708	T-cell surface glycoprotein CD1a	CD1A
HABP4|Q5JVS0	HABP4	Q5JVS0	seq.10815.2	10815-2	SL018601	Intracellular hyaluronan-binding protein 4	HABP4
PILRA|Q9UKJ1^SL022717@seq.10816.150	PILRA	Q9UKJ1	seq.10816.150	10816-150	SL022717	Paired immunoglobulin-like type 2 receptor alpha isoform FDF03-M14	PILRA isoform FDF03-M14
TOMM20L|Q6UXN7	TOMM20L	Q6UXN7	seq.10817.26	10817-26	SL018588	TOMM20-like protein 1	TO20L
SMPD1|P17405	SMPD1	P17405	seq.10818.36	10818-36	SL008921	Sphingomyelin phosphodiesterase	ASM
FBLN1|P23142^SL004461@seq.10819.108	FBLN1	P23142	seq.10819.108	10819-108	SL004461	Fibulin-1	fibulin 1
VSIG10|Q8N0Z9	VSIG10	Q8N0Z9	seq.10825.12	10825-12	SL018584	V-set and immunoglobulin domain-containing protein 10	VSI10
LINGO3|P0C6S8	LINGO3	P0C6S8	seq.10827.67	10827-67	SL018590	Leucine-rich repeat and immunoglobulin-like domain-containing nogo receptor-interacting protein 3	LIGO3
EFCAB14|O75071^SL025899@seq.10830.5	EFCAB14	O75071	seq.10830.5	10830-5	SL025899	EF-hand calcium-binding domain-containing protein 14:N-term	K0494:N-term
B4GALT6|Q9UBX8	B4GALT6	Q9UBX8	seq.10832.24	10832-24	SL018597	Beta-1,4-galactosyltransferase 6	B4GT6
HHIP|Q96QV1	HHIP	Q96QV1	seq.10833.64	10833-64	SL012788	Hedgehog-interacting protein	HHIP
A4GNT|Q9UNA3	A4GNT	Q9UNA3	seq.10835.25	10835-25	SL018593	Alpha-1,4-N-acetylglucosaminyltransferase	A4GCT
GCNT4|Q9P109^SL018620@seq.10842.7	GCNT4	Q9P109	seq.10842.7	10842-7	SL018620	Beta-1,3-galactosyl-O-glycosyl-glycoprotein beta-1,6-N-acetylglucosaminyltransferase 4	GCNT4
SIGLEC15|Q6ZMC9	SIGLEC15	Q6ZMC9	seq.10847.1	10847-1	SL018624	Sialic acid-binding Ig-like lectin 15	SIG15
BTNL3|Q6UXE8	BTNL3	Q6UXE8	seq.10848.137	10848-137	SL018632	Butyrophilin-like protein 3	BTNL3
EBI3|Q14213	EBI3	Q14213	seq.10851.77	10851-77	SL007417	Interleukin-27 subunit beta	IL27B
HNRNPDL|O14979	HNRNPDL	O14979	seq.10852.114	10852-114	SL012987	Heterogeneous nuclear ribonucleoprotein D-like	HNRDL
GCNT4|Q9P109^SL018620@seq.10854.15	GCNT4	Q9P109	seq.10854.15	10854-15	SL018620	Beta-1,3-galactosyl-O-glycosyl-glycoprotein beta-1,6-N-acetylglucosaminyltransferase 4	GCNT4
PLXNB2|O15031^SL009948@seq.10855.55	PLXNB2	O15031	seq.10855.55	10855-55	SL009948	Plexin-B2	PLXB2
PPP4R3A|Q6IN85	PPP4R3A	Q6IN85	seq.10866.60	10866-60	SL018833	Serine/threonine-protein phosphatase 4 regulatory subunit 3A	P4R3A
SPAST|Q9UBP0^SL025990@seq.10870.32	SPAST	Q9UBP0	seq.10870.32	10870-32	SL025990	Spastin:Microtubule interacting and trafficking domain	Spastin:MIT
BRAT1|Q6PJG6	BRAT1	Q6PJG6	seq.10876.300	10876-300	SL018839	BRCA1-associated ATM activator 1	BRAT1
FAM163B|P0C2L3	FAM163B	P0C2L3	seq.10880.38	10880-38	SL018034	Protein FAM163B	F163B
DSC1|Q08554	DSC1	Q08554	seq.10882.12	10882-12	SL005718	Desmocollin-1	Desmocollin-1
C6orf89|Q6UWU4	C6orf89	Q6UWU4	seq.10885.36	10885-36	SL016472	Bombesin receptor-activated protein C6orf89	CF089
MRAP2|Q96G30	MRAP2	Q96G30	seq.10889.2	10889-2	SL017998	Melanocortin-2 receptor accessory protein 2	MRAP2
LCTL|Q6UWM7	LCTL	Q6UWM7	seq.10890.135	10890-135	SL018026	Lactase-like protein	LCTL
OSMR|Q99650	OSMR	Q99650	seq.10892.8	10892-8	SL007619	Oncostatin-M-specific receptor subunit beta	OSMR
SCGN|O76038^SL005696@seq.10894.25	SCGN	O76038	seq.10894.25	10894-25	SL005696	Secretagogin	Secretagogin
TMPRSS11B|Q86T26	TMPRSS11B	Q86T26	seq.10895.28	10895-28	SL017961	Transmembrane protease serine 11B	TM11B
STMN2|Q93045	STMN2	Q93045	seq.10900.272	10900-272	SL013230	Stathmin-2	STMN2
ASPRV1|Q53RT3	ASPRV1	Q53RT3	seq.10902.53	10902-53	SL018040	Retroviral-like aspartic protease 1	APRV1
STX8|Q9UNK0	STX8	Q9UNK0	seq.10903.50	10903-50	SL017987	Syntaxin-8	STX8
NTM|Q9P121^SL009074@seq.10907.116	NTM	Q9P121	seq.10907.116	10907-116	SL009074	Neurotrimin	NTRI
GALNT13|Q8IUC8	GALNT13	Q8IUC8	seq.10908.2	10908-2	SL017992	Polypeptide N-acetylgalactosaminyltransferase 13	GLT13
CEACAM4|O75871	CEACAM4	O75871	seq.10910.6	10910-6	SL018022	Carcinoembryonic antigen-related cell adhesion molecule 4	CEAM4
PLA2R1|Q13018	PLA2R1	Q13018	seq.10916.44	10916-44	SL013523	Secretory phospholipase A2 receptor	PLA2R
GNGT2|O14610	GNGT2	O14610	seq.10917.40	10917-40	SL006983	Guanine nucleotide-binding protein G(I)/G(S)/G(O) subunit gamma-T2	GBGT2
CYB5D2|Q8WUJ1	CYB5D2	Q8WUJ1	seq.10924.258	10924-258	SL018077	Neuferricin	NEUFC
CALN1|Q9BXU9	CALN1	Q9BXU9	seq.10933.107	10933-107	SL018094	Calcium-binding protein 8	CABP8
CD58|P19256	CD58	P19256	seq.10938.13	10938-13	SL003442	Lymphocyte function-associated antigen 3	sLFA-3
PLEKHA4|Q9H4M7	PLEKHA4	Q9H4M7	seq.10939.16	10939-16	SL018105	Pleckstrin homology domain-containing family A member 4	PKHA4
SRL|Q86TD4	SRL	Q86TD4	seq.10940.25	10940-25	SL008242	Sarcalumenin	SRCA
STX6|O43752	STX6	O43752	seq.10945.11	10945-11	SL006065	Syntaxin-6	Syntaxin-6
PLD3|Q8IV08	PLD3	Q8IV08	seq.10948.14	10948-14	SL008958	Phospholipase D3	PLD3
RPLP2|P05387	RPLP2	P05387	seq.10949.59	10949-59	SL008009	60S acidic ribosomal protein P2	RLA2
CLEC2A|Q6UVW9	CLEC2A	Q6UVW9	seq.10953.14	10953-14	SL018252	C-type lectin domain family 2 member A	CLC2A
CLEC10A|Q8IUN9	CLEC10A	Q8IUN9	seq.10955.4	10955-4	SL014095	C-type lectin domain family 10 member A	CLC10
GCSH|P23434	GCSH	P23434	seq.10956.82	10956-82	SL009212	Glycine cleavage system H protein, mitochondrial	GCSH
BET1L|Q9NYM9	BET1L	Q9NYM9	seq.10959.125	10959-125	SL005478	BET1-like protein	BET1L
PLAAT4|Q9UL19	PLAAT4	Q9UL19	seq.10961.15	10961-15	SL015329	Retinoic acid receptor responder protein 3	TIG3
AHSG|P02765^SL000251@seq.10966.1	AHSG	P02765	seq.10966.1	10966-1	SL000251	Alpha-2-HS-glycoprotein	a2-HS-Glycoprotein
PRL|P01236^SL000546@seq.10967.12	PRL	P01236	seq.10967.12	10967-12	SL000546	Prolactin	PRL
ART3|Q13508^SL018330@seq.10970.3	ART3	Q13508	seq.10970.3	10970-3	SL018330	Ecto-ADP-ribosyltransferase 3	NAR3
SPINK7|P58062	SPINK7	P58062	seq.10974.20	10974-20	SL012454	Serine protease inhibitor Kazal-type 7	ISK7
MUCL1|Q96DR8	MUCL1	Q96DR8	seq.10975.59	10975-59	SL008738	Mucin-like protein 1	MUCL1
MUC1|P15941^SL025935@seq.10976.44	MUC1	P15941	seq.10976.44	10976-44	SL025935	Mucin-1:region 3	MUC1:region 3
UCMA|Q8WVF2	UCMA	Q8WVF2	seq.10977.55	10977-55	SL017252	Unique cartilage matrix-associated protein	UCMA
GH2|P01242	GH2	P01242	seq.10978.39	10978-39	SL009327	Growth hormone variant	SOM2
ACHE|P22303^SL007155@seq.10980.11	ACHE	P22303	seq.10980.11	10980-11	SL007155	Acetylcholinesterase	ACES
NRG3|P56975^SL013799@seq.10981.56	NRG3	P56975	seq.10981.56	10981-56	SL013799	Pro-neuregulin-3, membrane-bound isoform	NRG3
LRRK2|Q5S007	LRRK2	Q5S007	seq.10990.21	10990-21	SL017128	Leucine-rich repeat serine/threonine-protein kinase 2	LRRK2
BGLAP|P02818^SL001791@seq.11067.13	BGLAP	P02818	seq.11067.13	11067-13	SL001791	Osteocalcin	Osteocalcin
IL5|P05113^SL000481@seq.11071.1	IL5	P05113	seq.11071.1	11071-1	SL000481	Interleukin-5	IL-5
GPD1|P21695^SL007151@seq.11081.1	GPD1	P21695	seq.11081.1	11081-1	SL007151	Glycerol-3-phosphate dehydrogenase [NAD(+)], cytoplasmic	GPDA
ENO2|P09104^SL001731@seq.11083.23	ENO2	P09104	seq.11083.23	11083-23	SL001731	Gamma-enolase	NSE
IGHA1|P01876	IGHA1	P01876	seq.11089.7	11089-7	SL000459	Immunoglobulin A	IgA
CLC|Q05315	CLC	Q05315	seq.11094.104	11094-104	SL007361	Galectin-10	LPPL
N6AMT1|Q9Y5N5	N6AMT1	Q9Y5N5	seq.11096.57	11096-57	SL018921	HemK methyltransferase family member 2	HEMK2
PDXK|O00764	PDXK	O00764	seq.11098.1	11098-1	SL007953	Pyridoxal kinase	PDXK
TLR4|O00206^SL004489@seq.11101.18	TLR4	O00206	seq.11101.18	11101-18	SL004489	Toll-like receptor 4	TLR4
REG4|Q9BYZ8	REG4	Q9BYZ8	seq.11102.22	11102-22	SL012561	Regenerating islet-derived protein 4	REG4
HSPB1|P04792	HSPB1	P04792	seq.11103.24	11103-24	SL000448	Heat shock protein beta-1	HSP 27
CHI3L1|P36222	CHI3L1	P36222	seq.11104.13	11104-13	SL003340	Chitinase-3-like protein 1	YKL-40
ENO1|P06733	ENO1	P06733	seq.11105.171	11105-171	SL003650	Alpha-enolase	Alpha enolase
TENM3|Q9P273	TENM3	Q9P273	seq.11107.25	11107-25	SL007735	Teneurin-3	TEN3
SVEP1|Q4LDE5^SL025995@seq.11109.56	SVEP1	Q4LDE5	seq.11109.56	11109-56	SL025995	Sushi, von Willebrand factor type A, EGF and pentraxin domain-containing protein 1:Sushi 15-18	SVEP1:Sushi 15-18
TMEM119|Q4V9L6	TMEM119	Q4V9L6	seq.11110.4	11110-4	SL019320	Transmembrane protein 119	TM119
TMEM167A|Q8TBQ9	TMEM167A	Q8TBQ9	seq.11112.18	11112-18	SL016490	Protein kish-A	KISHA
C11orf87|Q6NUJ2	C11orf87	Q6NUJ2	seq.11116.16	11116-16	SL018991	Uncharacterized protein C11orf87	CK087
SPATA20|Q8TB22	SPATA20	Q8TB22	seq.11117.2	11117-2	SL009460	Spermatogenesis-associated protein 20	SPT20
RAB17|Q9H0T7	RAB17	Q9H0T7	seq.11118.107	11118-107	SL019321	Ras-related protein Rab-17	RAB17
NAT14|Q8WUY8	NAT14	Q8WUY8	seq.11120.49	11120-49	SL019329	N-acetyltransferase 14	NAT14
VWC2|Q2TAL6^SL012520@seq.11121.56	VWC2	Q2TAL6	seq.11121.56	11121-56	SL012520	Brorin	VWC2
SPG21|Q9NZD8	SPG21	Q9NZD8	seq.11122.97	11122-97	SL019337	Maspardin	SPG21
TRIO|O75962	TRIO	O75962	seq.11126.102	11126-102	SL007986	Triple functional domain protein	TRIO
TMEM132C|Q8N3T6^SL026000@seq.11128.29	TMEM132C	Q8N3T6	seq.11128.29	11128-29	SL026000	Transmembrane protein 132C:Cytoplasmic domain	T132C:CD
BMP15|O95972	BMP15	O95972	seq.11129.66	11129-66	SL007065	Bone morphogenetic protein 15	BMP15
CACNB4|O00305	CACNB4	O00305	seq.11130.158	11130-158	SL019338	Voltage-dependent L-type calcium channel subunit beta-4	CACB4
MTRF1L|Q9UGC7	MTRF1L	Q9UGC7	seq.11134.30	11134-30	SL019322	Peptide chain release factor 1-like, mitochondrial	RF1ML
MRPL55|Q7Z7F7	MRPL55	Q7Z7F7	seq.11135.5	11135-5	SL012643	39S ribosomal protein L55, mitochondrial	RM55
CSF2RB|P32927^SL025889@seq.11137.43	CSF2RB	P32927	seq.11137.43	11137-43	SL025889	Cytokine receptor common subunit beta:Cytoplasmic domain	IL3RB:CD
RUNX3|Q13761	RUNX3	Q13761	seq.11138.16	11138-16	SL006056	Runt-related transcription factor 3	RUNX3
COL1A1|P02452^SL025819@seq.11140.56	COL1A1	P02452	seq.11140.56	11140-56	SL025819	Collagen alpha-1(I) chain:C-term propeptide	CO1A1:C-term propeptide
ANGPTL1|O95841^SL025792@seq.11142.11	ANGPTL1	O95841	seq.11142.11	11142-11	SL025792	Angiopoietin-related protein 1:C-Term, Fibrinogen domian	ANGL1:C-term
OLFM3|Q96PB7^SL025949@seq.11143.32	OLFM3	Q96PB7	seq.11143.32	11143-32	SL025949	Noelin-3:Isoform 2, N-term	NOE3:N-term
DEFB116|Q30KQ4	DEFB116	Q30KQ4	seq.11144.10	11144-10	SL012527	Beta-defensin 116	DB116
KIAA1549L|Q6ZVL6	KIAA1549L	Q6ZVL6	seq.11145.72	11145-72	SL019333	UPF0606 protein KIAA1549L	K154L
TBX22|Q9Y458	TBX22	Q9Y458	seq.11146.4	11146-4	SL019339	T-box transcription factor TBX22	TBX22
TREML1|Q86YW5^SL026020@seq.11147.17	TREML1	Q86YW5	seq.11147.17	11147-17	SL026020	Trem-like transcript 1 protein:immunoreceptor tyrosine-based inhibition motif	TRML1:ITIM
TLR1|Q15399^SL026003@seq.11149.3	TLR1	Q15399	seq.11149.3	11149-3	SL026003	Toll-like receptor 1:Cytoplasmic domain	TLR1:CD
COL6A1|P12109^SL002657@seq.11150.3	COL6A1	P12109	seq.11150.3	11150-3	SL002657	Collagen alpha-1(VI) chain	Collagen a1(VI)
KLK13|Q9UKR3^SL003918@seq.11152.46	KLK13	Q9UKR3	seq.11152.46	11152-46	SL003918	Kallikrein-13	kallikrein 13
NFE2L1|Q14494	NFE2L1	Q14494	seq.11154.3	11154-3	SL007421	Nuclear factor erythroid 2-related factor 1	NF2L1
COL6A5|A8TX70	COL6A5	A8TX70	seq.11155.16	11155-16	SL019315	Collagen alpha-5(VI) chain	CO6A5
HSPA1A|P0DMV8^SL000451@seq.11157.35	HSPA1A	P0DMV8	seq.11157.35	11157-35	SL000451	Heat shock 70 kDa protein 1A	HSP 70
BICDL1|Q6ZP65	BICDL1	Q6ZP65	seq.11158.40	11158-40	SL019326	Bicaudal D-related protein 1	BICR1
MUL1|Q969V5^SL025937@seq.11159.14	MUL1	Q969V5	seq.11159.14	11159-14	SL025937	Mitochondrial ubiquitin ligase activator of NFKB 1:Cytoplasmic domain	MUL1:CD
RNF122|Q9H9V4	RNF122	Q9H9V4	seq.11160.56	11160-56	SL019335	RING finger protein 122	RN122
SPART|Q8N0X7	SPART	Q8N0X7	seq.11161.5	11161-5	SL019340	Spartin	SPG20
EQTN|Q9NQ60	EQTN	Q9NQ60	seq.11162.37	11162-37	SL019313	Equatorin	EQTN
FAM162B|Q5T6X4	FAM162B	Q5T6X4	seq.11163.7	11163-7	SL019316	Protein FAM162B	F162B
TENM2|Q9NT68	TENM2	Q9NT68	seq.11164.7	11164-7	SL019319	Teneurin-2	TEN2
MTMR1|Q13613	MTMR1	Q13613	seq.11167.6	11167-6	SL019330	Myotubularin-related protein 1	MTMR1
MEGF10|Q96KG7	MEGF10	Q96KG7	seq.11168.3	11168-3	SL019053	Multiple epidermal growth factor-like domains protein 10	MEG10
FLNA|P21333^SL025862@seq.11171.25	FLNA	P21333	seq.11171.25	11171-25	SL025862	Filamin-A:Calponin Homology 2	filamin A:CH2
MILR1|Q7Z6M3	MILR1	Q7Z6M3	seq.11173.29	11173-29	SL019119	Allergin-1	MILR1
THSD7A|Q9UPZ6^SL026002@seq.11174.8	THSD7A	Q9UPZ6	seq.11174.8	11174-8	SL026002	Thrombospondin type-1 domain-containing protein 7A:Thrombospondin type-1 domain 6	THS7A:TSP type-1 domain 6
LPCAT2|Q7L5N7	LPCAT2	Q7L5N7	seq.11175.45	11175-45	SL018606	Lysophosphatidylcholine acyltransferase 2	PCAT2
KRT5|P13647	KRT5	P13647	seq.11177.16	11177-16	SL006465	Keratin, type II cytoskeletal 5	K2C5
SVEP1|Q4LDE5^SL025996@seq.11178.21	SVEP1	Q4LDE5	seq.11178.21	11178-21	SL025996	Sushi, von Willebrand factor type A, EGF and pentraxin domain-containing protein 1:EGF-like domains 4-6	SVEP1:EGF-like domains 4-6
TSSK1B|Q9BXA7	TSSK1B	Q9BXA7	seq.11179.7	11179-7	SL006717	Testis-specific serine/threonine-protein kinase 1	TSSK1
SMARCC1|Q92922	SMARCC1	Q92922	seq.11180.17	11180-17	SL019318	SWI/SNF complex subunit SMARCC1	SMRC1
CHGA|P10645^SL002762@seq.11184.51	CHGA	P10645	seq.11184.51	11184-51	SL002762	Chromogranin-A	CgA
GCH1|P30793	GCH1	P30793	seq.11185.145	11185-145	SL019341	GTP cyclohydrolase 1	GCH1
TMEM52|Q8NDY8	TMEM52	Q8NDY8	seq.11186.12	11186-12	SL019314	Transmembrane protein 52	TMM52
CLEC12A|Q5QGZ9	CLEC12A	Q5QGZ9	seq.11187.11	11187-11	SL018579	C-type lectin domain family 12 member A	CL12A
YME1L1|Q96TA2	YME1L1	Q96TA2	seq.11190.129	11190-129	SL019328	ATP-dependent zinc metalloprotease YME1L1	YMEL1
TINAGL1|Q9GZM7	TINAGL1	Q9GZM7	seq.11192.168	11192-168	SL008302	Tubulointerstitial nephritis antigen-like	TINAL
HNF1A|P20823	HNF1A	P20823	seq.11193.27	11193-27	SL019342	Hepatocyte nuclear factor 1-alpha	HNF1A
SIT1|Q9Y3P8	SIT1	Q9Y3P8	seq.11194.6	11194-6	SL007783	Signaling threshold-regulating transmembrane adapter 1	SIT1
COL6A3|P12111^SL025822@seq.11196.31	COL6A3	P12111	seq.11196.31	11196-31	SL025822	Collagen alpha-3(VI) chain:Bovine pancreatic trypsin inhibitor/Kunitz inhibitor domain, isoform 1	Collagen alpha-3(VI):BPTI/Kunitz inhibitor
CREB3L1|Q96BA8	CREB3L1	Q96BA8	seq.11198.37	11198-37	SL012768	Cyclic AMP-responsive element-binding protein 3-like protein 1	CR3L1
CD93|Q9NPY3^SL007696@seq.11200.52	CD93	Q9NPY3	seq.11200.52	11200-52	SL007696	Complement component C1q receptor	C1QR1
PUS1|Q9Y606	PUS1	Q9Y606	seq.11201.19	11201-19	SL019343	tRNA pseudouridine synthase A, mitochondrial	TRUA
TBX5|Q99593	TBX5	Q99593	seq.11202.70	11202-70	SL019350	T-box transcription factor TBX5	TBX5
PKLR|P30613^SL009203@seq.11203.97	PKLR	P30613	seq.11203.97	11203-97	SL009203	Pyruvate kinase PKLR	KPYR
CXADR|P78310	CXADR	P78310	seq.11204.80	11204-80	SL009892	Coxsackievirus and adenovirus receptor	CXAR
ITGB7|P26010	ITGB7	P26010	seq.11205.10	11205-10	SL004571	Integrin beta-7	Integrin beta-7
MSR1|P21757^SL025927@seq.11207.3	MSR1	P21757	seq.11207.3	11207-3	SL025927	Macrophage scavenger receptor types I and II:Cytoplasmic domain	Macrophage scavenger receptor:CD
NAGPA|Q9UK23	NAGPA	Q9UK23	seq.11208.15	11208-15	SL019369	N-acetylglucosamine-1-phosphodiester alpha-N-acetylglucosaminidase	NAGPA
TBCE|Q15813	TBCE	Q15813	seq.11211.7	11211-7	SL019355	Tubulin-specific chaperone E	TBCE
TXNDC5|Q8NBS9	TXNDC5	Q8NBS9	seq.11212.7	11212-7	SL008805	Thioredoxin domain-containing protein 5	TXND5
DNAJB9|Q9UBS3	DNAJB9	Q9UBS3	seq.11214.40	11214-40	SL019363	DnaJ homolog subfamily B member 9	DNJB9
CDH15|P55291^SL025808@seq.11215.6	CDH15	P55291	seq.11215.6	11215-6	SL025808	Cadherin-15:Cytoplasmic domain	CAD15:CD
CTBP1|Q13363	CTBP1	Q13363	seq.11217.16	11217-16	SL007405	C-terminal-binding protein 1	CTBP1
TPMT|P51580	TPMT	P51580	seq.11218.84	11218-84	SL019351	Thiopurine S-methyltransferase	TPMT
FGFBP3|Q8TAT2	FGFBP3	Q8TAT2	seq.11219.95	11219-95	SL012727	Fibroblast growth factor-binding protein 3	FGFP3
C10orf105|Q8TEF2	C10orf105	Q8TEF2	seq.11220.53	11220-53	SL019359	Uncharacterized protein C10orf105	CJ105
TMEM154|Q6P9G4	TMEM154	Q6P9G4	seq.11223.1	11223-1	SL018407	Transmembrane protein 154	TM154
UBE3A|Q05086	UBE3A	Q05086	seq.11226.16	11226-16	SL019352	Ubiquitin-protein ligase E3A	UBE3A
TBL2|Q9Y4P3	TBL2	Q9Y4P3	seq.11227.31	11227-31	SL019356	Transducin beta-like protein 2	TBL2
RIC3|Q7Z5B4	RIC3	Q7Z5B4	seq.11228.37	11228-37	SL018079	Protein RIC-3	RIC3
ERN1|O75460	ERN1	O75460	seq.11229.16	11229-16	SL007036	Serine/threonine-protein kinase/endoribonuclease IRE1	ERN1
FDX2|Q6P4F2	FDX2	Q6P4F2	seq.11231.12	11231-12	SL019364	Adrenodoxin-like protein, mitochondrial	ADXL
TCN1|P20061^SL003164@seq.11232.46	TCN1	P20061	seq.11232.46	11232-46	SL003164	Transcobalamin-1	Holo-TC I
PCOLCE|Q15113	PCOLCE	Q15113	seq.11237.49	11237-49	SL006539	Procollagen C-endopeptidase enhancer 1	PCOC1
TMPRSS6|Q8IU80	TMPRSS6	Q8IU80	seq.11239.49	11239-49	SL019365	Transmembrane protease serine 6	TMPS6
ASL|P04424	ASL	P04424	seq.11241.8	11241-8	SL011173	Argininosuccinate lyase	ARLY
TGM1|P22735	TGM1	P22735	seq.11242.33	11242-33	SL019353	Protein-glutamine gamma-glutamyltransferase K	TGM1
ADGRF1|Q5T601	ADGRF1	Q5T601	seq.11243.90	11243-90	SL019357	Adhesion G-protein coupled receptor F1	GPR110
FLNA|P21333^SL025863@seq.11245.43	FLNA	P21333	seq.11245.43	11245-43	SL025863	Filamin-A:Calponin Homology 1	filamin A:CH1
BPIFB1|Q8TDL5^SL012736@seq.11246.3	BPIFB1	Q8TDL5	seq.11246.3	11246-3	SL012736	BPI fold-containing family B member 1	LPLC1
NAGS|Q8N159	NAGS	Q8N159	seq.11247.20	11247-20	SL019366	N-acetylglutamate synthase, mitochondrial	NAGS
UROS|P10746	UROS	P10746	seq.11248.43	11248-43	SL019345	Uroporphyrinogen-III synthase	HEM4
LRCH4|O75427^SL025921@seq.11252.30	LRCH4	O75427	seq.11252.30	11252-30	SL025921	Leucine-rich repeat and calponin homology domain-containing protein 4:Calponin Homology	LRCH4:CH
PAPLN|O95428	PAPLN	O95428	seq.11254.13	11254-13	SL012393	Papilin	PPN
QDPR|P09417	QDPR	P09417	seq.11257.1	11257-1	SL007095	Dihydropteridine reductase	DHPR
MADCAM1|Q13477	MADCAM1	Q13477	seq.11258.41	11258-41	SL004569	Mucosal addressin cell adhesion molecule 1	MAdCAM-1
SUN5|Q8TC36	SUN5	Q8TC36	seq.11260.47	11260-47	SL012729	SUN domain-containing protein 5	SPA4L
TRABD|Q9H4I3	TRABD	Q9H4I3	seq.11262.39	11262-39	SL019367	TraB domain-containing protein	TRABD
CASQ1|P31415	CASQ1	P31415	seq.11263.57	11263-57	SL019372	Calsequestrin-1	CASQ1
XDH|P47989	XDH	P47989	seq.11264.33	11264-33	SL019346	Xanthine dehydrogenase/oxidase	XDH
ALDH1A1|P00352	ALDH1A1	P00352	seq.11265.8	11265-8	SL005674	Retinal dehydrogenase 1	Retinal dehydrogenase 1
SELPLG|Q14242^SL025980@seq.11266.8	SELPLG	Q14242	seq.11266.8	11266-8	SL025980	P-selectin glycoprotein ligand 1:Extracellular domain	SELPL:ECD
CHCHD10|Q8WYQ3	CHCHD10	Q8WYQ3	seq.11270.17	11270-17	SL019368	Coiled-coil-helix-coiled-coil-helix domain-containing protein 10, mitochondrial	CHC10
GSTT2B|P0CG30	GSTT2B	P0CG30	seq.11273.176	11273-176	SL013030	Glutathione S-transferase theta-2B	GSTT2
LRP1B|Q9NZR2	LRP1B	Q9NZR2	seq.11275.94	11275-94	SL013872	Low-density lipoprotein receptor-related protein 1B	LRP1B
ATF6|P18850	ATF6	P18850	seq.11277.23	11277-23	SL014732	Cyclic AMP-dependent transcription factor ATF-6 alpha	ATF6A
COL11A2|P13942	COL11A2	P13942	seq.11278.4	11278-4	SL009488	Collagen alpha-2(XI) chain	COL11A2
GABBR1|Q9UBS5	GABBR1	Q9UBS5	seq.11279.42	11279-42	SL019373	Gamma-aminobutyric acid type B receptor subunit 1	GABR1
GAD1|Q99259	GAD1	Q99259	seq.11280.6	11280-6	SL019348	Glutamate decarboxylase 1	DCE1
GRB7|Q14451	GRB7	Q14451	seq.11281.6	11281-6	SL002520	Growth factor receptor-bound protein 7	GRB7
MSR1|P21757^SL025926@seq.11282.16	MSR1	P21757	seq.11282.16	11282-16	SL025926	Macrophage scavenger receptor types I and II:Extracellular domain	Macrophage scavenger receptor:ECD
DCAF5|Q96JK2	DCAF5	Q96JK2	seq.11283.13	11283-13	SL019361	DDB1- and CUL4-associated factor 5	DCAF5
LAIR1|Q6GTX8	LAIR1	Q6GTX8	seq.11284.24	11284-24	SL005432	Leukocyte-associated immunoglobulin-like receptor 1	LAIR1
CD34|P28906	CD34	P28906	seq.11285.8	11285-8	SL004572	Hematopoietic progenitor cell antigen CD34	CD34
SELENOS|Q9BQE4	SELENOS	Q9BQE4	seq.11286.78	11286-78	SL007632	Selenoprotein S	SELS
CYB5A|P00167	CYB5A	P00167	seq.11287.14	11287-14	SL005251	Cytochrome b5	Cytochrome b5
NT5C2|P49902	NT5C2	P49902	seq.11288.26	11288-26	SL019349	Cytosolic purine 5'-nucleotidase	5NTC
CSNK1D|P48730	CSNK1D	P48730	seq.11289.31	11289-31	SL019354	Casein kinase I isoform delta	KC1D
SCARA3|Q6AZY7^SL025978@seq.11292.13	SCARA3	Q6AZY7	seq.11292.13	11292-13	SL025978	Scavenger receptor class A member 3:region 2	SCAR3:region 2
LRRN1|Q6UXK5^SL025922@seq.11293.14	LRRN1	Q6UXK5	seq.11293.14	11293-14	SL025922	Leucine-rich repeat neuronal protein 1:Cytoplasmic domain	LRRN1:CD
TMCC3|Q9ULS5^SL026006@seq.11294.7	TMCC3	Q9ULS5	seq.11294.7	11294-7	SL026006	Transmembrane and coiled-coil domains protein 3:region 2	TMCC3:region 2
NOTCH2|Q04721^SL007356@seq.11297.54	NOTCH2	Q04721	seq.11297.54	11297-54	SL007356	Neurogenic locus notch homolog protein 2	NOTC2
SORT1|Q99523	SORT1	Q99523	seq.11300.32	11300-32	SL008851	Sortilin	SORT
TNR|Q92752	TNR	Q92752	seq.11302.237	11302-237	SL008783	Tenascin-R	TENR
SAMHD1|Q9Y3Z3	SAMHD1	Q9Y3Z3	seq.11303.7	11303-7	SL008335	Deoxynucleoside triphosphate triphosphohydrolase SAMHD1	SAMH1
WWP1|Q9H0M0	WWP1	Q9H0M0	seq.11307.33	11307-33	SL007655	NEDD4-like E3 ubiquitin-protein ligase WWP1	WWP1
CREB3L4|Q8TEY5	CREB3L4	Q8TEY5	seq.11308.8	11308-8	SL019414	Cyclic AMP-responsive element-binding protein 3-like protein 4	CR3L4
DSG3|P32926^SL004969@seq.11310.8	DSG3	P32926	seq.11310.8	11310-8	SL004969	Desmoglein-3	Desmoglein-3
RAG1|P15918	RAG1	P15918	seq.11311.79	11311-79	SL004573	V(D)J recombination-activating protein 1	RAG-1
PMS2|P54278	PMS2	P54278	seq.11312.40	11312-40	SL019432	Mismatch repair endonuclease PMS2	PMS2
PCBD1|P61457	PCBD1	P61457	seq.11313.100	11313-100	SL008857	Pterin-4-alpha-carbinolamine dehydratase	PHS
PPM1D|O15297	PPM1D	O15297	seq.11315.148	11315-148	SL013714	Protein phosphatase 1D	PPM1D
APOA5|Q6Q788^SL004840@seq.11318.20	APOA5	Q6Q788	seq.11318.20	11318-20	SL004840	Apolipoprotein A-V	Apo A-V
MRE11|P49959	MRE11	P49959	seq.11319.106	11319-106	SL013791	Double-strand break repair protein MRE11	MRE11
CHFR|Q96EP1	CHFR	Q96EP1	seq.11320.29	11320-29	SL013858	E3 ubiquitin-protein ligase CHFR	CHFR
PXDNL|A1KZ92	PXDNL	A1KZ92	seq.11324.3	11324-3	SL006952	Peroxidasin-like protein	PXDNL
BTG2|P78543	BTG2	P78543	seq.11325.8	11325-8	SL007329	Protein BTG2	BTG2
CLK2|P49760	CLK2	P49760	seq.11327.56	11327-56	SL019430	Dual specificity protein kinase CLK2	CLK2
USB1|Q9BQ65	USB1	Q9BQ65	seq.11328.9	11328-9	SL019433	U6 snRNA phosphodiesterase	USB1
CSNK2B|P67870	CSNK2B	P67870	seq.11330.15	11330-15	SL013806	Casein kinase II subunit beta	CSK2B
ARHGAP25|P42331	ARHGAP25	P42331	seq.11333.82	11333-82	SL006485	Rho GTPase-activating protein 25	RHG25
LILRB3|O75022^SL019428@seq.11334.7	LILRB3	O75022	seq.11334.7	11334-7	SL019428	Leukocyte immunoglobulin-like receptor subfamily B member 3	LIRB3
FANCF|Q9NPI8	FANCF	Q9NPI8	seq.11336.9	11336-9	SL019434	Fanconi anemia group F protein	FANCF
BLK|P51451	BLK	P51451	seq.11338.49	11338-49	SL013793	Tyrosine-protein kinase BLK	BLK
PLXDC2|Q6UX71^SL025966@seq.11342.59	PLXDC2	Q6UX71	seq.11342.59	11342-59	SL025966	Plexin domain-containing protein 2:Cytoplasmic domain	PXDC2:CD
TALDO1|P37837	TALDO1	P37837	seq.11347.9	11347-9	SL006113	Transaldolase	Transaldolase
P4HA2|O15460	P4HA2	O15460	seq.11348.132	11348-132	SL012364	Prolyl 4-hydroxylase subunit alpha-2	P4HA2
STUB1|Q9UNE7^SL019100@seq.11350.30	STUB1	Q9UNE7	seq.11350.30	11350-30	SL019100	E3 ubiquitin-protein ligase CHIP	CHIP
NHEJ1|Q9H9Q4	NHEJ1	Q9H9Q4	seq.11351.233	11351-233	SL019435	Non-homologous end-joining factor 1	NHEJ1
TTN|Q8WZ42	TTN	Q8WZ42	seq.11352.42	11352-42	SL006679	Titin	TITIN
SMAD2|Q15796^SL004101@seq.11353.143	SMAD2	Q15796	seq.11353.143	11353-143	SL004101	Mothers against decapentaplegic homolog 2	SMAD2
PLCB1|Q9NQ66	PLCB1	Q9NQ66	seq.11354.21	11354-21	SL006829	1-phosphatidylinositol 4,5-bisphosphate phosphodiesterase beta-1	Phospholipase C-beta-1
EIF5A2|Q9GZV4	EIF5A2	Q9GZV4	seq.11355.10	11355-10	SL008435	Eukaryotic translation initiation factor 5A-2	IF5A2
ESS2|Q96DF8	ESS2	Q96DF8	seq.11356.19	11356-19	SL019423	Protein DGCR14	DGC14
GRB10|Q13322	GRB10	Q13322	seq.11358.15	11358-15	SL013823	Growth factor receptor-bound protein 10	GRB10
RRM1|P23921	RRM1	P23921	seq.11360.39	11360-39	SL009588	Ribonucleoside-diphosphate reductase large subunit	RRM1
TYMP|P19971	TYMP	P19971	seq.11361.73	11361-73	SL000155	Thymidine phosphorylase	TP
AQP4|P55087	AQP4	P55087	seq.11363.58	11363-58	SL019418	Aquaporin-4	AQP4
MFN1|Q8IWA4	MFN1	Q8IWA4	seq.11364.18	11364-18	SL019424	Mitofusin-1	MFN1
TENM4|Q6N022	TENM4	Q6N022	seq.11365.17	11365-17	SL009091	Teneurin-4	TEN4
AK2|P54819	AK2	P54819	seq.11368.32	11368-32	SL008133	Adenylate kinase 2, mitochondrial	KAD2
ADH5|P11766	ADH5	P11766	seq.11369.23	11369-23	SL008855	Alcohol dehydrogenase class-3	ADHX
INPP5E|Q9NRR6	INPP5E	Q9NRR6	seq.11370.20	11370-20	SL019445	72 kDa inositol polyphosphate 5-phosphatase	INP5E
GPR101|Q96P66^SL019419@seq.11371.1	GPR101	Q96P66	seq.11371.1	11371-1	SL019419	Probable G-protein coupled receptor 101	GP101
ZNF18|P17022	ZNF18	P17022	seq.11372.2	11372-2	SL019425	Zinc finger protein 18	ZNF18
FOXL2|P58012	FOXL2	P58012	seq.11375.49	11375-49	SL019436	Forkhead box protein L2	FOXL2
ADH7|P40394	ADH7	P40394	seq.11377.19	11377-19	SL019442	Alcohol dehydrogenase class 4 mu/sigma chain	ADH7
SYK|P43405^SL025913@seq.11378.37	SYK	P43405	seq.11378.37	11378-37	SL025913	Tyrosine-protein kinase SYK:Src Homology domain	KSYK:SH2, 1 and 2
RBM24|Q9BX46	RBM24	Q9BX46	seq.11380.84	11380-84	SL019426	RNA-binding protein 24	RBM24
PRPS1|P60891	PRPS1	P60891	seq.11381.56	11381-56	SL010934	Ribose-phosphate pyrophosphokinase 1	PRPS1
BLVRA|P53004	BLVRA	P53004	seq.11382.5	11382-5	SL006491	Biliverdin reductase A	BIEA
KRT7|P08729	KRT7	P08729	seq.11383.41	11383-41	SL001732	Keratin, type II cytoskeletal 7	Keratin 7
ATF6B|Q99941	ATF6B	Q99941	seq.11387.3	11387-3	SL019420	Cyclic AMP-dependent transcription factor ATF-6 beta	ATF6B
WFDC2|Q14508	WFDC2	Q14508	seq.11388.75	11388-75	SL001690	WAP four-disulfide core domain protein 2	HE4
CA8|P35219	CA8	P35219	seq.11390.24	11390-24	SL004870	Carbonic anhydrase-related protein	Carbonic Anhydrase VIII
MVK|Q03426	MVK	Q03426	seq.11391.69	11391-69	SL015949	Mevalonate kinase	MVK
PTK2B|Q14289^SL025855@seq.11395.5	PTK2B	Q14289	seq.11395.5	11395-5	SL025855	Protein-tyrosine kinase 2-beta:4.1 protein, ezrin, radixin, moesin domain	FAK2:FERM
DNAI1|Q9UI46	DNAI1	Q9UI46	seq.11396.39	11396-39	SL019451	Dynein intermediate chain 1, axonemal	DNAI1
RNF146|Q9NTX7	RNF146	Q9NTX7	seq.11401.181	11401-181	SL019468	E3 ubiquitin-protein ligase RNF146	RN146
KMT2C|Q8NEZ4	KMT2C	Q8NEZ4	seq.11402.17	11402-17	SL019475	Histone-lysine N-methyltransferase 2C	KMT2C
CARD9|Q9H257	CARD9	Q9H257	seq.11405.150	11405-150	SL007659	Caspase recruitment domain-containing protein 9	CARD9
ACAD8|Q9UKU7	ACAD8	Q9UKU7	seq.11406.82	11406-82	SL019452	Isobutyryl-CoA dehydrogenase, mitochondrial	ACAD8
PLSCR3|Q9NRY6	PLSCR3	Q9NRY6	seq.11407.57	11407-57	SL015269	Phospholipid scramblase 3	PLS3
FBXL4|Q9UKA2^SL025857@seq.11416.23	FBXL4	Q9UKA2	seq.11416.23	11416-23	SL025857	F-box/LRR-repeat protein 4:Leucine-rich repeats 4 and 5	FBXL4:LRR4 and LRR5
EHD4|Q9H223	EHD4	Q9H223	seq.11421.10	11421-10	SL008304	EH domain-containing protein 4	EHD4
DLX3|O60479	DLX3	O60479	seq.11422.2	11422-2	SL019446	Homeobox protein DLX-3	DLX3
FAH|P16930	FAH	P16930	seq.11424.4	11424-4	SL008049	Fumarylacetoacetase	FAAA
RUFY1|Q96T51	RUFY1	Q96T51	seq.11425.31	11425-31	SL019064	RUN and FYVE domain-containing protein 1	RUFY1
PDLIM1|O00151	PDLIM1	O00151	seq.11428.31	11428-31	SL006955	PDZ and LIM domain protein 1	PDLI1
HNRNPC|P07910	HNRNPC	P07910	seq.11429.80	11429-80	SL004923	Heterogeneous nuclear ribonucleoproteins C1/C2	hnRNP C1/C2
DTX1|Q86Y01	DTX1	Q86Y01	seq.11430.49	11430-49	SL007518	E3 ubiquitin-protein ligase DTX1	DTX1
RECQL|P46063	RECQL	P46063	seq.11431.235	11431-235	SL019447	ATP-dependent DNA helicase Q1	RECQ1
PQBP1|O60828	PQBP1	O60828	seq.11432.11	11432-11	SL019453	Polyglutamine-binding protein 1	PQBP1
TCTN2|Q96GX1	TCTN2	Q96GX1	seq.11433.11	11433-11	SL019456	Tectonic-2	TECT2
INA|Q16352	INA	Q16352	seq.11436.6	11436-6	SL008211	Alpha-internexin	AINX
DNAJB2|P25686	DNAJB2	P25686	seq.11438.6	11438-6	SL019476	DnaJ homolog subfamily B member 2	DNJB2
RHPN2|Q8IUC4	RHPN2	Q8IUC4	seq.11439.88	11439-88	SL019482	Rhophilin-2	RHPN2
SOCS3|O14543	SOCS3	O14543	seq.11440.58	11440-58	SL004268	Suppressor of cytokine signaling 3	SOCS-3
PYGL|P06737	PYGL	P06737	seq.11441.11	11441-11	SL007082	Glycogen phosphorylase, liver form	PYGL
DNER|Q8NFT8^SL025837@seq.11442.1	DNER	Q8NFT8	seq.11442.1	11442-1	SL025837	Delta and Notch-like epidermal growth factor-related receptor:Cytoplasmic domain	DNER:CD
POLR3F|Q9H1D9	POLR3F	Q9H1D9	seq.11444.49	11444-49	SL019460	DNA-directed RNA polymerase III subunit RPC6	RPC6
GALK1|P51570	GALK1	P51570	seq.11448.34	11448-34	SL016433	Galactokinase	GALK1
CAPZA1|P52907	CAPZA1	P52907	seq.11449.22	11449-22	SL008129	F-actin-capping protein subunit alpha-1	CAZA1
P4HB|P07237^SL004901@seq.11450.110	P4HB	P07237	seq.11450.110	11450-110	SL004901	Protein disulfide-isomerase	Protein disulfide-isomerase
EIF3G|O75821	EIF3G	O75821	seq.11454.87	11454-87	SL012996	Eukaryotic translation initiation factor 3 subunit G	EIF3G
MAGEB10|Q96LZ2	MAGEB10	Q96LZ2	seq.11456.2	11456-2	SL019448	Melanoma-associated antigen B10	MAGBA
GALE|Q14376	GALE	Q14376	seq.11457.53	11457-53	SL014942	UDP-glucose 4-epimerase	GALE
PCBP1|Q15365	PCBP1	Q15365	seq.11458.30	11458-30	SL016460	Poly(rC)-binding protein 1	PCBP1
ELL|P55199	ELL	P55199	seq.11459.81	11459-81	SL007290	RNA polymerase II elongation factor ELL	ELL
RBFOX2|O43251	RBFOX2	O43251	seq.11462.8	11462-8	SL011160	RNA binding protein fox-1 homolog 2	RBM9
RELB|Q01201	RELB	Q01201	seq.11464.9	11464-9	SL013813	Transcription factor RelB	RELB
GPR135|Q8IZ08	GPR135	Q8IZ08	seq.11465.4	11465-4	SL019454	Probable G-protein coupled receptor 135	GP135
RBM19|Q9Y4C8	RBM19	Q9Y4C8	seq.11468.15	11468-15	SL019467	Probable RNA-binding protein 19	RBM19
VPS4A|Q9UN37	VPS4A	Q9UN37	seq.11476.43	11476-43	SL009023	Vacuolar protein sorting-associated protein 4A	VPS4A
ALDH3A1|P30838	ALDH3A1	P30838	seq.11480.1	11480-1	SL006130	Aldehyde dehydrogenase, dimeric NADP-preferring	Aldehyde dehydrogenase, class 3
HAVCR2|Q8TDQ0^SL007547@seq.11481.25	HAVCR2	Q8TDQ0	seq.11481.25	11481-25	SL007547	Hepatitis A virus cellular receptor 2	TIMD3
ZNF174|Q15697	ZNF174	Q15697	seq.11486.26	11486-26	SL019479	Zinc finger protein 174	ZN174
SPOCK1|Q08629^SL010384@seq.11487.4	SPOCK1	Q08629	seq.11487.4	11487-4	SL010384	Testican-1	Testican-1
UBL4A|P11441	UBL4A	P11441	seq.11490.42	11490-42	SL019457	Ubiquitin-like protein 4A	UBL4A
DYNLL2|Q96FJ2	DYNLL2	Q96FJ2	seq.11493.169	11493-169	SL019474	Dynein light chain 2, cytoplasmic	DYL2
ELL2|O00472	ELL2	O00472	seq.11494.4	11494-4	SL019480	RNA polymerase II elongation factor ELL2	ELL2
APOL1|O14791^SL005699@seq.11510.31	APOL1	O14791	seq.11510.31	11510-31	SL005699	Apolipoprotein L1	Apo L1
APOL1|O14791^SL005699@seq.11510.51	APOL1	O14791	seq.11510.51	11510-51	SL005699	Apolipoprotein L1	Apo L1
CD38|P28907^SL002722@seq.11513.92	CD38	P28907	seq.11513.92	11513-92	SL002722	ADP-ribosyl cyclase/cyclic ADP-ribose hydrolase 1	CD38
CD59|P13987^SL004557@seq.11514.196	CD59	P13987	seq.11514.196	11514-196	SL004557	CD59 glycoprotein	CD59
FABP1|P07148	FABP1	P07148	seq.11516.7	11516-7	SL006131	Fatty acid-binding protein, liver	FABPL
HMBS|P08397	HMBS	P08397	seq.11530.37	11530-37	SL010978	Porphobilinogen deaminase	HEM3
VSIR|Q9H7M9^SL025872@seq.11531.24	VSIR	Q9H7M9	seq.11531.24	11531-24	SL025872	V-type immunoglobulin domain-containing suppressor of T-cell activation:Cytoplasmic domain	GI24:CD
LRIT3|Q3SXY7	LRIT3	Q3SXY7	seq.11534.6	11534-6	SL019063	Leucine-rich repeat, immunoglobulin-like domain and transmembrane domain-containing protein 3	LRIT3
MYSM1|Q5VVJ2	MYSM1	Q5VVJ2	seq.11536.9	11536-9	SL019540	Histone H2A deubiquitinase MYSM1	MYSM1
TFR2|Q9UP52	TFR2	Q9UP52	seq.11537.12	11537-12	SL008830	Transferrin receptor protein 2	TFR2
MLYCD|O95822	MLYCD	O95822	seq.11538.216	11538-216	SL019512	Malonyl-CoA decarboxylase, mitochondrial	DCMC
ATP5MF|P56134	ATP5MF	P56134	seq.11539.4	11539-4	SL008136	ATP synthase subunit f, mitochondrial	ATPK
FOXO3|O43524	FOXO3	O43524	seq.11540.37	11540-37	SL012328	Forkhead box protein O3	FOXO3A
TMEM230|Q96A57	TMEM230	Q96A57	seq.11542.11	11542-11	SL019529	Transmembrane protein 230	TM230
LIMA1|Q9UHB6	LIMA1	Q9UHB6	seq.11543.84	11543-84	SL006779	LIM domain and actin-binding protein 1	LIMA1
PHF3|Q92576	PHF3	Q92576	seq.11544.39	11544-39	SL010933	PHD finger protein 3	PHF3
TNFRSF14|Q92956^SL004145@seq.11545.9	TNFRSF14	Q92956	seq.11545.9	11545-9	SL004145	Tumor necrosis factor receptor superfamily member 14	HVEM
CYGB|Q8WWM9	CYGB	Q8WWM9	seq.11546.7	11546-7	SL007558	Cytoglobin	CYGB
MUSK|O15146	MUSK	O15146	seq.11547.84	11547-84	SL019518	Muscle, skeletal receptor tyrosine-protein kinase	MUSK
CDC25A|P30304	CDC25A	P30304	seq.11548.84	11548-84	SL007184	M-phase inducer phosphatase 1	MPIP1
ISL1|P61371	ISL1	P61371	seq.11549.6	11549-6	SL007314	Insulin gene enhancer protein ISL-1	ISL1
HMG20B|Q9P0W2	HMG20B	Q9P0W2	seq.11551.16	11551-16	SL019534	SWI/SNF-related matrix-associated actin-dependent regulator of chromatin subfamily E member 1-related	HM20B
ARFGAP1|Q8N6T3	ARFGAP1	Q8N6T3	seq.11556.19	11556-19	SL015077	ADP-ribosylation factor GTPase-activating protein 1	ARFG1
SMURF1|Q9HCE7	SMURF1	Q9HCE7	seq.11557.3	11557-3	SL007679	E3 ubiquitin-protein ligase SMURF1	SMUF1
NFATC4|Q14934	NFATC4	Q14934	seq.11560.76	11560-76	SL007428	Nuclear factor of activated T-cells, cytoplasmic 4	NFAC4
POLE2|P56282	POLE2	P56282	seq.11562.9	11562-9	SL014854	DNA polymerase epsilon subunit 2	DPOE2
SYTL4|Q96C24^SL025998@seq.11563.51	SYTL4	Q96C24	seq.11563.51	11563-51	SL025998	Synaptotagmin-like protein 4:Ca2+-dependent membrane-targeting module 2	SYTL4:C2 2
ZNF23|P17027	ZNF23	P17027	seq.11565.58	11565-58	SL019525	Zinc finger protein 23	ZNF23
KRT72|Q14CN4	KRT72	Q14CN4	seq.11566.48	11566-48	SL009148	Keratin, type II cytoskeletal 72	Keratin 72
ZNF10|P21506	ZNF10	P21506	seq.11567.23	11567-23	SL019535	Zinc finger protein 10	ZNF10
FKBP1B|P68106	FKBP1B	P68106	seq.11568.2	11568-2	SL007323	Peptidyl-prolyl cis-trans isomerase FKBP1B	FKB1B
BCAP29|Q9UHQ4	BCAP29	Q9UHQ4	seq.11570.94	11570-94	SL019514	B-cell receptor-associated protein 29	BAP29
KLRC3|Q07444^SL025943@seq.11571.75	KLRC3	Q07444	seq.11571.75	11571-75	SL025943	NKG2-E type II integral membrane protein:Isoform E, Extracellular domain	NKG2E:ECD
DNM2|P50570	DNM2	P50570	seq.11572.4	11572-4	SL010968	Dynamin-2	DYN2
SRSF6|Q13247	SRSF6	Q13247	seq.11573.3	11573-3	SL017909	Serine/arginine-rich splicing factor 6	SRSF6
DNAJA2|O60884	DNAJA2	O60884	seq.11582.63	11582-63	SL007975	DnaJ homolog subfamily A member 2	DNJA2
LRRN1|Q6UXK5^SL025923@seq.11586.2	LRRN1	Q6UXK5	seq.11586.2	11586-2	SL025923	Leucine-rich repeat neuronal protein 1:Extracellular domain	LRRN1:ECD
MGA|Q8IWI9	MGA	Q8IWI9	seq.11587.5	11587-5	SL019521	MAX gene-associated protein	MGAP
RBM23|Q86U06	RBM23	Q86U06	seq.11590.5	11590-5	SL019537	Probable RNA-binding protein 23	RBM23
PRC1|O43663^SL007011@seq.11591.43	PRC1	O43663	seq.11591.43	11591-43	SL007011	Protein regulator of cytokinesis 1	PRC1
ELAVL1|Q15717	ELAVL1	Q15717	seq.11592.1	11592-1	SL011997	ELAV-like protein 1	ELAV1
CXCL9|Q07325^SL003188@seq.11593.21	CXCL9	Q07325	seq.11593.21	11593-21	SL003188	C-X-C motif chemokine 9	MIG
ZNF75D|P51815	ZNF75D	P51815	seq.11596.47	11596-47	SL019527	Zinc finger protein 75D	ZN75D
DHX8|Q14562	DHX8	Q14562	seq.11601.26	11601-26	SL019516	ATP-dependent RNA helicase DHX8	DHX8
CPNE1|Q99829^SL025824@seq.11602.12	CPNE1	Q99829	seq.11602.12	11602-12	SL025824	Copine-1:Von Willebrand factor type A domain	CPNE1:VWFA
DNAJB6|O75190	DNAJB6	O75190	seq.11606.22	11606-22	SL019538	DnaJ homolog subfamily B member 6	DNJB6
BRD1|O95696	BRD1	O95696	seq.11607.15	11607-15	SL016389	Bromodomain-containing protein 1	BRD1
MAP1LC3B|Q9GZQ8	MAP1LC3B	Q9GZQ8	seq.11608.5	11608-5	SL019511	Microtubule-associated proteins 1A/1B light chain 3B	MLP3B
ERH|P84090	ERH	P84090	seq.11614.29	11614-29	SL013071	Enhancer of rudimentary homolog	ERH
DAPP1|Q9UN19	DAPP1	Q9UN19	seq.11615.16	11615-16	SL016537	Dual adapter for phosphotyrosine and 3-phosphotyrosine and 3-phosphoinositide	DAPP1
HSF1|Q00613	HSF1	Q00613	seq.11616.9	11616-9	SL013812	Heat shock factor protein 1	HSF1
ITGAL|P20701^SL004121@seq.11617.1	ITGAL	P20701	seq.11617.1	11617-1	SL004121	Integrin alpha-L	LFA-1 alpha-L chain
MYB|P10242	MYB	P10242	seq.11618.83	11618-83	SL007101	Transcriptional activator Myb	MYB
UBE2V1|Q13404	UBE2V1	Q13404	seq.11626.7	11626-7	SL008563	Ubiquitin-conjugating enzyme E2 variant 1	UB2V1
TRAF4|Q9BUZ4^SL007634@seq.11629.36	TRAF4	Q9BUZ4	seq.11629.36	11629-36	SL007634	TNF receptor-associated factor 4	TRAF4
AHSA1|O95433	AHSA1	O95433	seq.11633.89	11633-89	SL013002	Activator of 90 kDa heat shock protein ATPase homolog 1	AHSA1
RGS10|O43665	RGS10	O43665	seq.11634.32	11634-32	SL016376	Regulator of G-protein signaling 10	RGS10
TAGLN2|P37802^SL004811@seq.11636.33	TAGLN2	P37802	seq.11636.33	11636-33	SL004811	Transgelin-2	Transgelin-2
B3GALT2|O43825	B3GALT2	O43825	seq.11638.42	11638-42	SL019577	Beta-1,3-galactosyltransferase 2	B3GT2
DTX3L|Q8TDB6	DTX3L	Q8TDB6	seq.11643.73	11643-73	SL019554	E3 ubiquitin-protein ligase DTX3L	DTX3L
P4HA1|P13674	P4HA1	P13674	seq.11645.9	11645-9	SL012417	Prolyl 4-hydroxylase subunit alpha-1	P4HA1
CHST9|Q7L1S5	CHST9	Q7L1S5	seq.11646.4	11646-4	SL005434	Carbohydrate sulfotransferase 9	Carbohydrate sulfotransferase 9
FZD10|Q9ULW2^SL025866@seq.11647.6	FZD10	Q9ULW2	seq.11647.6	11647-6	SL025866	Frizzled-10:Cytoplasmic domain	Frizzled-10:CD
SMAP1|Q8IYB5	SMAP1	Q8IYB5	seq.11649.3	11649-3	SL019547	Stromal membrane-associated protein 1	SMAP1
AGO1|Q9UL18^SL019555@seq.11651.24	AGO1	Q9UL18	seq.11651.24	11651-24	SL019555	Protein argonaute-1	AGO1
SLC6A9|P48067	SLC6A9	P48067	seq.11653.69	11653-69	SL019569	Sodium- and chloride-dependent glycine transporter 1	SC6A9
NRSN1|Q8IZ57	NRSN1	Q8IZ57	seq.11654.77	11654-77	SL019578	Neurensin-1	NRSN1
EVL|Q9UI08	EVL	Q9UI08	seq.11656.110	11656-110	SL007751	Ena/VASP-like protein	EVL
SOCS7|O14512	SOCS7	O14512	seq.11657.86	11657-86	SL006979	Suppressor of cytokine signaling 7	SOCS7
CLINT1|Q14677	CLINT1	Q14677	seq.11659.31	11659-31	SL011224	Clathrin interactor 1	EPN4
NLRP1|Q9C000	NLRP1	Q9C000	seq.11661.11	11661-11	SL019570	NACHT, LRR and PYD domains-containing protein 1	NALP1
ARFGAP2|Q8N6H7	ARFGAP2	Q8N6H7	seq.11664.32	11664-32	SL019543	ADP-ribosylation factor GTPase-activating protein 2	ARFG2
RGS8|P57771	RGS8	P57771	seq.11666.72	11666-72	SL019551	Regulator of G-protein signaling 8	RGS8
TNS2|Q63HR2	TNS2	Q63HR2	seq.11667.29	11667-29	SL019556	Tensin-2	TENC1
SLCO5A1|Q9H2Y9	SLCO5A1	Q9H2Y9	seq.11669.39	11669-39	SL019571	Solute carrier organic anion transporter family member 5A1	SO5A1
GPR101|Q96P66^SL019419@seq.11670.18	GPR101	Q96P66	seq.11670.18	11670-18	SL019419	Probable G-protein coupled receptor 101	GP101
BRPF1|P55201	BRPF1	P55201	seq.11671.19	11671-19	SL019544	Peregrin	BRPF1
KIF16B|Q96L93	KIF16B	Q96L93	seq.11672.17	11672-17	SL019549	Kinesin-like protein KIF16B	KI16B
ZDHHC14|Q8IZN3	ZDHHC14	Q8IZN3	seq.11677.17	11677-17	SL019579	Probable palmitoyltransferase ZDHHC14	ZDH14
GJD2|Q9UKL4	GJD2	Q9UKL4	seq.11678.105	11678-105	SL019586	Gap junction delta-2 protein	CXD2
AGFG1|P52594	AGFG1	P52594	seq.11681.8	11681-8	SL007271	Arf-GAP domain and FG repeat-containing protein 1	NUPL
TXNIP|Q9H3M7	TXNIP	Q9H3M7	seq.11682.7	11682-7	SL015231	Thioredoxin-interacting protein	TXNIP
GGA3|Q9NZ52	GGA3	Q9NZ52	seq.11683.19	11683-19	SL019567	ADP-ribosylation factor-binding protein GGA3	GGA3
ANAPC7|Q9UJX3	ANAPC7	Q9UJX3	seq.11690.47	11690-47	SL019558	Anaphase-promoting complex subunit 7	APC7
SHC4|Q6S5L8	SHC4	Q6S5L8	seq.11692.21	11692-21	SL019573	SHC-transforming protein 4	SHC4
CRABP2|P29373	CRABP2	P29373	seq.11696.7	11696-7	SL008838	Cellular retinoic acid-binding protein 2	RABP2
PTP4A2|Q12974	PTP4A2	Q12974	seq.11699.16	11699-16	SL014919	Protein tyrosine phosphatase type IVA 2	TP4A2
LCN1|P31025	LCN1	P31025	seq.11708.2	11708-2	SL007868	Lipocalin-1	LCN1
CPT1B|Q92523	CPT1B	Q92523	seq.11709.29	11709-29	SL015112	Carnitine O-palmitoyltransferase 1, muscle isoform	CPT1B
UNC45A|Q9H3U1^SL011294@seq.11712.207	UNC45A	Q9H3U1	seq.11712.207	11712-207	SL011294	Protein unc-45 homolog A	UN45A
POU2F1|P14859	POU2F1	P14859	seq.11715.1	11715-1	SL019568	POU domain, class 2, transcription factor 1	PO2F1
LRIT2|A6NDA9	LRIT2	A6NDA9	seq.11716.28	11716-28	SL019575	Leucine-rich repeat, immunoglobulin-like domain and transmembrane domain-containing protein 2	LRIT2
MET|P08581^SL000134@seq.11814.29	MET	P08581	seq.11814.29	11814-29	SL000134	Hepatocyte growth factor receptor	Met
JAK2|O60674	JAK2	O60674	seq.11816.84	11816-84	SL007025	Tyrosine-protein kinase JAK2	JAK2
RPS6KB1|P23443^SL018792@seq.11817.1	RPS6KB1	P23443	seq.11817.1	11817-1	SL018792	Ribosomal protein S6 kinase beta-1	KS6B1
PPARGC1A|Q9UBK2	PPARGC1A	Q9UBK2	seq.11825.27	11825-27	SL013877	Peroxisome proliferator-activated receptor gamma coactivator 1-alpha	PRGC1
RORC|P51449	RORC	P51449	seq.11827.7	11827-7	SL019486	Nuclear receptor ROR-gamma	RORG
PTPN11|Q06124^SL010616@seq.11830.48	PTPN11	Q06124	seq.11830.48	11830-48	SL010616	Tyrosine-protein phosphatase non-receptor type 11	SHP-2
FXN|Q16595^SL012513@seq.11833.83	FXN	Q16595	seq.11833.83	11833-83	SL012513	Frataxin, mitochondrial	FRDA
DDR1|Q08345^SL004119@seq.11836.144	DDR1	Q08345	seq.11836.144	11836-144	SL004119	Epithelial discoidin domain-containing receptor 1	discoidin domain receptor 1
TNFRSF18|Q9Y5U5^SL004859@seq.11837.7	TNFRSF18	Q9Y5U5	seq.11837.7	11837-7	SL004859	Tumor necrosis factor receptor superfamily member 18	GITR
PIEZO1|Q92508	PIEZO1	Q92508	seq.11838.130	11838-130	SL010815	Piezo-type mechanosensitive ion channel component 1	FA38A
TREM2|Q9NZC2^SL017099@seq.11851.21	TREM2	Q9NZC2	seq.11851.21	11851-21	SL017099	Triggering receptor expressed on myeloid cells 2	TREM2
PCDHGB1|Q9Y5G3	PCDHGB1	Q9Y5G3	seq.11872.9	11872-9	SL019027	Protocadherin gamma-B1	PCDGD
DLX4|Q92988	DLX4	Q92988	seq.11910.27	11910-27	SL019039	Homeobox protein DLX-4	DLX4
LRRC4B|Q9NT99^SL025919@seq.11911.13	LRRC4B	Q9NT99	seq.11911.13	11911-13	SL025919	Leucine-rich repeat-containing protein 4B:Cytoplasmic domain	LRC4B:CD
AAGAB|Q6PD74	AAGAB	Q6PD74	seq.11926.23	11926-23	SL012582	Alpha- and gamma-adaptin-binding protein p34	P34
INTS3|Q68E01	INTS3	Q68E01	seq.11934.9	11934-9	SL015014	Integrator complex subunit 3	INT3
EGF|P01133^SL025843@seq.11949.25	EGF	P01133	seq.11949.25	11949-25	SL025843	Epidermal growth factor:Cytoplasmic domain	EGF:CD
IGDCC3|Q8IVU1^SL025881@seq.11952.1	IGDCC3	Q8IVU1	seq.11952.1	11952-1	SL025881	Immunoglobulin superfamily DCC subclass member 3:Cytoplasmic domain	IGDC3:CD
ARHGAP1|Q07960^SL025968@seq.11955.1	ARHGAP1	Q07960	seq.11955.1	11955-1	SL025968	Rho GTPase-activating protein 1:Rho-GTPase activating protein domain	RHG01:Rho-GAP
CRABP1|P29762	CRABP1	P29762	seq.11967.23	11967-23	SL013765	Cellular retinoic acid-binding protein 1	RABP1
S100A2|P29034	S100A2	P29034	seq.11969.5	11969-5	SL004807	Protein S100-A2	S100A2
PTPRH|Q9HD43	PTPRH	Q9HD43	seq.11988.24	11988-24	SL015251	Receptor-type tyrosine-protein phosphatase H	PTPRH
EMC1|Q8N766	EMC1	Q8N766	seq.11989.35	11989-35	SL019200	ER membrane protein complex subunit 1	EMC1
TJP1|Q07157	TJP1	Q07157	seq.12001.7	12001-7	SL006520	Tight junction protein ZO-1	ZO1
CD7|P09564	CD7	P09564	seq.12008.3	12008-3	SL007098	T-cell antigen CD7	CD7
PTS|Q03393	PTS	Q03393	seq.12014.19	12014-19	SL019226	6-pyruvoyl tetrahydrobiopterin synthase	PTPS
CBL|P22681	CBL	P22681	seq.12016.60	12016-60	SL013756	E3 ubiquitin-protein ligase CBL	CBL
TPK1|Q9H3S4	TPK1	Q9H3S4	seq.12018.84	12018-84	SL019230	Thiamin pyrophosphokinase 1	TPK1
BPGM|P07738	BPGM	P07738	seq.12020.39	12020-39	SL010883	Bisphosphoglycerate mutase	PMGE
SMAD4|Q13485	SMAD4	Q13485	seq.12022.12	12022-12	SL000132	Mothers against decapentaplegic homolog 4	SMAD4
DES|P17661	DES	P17661	seq.12030.82	12030-82	SL004900	Desmin	Desmin
BUB1|O43683	BUB1	O43683	seq.12033.3	12033-3	SL007012	Mitotic checkpoint serine/threonine-protein kinase BUB1	BUB1
CAP1|Q01518	CAP1	Q01518	seq.12034.28	12034-28	SL004613	Adenylyl cyclase-associated protein 1	CAP 1
HSPA1L|P34931	HSPA1L	P34931	seq.12041.33	12041-33	SL013773	Heat shock 70 kDa protein 1-like	HS71L
TARDBP|Q13148	TARDBP	Q13148	seq.12046.51	12046-51	SL011216	TAR DNA-binding protein 43	TADBP
MSTN|O14793^SL004357@seq.12077.32	MSTN	O14793	seq.12077.32	12077-32	SL004357	Growth/differentiation factor 8	Myostatin
RPS6KA1|Q15418	RPS6KA1	Q15418	seq.12329.21	12329-21	SL013834	Ribosomal protein S6 kinase alpha-1	KS6A1
EEF2K|O00418	EEF2K	O00418	seq.12332.7	12332-7	SL019680	Eukaryotic elongation factor 2 kinase	EF2K
RPIA|P49247	RPIA	P49247	seq.12333.87	12333-87	SL010958	Ribose-5-phosphate isomerase	RPIA
SHMT1|P34896	SHMT1	P34896	seq.12334.25	12334-25	SL004695	Serine hydroxymethyltransferase, cytosolic	cSHMT
EGFLAM|Q63HQ2	EGFLAM	Q63HQ2	seq.12338.27	12338-27	SL019671	Pikachurin	EGFLA
AARS1|P49588	AARS1	P49588	seq.12340.17	12340-17	SL011196	Alanine--tRNA ligase, cytoplasmic	SYAC
DUSP6|Q16828	DUSP6	Q16828	seq.12341.8	12341-8	SL007465	Dual specificity protein phosphatase 6	DUS6
ACAP2|Q15057	ACAP2	Q15057	seq.12343.14	12343-14	SL011226	Arf-GAP with coiled-coil, ANK repeat and PH domain-containing protein 2	CENB2
ANAPC10|Q9UM13	ANAPC10	Q9UM13	seq.12345.4	12345-4	SL019703	Anaphase-promoting complex subunit 10	APC10
CCM2|Q9BSQ5	CCM2	Q9BSQ5	seq.12347.29	12347-29	SL019675	Cerebral cavernous malformations 2 protein	CCM2
SARS2|Q9NP81	SARS2	Q9NP81	seq.12348.46	12348-46	SL019681	Serine--tRNA ligase, mitochondrial	SYSM
ETS2|P15036	ETS2	P15036	seq.12350.86	12350-86	SL018899	Protein C-ets-2	ETS2
STAT1|P42224^SL004396@seq.12351.25	STAT1	P42224	seq.12351.25	12351-25	SL004396	Signal transducer and activator of transcription 1-alpha/beta	STAT1
ARRDC3|Q96B67	ARRDC3	Q96B67	seq.12352.70	12352-70	SL019698	Arrestin domain-containing protein 3	ARRD3
MRRF|Q96E11	MRRF	Q96E11	seq.12355.223	12355-223	SL019676	Ribosome-recycling factor, mitochondrial	RRFM
SRI|P30626	SRI	P30626	seq.12356.65	12356-65	SL005002	Sorcin	Sorcin
SNAP29|O95721	SNAP29	O95721	seq.12357.41	12357-41	SL016390	Synaptosomal-associated protein 29	SNP29
IGBP1|P78318	IGBP1	P78318	seq.12358.6	12358-6	SL007325	Immunoglobulin-binding protein 1	IGBP1
RRAS2|P62070	RRAS2	P62070	seq.12361.102	12361-102	SL008513	Ras-related protein R-Ras2	RRAS2
TRIB2|Q92519	TRIB2	Q92519	seq.12363.70	12363-70	SL015111	Tribbles homolog 2	TRIB2
RUVBL1|Q9Y265	RUVBL1	Q9Y265	seq.12365.108	12365-108	SL009453	RuvB-like 1	RUVB1
CRYGD|P07320	CRYGD	P07320	seq.12366.16	12366-16	SL008832	Gamma-crystallin D	CRGD
MACO1|Q8N5G2	MACO1	Q8N5G2	seq.12367.52	12367-52	SL019694	Macoilin	MACOI
KAT2B|Q92831	KAT2B	Q92831	seq.12368.18	12368-18	SL013848	Histone acetyltransferase KAT2B	PCAF
APOF|Q13790	APOF	Q13790	seq.12370.30	12370-30	SL006348	Apolipoprotein F	Apo F
TPM3|P06753^SL005671@seq.12372.50	TPM3	P06753	seq.12372.50	12372-50	SL005671	Tropomyosin alpha-3 chain	Tropomyosin alpha-3 chain
TRA2B|P62995	TRA2B	P62995	seq.12373.73	12373-73	SL014875	Transformer-2 protein homolog beta	TRA2B
PAFAH1B3|Q15102	PAFAH1B3	Q15102	seq.12374.8	12374-8	SL019686	Platelet-activating factor acetylhydrolase IB subunit gamma	PA1B3
CDKN2D|P55273	CDKN2D	P55273	seq.12376.85	12376-85	SL003762	Cyclin-dependent kinase 4 inhibitor D	p19-INK4d
TAPBP|O15533	TAPBP	O15533	seq.12378.71	12378-71	SL012578	Tapasin	TPSN
CBR1|P16152	CBR1	P16152	seq.12381.26	12381-26	SL008046	Carbonyl reductase [NADPH] 1	CBR1
DDX58|O95786	DDX58	O95786	seq.12382.2	12382-2	SL019687	Probable ATP-dependent RNA helicase DDX58	DDX58
COPS7B|Q9H9Q2	COPS7B	Q9H9Q2	seq.12384.92	12384-92	SL019700	COP9 signalosome complex subunit 7b	CSN7B
CAPN3|P20807	CAPN3	P20807	seq.12385.4	12385-4	SL006471	Calpain-3	CAN3
RNPEP|Q9H4A4	RNPEP	Q9H4A4	seq.12386.11	12386-11	SL012837	Aminopeptidase B	AMPB
PDLIM4|P50479	PDLIM4	P50479	seq.12387.7	12387-7	SL013045	PDZ and LIM domain protein 4	PDLI4
ORC6|Q9Y5N6	ORC6	Q9Y5N6	seq.12389.4	12389-4	SL007790	Origin recognition complex subunit 6	ORC6
PDZD7|Q9H5P4	PDZD7	Q9H5P4	seq.12391.27	12391-27	SL019695	PDZ domain-containing protein 7	PDZD7
ARL1|P40616	ARL1	P40616	seq.12392.30	12392-30	SL019701	ADP-ribosylation factor-like protein 1	ARL1
C16orf54|Q6UWD8	C16orf54	Q6UWD8	seq.12394.53	12394-53	SL006601	Transmembrane protein C16orf54	CP054
DARS2|Q6PI48	DARS2	Q6PI48	seq.12395.86	12395-86	SL019677	Aspartate--tRNA ligase, mitochondrial	SYDM
HIBCH|Q6NVY1	HIBCH	Q6NVY1	seq.12396.19	12396-19	SL006368	3-hydroxyisobutyryl-CoA hydrolase, mitochondrial	HIBCH
PAX4|O43316	PAX4	O43316	seq.12398.15	12398-15	SL019692	Paired box protein Pax-4	PAX4
CCDC50|Q8IVM0	CCDC50	Q8IVM0	seq.12399.194	12399-194	SL013198	Coiled-coil domain-containing protein 50	CCD50
UBE2T|Q9NPD8	UBE2T	Q9NPD8	seq.12400.25	12400-25	SL015259	Ubiquitin-conjugating enzyme E2 T	UBE2T
STAMBPL1|Q96FJ0	STAMBPL1	Q96FJ0	seq.12401.3	12401-3	SL019706	AMSH-like protease	STALP
RAB39B|Q96DA2	RAB39B	Q96DA2	seq.12403.30	12403-30	SL019678	Ras-related protein Rab-39B	RB39B
DIRAS3|O95661	DIRAS3	O95661	seq.12406.119	12406-119	SL000635	GTP-binding protein Di-Ras3	ARHI
RAB22A|Q9UL26	RAB22A	Q9UL26	seq.12408.333	12408-333	SL015330	Ras-related protein Rab-22A	RB22A
RAB7B|Q96AH8	RAB7B	Q96AH8	seq.12409.90	12409-90	SL019707	Ras-related protein Rab-7b	RAB7B
MAX|P61244	MAX	P61244	seq.12411.60	12411-60	SL019679	Protein max	MAX
YWHAB|P31946^SL004815@seq.12414.31	YWHAB	P31946	seq.12414.31	12414-31	SL004815	14-3-3 protein beta/alpha	14-3-3 protein beta/alpha
EDF1|O60869	EDF1	O60869	seq.12415.122	12415-122	SL011710	Endothelial differentiation-related factor 1	EDF1
TPRKB|Q9Y3C4	TPRKB	Q9Y3C4	seq.12417.46	12417-46	SL019708	EKC/KEOPS complex subunit TPRKB	TPRKB
GPD1L|Q8N335	GPD1L	Q8N335	seq.12420.10	12420-10	SL019684	Glycerol-3-phosphate dehydrogenase 1-like protein	GPD1L
ALOX15B|O15296	ALOX15B	O15296	seq.12422.143	12422-143	SL019693	Arachidonate 15-lipoxygenase B	LX15B
A1CF|Q9NQ94	A1CF	Q9NQ94	seq.12423.38	12423-38	SL019697	APOBEC1 complementation factor	A1CF
THYN1|Q9P016	THYN1	Q9P016	seq.12424.107	12424-107	SL019702	Thymocyte nuclear protein 1	THYN1
ARF6|P62330	ARF6	P62330	seq.12425.104	12425-104	SL008834	ADP-ribosylation factor 6	ARF6
MOB1A|Q9H8S9	MOB1A	Q9H8S9	seq.12426.19	12426-19	SL016520	MOB kinase activator 1A	MOL1B
CDC25B|P30305	CDC25B	P30305	seq.12427.8	12427-8	SL007185	M-phase inducer phosphatase 2	MPIP2
LYPLAL1|Q5VWZ2	LYPLAL1	Q5VWZ2	seq.12428.2	12428-2	SL015008	Lysophospholipase-like protein 1	LYPL1
PAIP1|Q9H074	PAIP1	Q9H074	seq.12430.78	12430-78	SL011150	Polyadenylate-binding protein-interacting protein 1	PAIP1
PELO|Q9BRX2	PELO	Q9BRX2	seq.12431.13	12431-13	SL019737	Protein pelota homolog	PELO
CACYBP|Q9HB71	CACYBP	Q9HB71	seq.12432.23	12432-23	SL010232	Calcyclin-binding protein	CYBP
ARL11|Q969Q4	ARL11	Q969Q4	seq.12433.8	12433-8	SL019709	ADP-ribosylation factor-like protein 11	ARL11
IST1|P53990	IST1	P53990	seq.12434.25	12434-25	SL008617	IST1 homolog	K0174
GSTO1|P78417	GSTO1	P78417	seq.12436.84	12436-84	SL005847	Glutathione S-transferase omega-1	GST omega-1
ULK3|Q6PHR2	ULK3	Q6PHR2	seq.12437.18	12437-18	SL019726	Serine/threonine-protein kinase ULK3	ULK3
MPG|P29372	MPG	P29372	seq.12438.127	12438-127	SL014754	DNA-3-methyladenine glycosylase	3MG
IRF9|Q00978	IRF9	Q00978	seq.12439.67	12439-67	SL004395	Interferon regulatory factor 9	ISGF3
RHOD|O00212	RHOD	O00212	seq.12442.4	12442-4	SL019715	Rho-related GTP-binding protein RhoD	RHOD
NR5A2|O00482	NR5A2	O00482	seq.12444.39	12444-39	SL006967	Nuclear receptor subfamily 5 group A member 2	NR5A2
ANKRD27|Q96NW4	ANKRD27	Q96NW4	seq.12445.50	12445-50	SL019727	Ankyrin repeat domain-containing protein 27	ANR27
GSTA1|P08263^SL005253@seq.12446.49	GSTA1	P08263	seq.12446.49	12446-49	SL005253	Glutathione S-transferase A1	GST A1-1
NMT1|P30419^SL006476@seq.12448.246	NMT1	P30419	seq.12448.246	12448-246	SL006476	Glycylpeptide N-tetradecanoyltransferase 1	NMT1
PPIH|O43447	PPIH	O43447	seq.12449.16	12449-16	SL012991	Peptidyl-prolyl cis-trans isomerase H	PPIH
PMVK|Q15126	PMVK	Q15126	seq.12450.42	12450-42	SL016459	Phosphomevalonate kinase	PMVK
BACH1|O14867	BACH1	O14867	seq.12451.62	12451-62	SL018858	Transcription regulator protein BACH1	BACH1
KMT5C|Q86Y97	KMT5C	Q86Y97	seq.12452.32	12452-32	SL019721	Histone-lysine N-methyltransferase SUV420H2	SV422
NXF1|Q9UBU9	NXF1	Q9UBU9	seq.12453.161	12453-161	SL019728	Nuclear RNA export factor 1	NXF1
NTMT1|Q9BV86	NTMT1	Q9BV86	seq.12454.105	12454-105	SL019732	N-terminal Xaa-Pro-Lys N-methyltransferase 1	NTM1A
MYNN|Q9NPC7	MYNN	Q9NPC7	seq.12455.48	12455-48	SL019739	Myoneurin	MYNN
PFKFB3|Q16875	PFKFB3	Q16875	seq.12456.5	12456-5	SL019744	6-phosphofructo-2-kinase/fructose-2,6-bisphosphatase 3	F263
ADI1|Q9BV57	ADI1	Q9BV57	seq.12457.10	12457-10	SL019711	1,2-dihydroxy-3-keto-5-methylthiopentene dioxygenase	MTND
CHP1|Q99653	CHP1	Q99653	seq.12458.79	12458-79	SL016506	Calcineurin B homologous protein 1	CHP1
PLEKHA1|Q9HB21	PLEKHA1	Q9HB21	seq.12459.13	12459-13	SL007671	Pleckstrin homology domain-containing family A member 1	PKHA1
PSMA7|O14818	PSMA7	O14818	seq.12460.18	12460-18	SL008613	Proteasome subunit alpha type-7	PSA7
SIRT5|Q9NXA8	SIRT5	Q9NXA8	seq.12461.8	12461-8	SL013283	NAD-dependent protein deacylase sirtuin-5, mitochondrial	SIRT5
SETMAR|Q53H47	SETMAR	Q53H47	seq.12462.20	12462-20	SL019733	Histone-lysine N-methyltransferase SETMAR	SETMR
KLHL13|Q9P2N7	KLHL13	Q9P2N7	seq.12463.7	12463-7	SL019740	Kelch-like protein 13	KLH13
HNRNPA1|P09651^SL008019@seq.12466.7	HNRNPA1	P09651	seq.12466.7	12466-7	SL008019	Heterogeneous nuclear ribonucleoprotein A1	ROA1
MAPRE1|Q15691^SL011230@seq.12469.19	MAPRE1	Q15691	seq.12469.19	12469-19	SL011230	Microtubule-associated protein RP/EB family member 1	MARE1
STAU1|O95793	STAU1	O95793	seq.12471.47	12471-47	SL007061	Double-stranded RNA-binding protein Staufen homolog 1	STAU1
KCTD5|Q9NXV2	KCTD5	Q9NXV2	seq.12473.48	12473-48	SL015285	BTB/POZ domain-containing protein KCTD5	KCTD5
CLIC5|Q9NZA1	CLIC5	Q9NZA1	seq.12475.48	12475-48	SL019722	Chloride intracellular channel protein 5	CLIC5
TIGAR|Q9NQ88	TIGAR	Q9NQ88	seq.12476.50	12476-50	SL013278	Fructose-2,6-bisphosphatase TIGAR	TIGAR
TSN|Q15631	TSN	Q15631	seq.12477.42	12477-42	SL019734	Translin	TSN
RPL30|P62888	RPL30	P62888	seq.12478.15	12478-15	SL008862	60S ribosomal protein L30	RL30
PRKAR1B|P31321	PRKAR1B	P31321	seq.12479.50	12479-50	SL014768	cAMP-dependent protein kinase type I-beta regulatory subunit	KAP1
OTUD5|Q96G74	OTUD5	Q96G74	seq.12480.9	12480-9	SL019713	OTU domain-containing protein 5	OTUD5
BPTF|Q12830	BPTF	Q12830	seq.12482.5	12482-5	SL007512	Nucleosome-remodeling factor subunit BPTF	BPTF
RORB|Q92753	RORB	Q92753	seq.12483.62	12483-62	SL007576	Nuclear receptor ROR-beta	RORB
PITPNB|P48739	PITPNB	P48739	seq.12484.67	12484-67	SL011194	Phosphatidylinositol transfer protein beta isoform	PIPNB
GLRX2|Q9NS18	GLRX2	Q9NS18	seq.12486.8	12486-8	SL007708	Glutaredoxin-2, mitochondrial	GLRX2
MCTS1|Q9ULC4	MCTS1	Q9ULC4	seq.12488.9	12488-9	SL015331	Malignant T-cell-amplified sequence 1	MCTS1
LAMTOR3|Q9UHA4	LAMTOR3	Q9UHA4	seq.12490.92	12490-92	SL019720	Ragulator complex protein LAMTOR3	LTOR3
CLIC4|Q9Y696^SL008340@seq.12491.23	CLIC4	Q9Y696	seq.12491.23	12491-23	SL008340	Chloride intracellular channel protein 4	CLIC4
OTUB2|Q96DC9	OTUB2	Q96DC9	seq.12493.42	12493-42	SL019735	Ubiquitin thioesterase OTUB2	OTUB2
GABARAPL2|P60520	GABARAPL2	P60520	seq.12494.99	12494-99	SL019741	Gamma-aminobutyric acid receptor-associated protein-like 2	GBRL2
NUDT16L1|Q9BRJ7	NUDT16L1	Q9BRJ7	seq.12497.29	12497-29	SL015180	Tudor-interacting repair regulator protein	SDOS
TAX1BP3|O14907	TAX1BP3	O14907	seq.12498.12	12498-12	SL019719	Tax1-binding protein 3	TX1B3
SH3GL2|Q99962^SL015171@seq.12499.108	SH3GL2	Q99962	seq.12499.108	12499-108	SL015171	Endophilin-A1	SH3G2
UBA2|Q9UBT2	UBA2	Q9UBT2	seq.12500.88	12500-88	SL019730	SUMO-activating enzyme subunit 2	SAE2
TBCA|O75347	TBCA	O75347	seq.12501.10	12501-10	SL008849	Tubulin-specific chaperone A	TBCA
GPR68|Q15743	GPR68	Q15743	seq.12503.5	12503-5	SL007451	Ovarian cancer G-protein coupled receptor 1	SPR1
LMOD1|P29536	LMOD1	P29536	seq.12504.26	12504-26	SL008078	Leiomodin-1	LMOD1
ITPKC|Q96DU7	ITPKC	Q96DU7	seq.12507.16	12507-16	SL019723	Inositol-trisphosphate 3-kinase C	IP3KC
CHMP3|Q9Y3E7	CHMP3	Q9Y3E7	seq.12508.9	12508-9	SL008756	Charged multivesicular body protein 3	CHMP3
COMMD1|Q8N668	COMMD1	Q8N668	seq.12509.115	12509-115	SL019736	COMM domain-containing protein 1	COMD1
STAP1|Q9ULZ2	STAP1	Q9ULZ2	seq.12510.3	12510-3	SL019742	Signal-transducing adaptor protein 1	STAP1
SLC41A2|Q96JW4	SLC41A2	Q96JW4	seq.12511.83	12511-83	SL019747	Solute carrier family 41 member 2	S41A2
GLTP|Q9NZD2	GLTP	Q9NZD2	seq.12513.8	12513-8	SL008826	Glycolipid transfer protein	GLTP
METTL1|Q9UBP6	METTL1	Q9UBP6	seq.12514.16	12514-16	SL004624	tRNA (guanine-N(7)-)-methyltransferase	METTL1
UCK2|Q9BZX2	UCK2	Q9BZX2	seq.12515.45	12515-45	SL019724	Uridine-cytidine kinase 2	UCK2
TEAD4|Q15561	TEAD4	Q15561	seq.12516.13	12516-13	SL019731	Transcriptional enhancer factor TEF-3	TEAD4
PDCD5|O14737	PDCD5	O14737	seq.12517.52	12517-52	SL003787	Programmed cell death protein 5	TFAR19
PBRM1|Q86U86	PBRM1	Q86U86	seq.12518.289	12518-289	SL011258	Protein polybromo-1	PB1
CDKN2C|P42773	CDKN2C	P42773	seq.12521.3	12521-3	SL007230	Cyclin-dependent kinase 4 inhibitor C	CDN2C
RAD23B|P54727	RAD23B	P54727	seq.12522.6	12522-6	SL011201	UV excision repair protein RAD23 homolog B	RD23B
SAT2|Q96F10	SAT2	Q96F10	seq.12524.18	12524-18	SL019774	Diamine acetyltransferase 2	SAT2
THRA|P10827	THRA	P10827	seq.12527.50	12527-50	SL013736	Thyroid hormone receptor alpha	THA
WRNIP1|Q96S55	WRNIP1	Q96S55	seq.12528.40	12528-40	SL019761	ATPase WRNIP1	WRIP1
FKBP6|O75344	FKBP6	O75344	seq.12529.32	12529-32	SL019753	Inactive peptidyl-prolyl cis-trans isomerase FKBP6	FKBP6
CKS1B|P61024	CKS1B	P61024	seq.12530.14	12530-14	SL005032	Cyclin-dependent kinases regulatory subunit 1	CKS-1
ERVV-1|B6SEH8	ERVV-1	B6SEH8	seq.12531.5	12531-5	SL019768	Endogenous retrovirus group V member 1 Env polyprotein	ERVV1
CDC34|P49427	CDC34	P49427	seq.12532.28	12532-28	SL013788	Ubiquitin-conjugating enzyme E2 R1	UB2R1
CYTH2|Q99418	CYTH2	Q99418	seq.12533.135	12533-135	SL019781	Cytohesin-2	CYH2
CALCOCO2|Q13137	CALCOCO2	Q13137	seq.12534.10	12534-10	SL019796	Calcium-binding and coiled-coil domain-containing protein 2	CACO2
XRCC1|P18887	XRCC1	P18887	seq.12535.2	12535-2	SL013748	DNA repair protein XRCC1	XRCC1
MTMR6|Q9Y217	MTMR6	Q9Y217	seq.12536.46	12536-46	SL019758	Myotubularin-related protein 6	MTMR6
PURA|Q00577	PURA	Q00577	seq.12537.88	12537-88	SL013811	Transcriptional activator protein Pur-alpha	PURA
RGS7|P49802	RGS7	P49802	seq.12538.19	12538-19	SL019759	Regulator of G-protein signaling 7	RGS7
RHOG|P84095	RHOG	P84095	seq.12540.25	12540-25	SL019775	Rho-related GTP-binding protein RhoG	RHOG
ZNF560|Q96MR9	ZNF560	Q96MR9	seq.12543.76	12543-76	SL019752	Zinc finger protein 560	ZN560
SMTN|P53814	SMTN	P53814	seq.12546.1	12546-1	SL014839	Smoothelin	SMTN
RRAGC|Q9HB90	RRAGC	Q9HB90	seq.12548.75	12548-75	SL019776	Ras-related GTP-binding protein C	RRAGC
HPGDS|O60760	HPGDS	O60760	seq.12549.33	12549-33	SL014636	Hematopoietic prostaglandin D synthase	PTGD2
ITCH|Q96J02	ITCH	Q96J02	seq.12551.3	12551-3	SL007599	E3 ubiquitin-protein ligase Itchy homolog	ITCH
VRK1|Q99986	VRK1	Q99986	seq.12553.5	12553-5	SL010954	Serine/threonine-protein kinase VRK1	VRK1
RAD51D|O75771	RAD51D	O75771	seq.12554.10	12554-10	SL013725	DNA repair protein RAD51 homolog 4	RA51D
UBE2C|O00762^SL006252@seq.12556.7	UBE2C	O00762	seq.12556.7	12556-7	SL006252	Ubiquitin-conjugating enzyme E2 C	UBE2C
NOVA1|P51513	NOVA1	P51513	seq.12557.18	12557-18	SL019782	RNA-binding protein Nova-1	NOVA1
UBASH3B|Q8TF42	UBASH3B	Q8TF42	seq.12558.3	12558-3	SL011269	Ubiquitin-associated and SH3 domain-containing protein B	UBS3B
NT5C|Q8TCD5	NT5C	Q8TCD5	seq.12560.9	12560-9	SL008415	5'(3')-deoxyribonucleotidase, cytosolic type	NT5C
PKN1|Q16512	PKN1	Q16512	seq.12562.1	12562-1	SL014979	Serine/threonine-protein kinase N1	PKN1
TNFAIP8|O95379	TNFAIP8	O95379	seq.12563.2	12563-2	SL019770	Tumor necrosis factor alpha-induced protein 8	TFIP8
NIP7|Q9Y221	NIP7	Q9Y221	seq.12564.9	12564-9	SL019777	60S ribosome subunit biogenesis protein NIP7 homolog	NIP7
KEAP1|Q14145^SL017529@seq.12568.14	KEAP1	Q14145	seq.12568.14	12568-14	SL017529	Kelch-like ECH-associated protein 1	KEAP1
CCT5|P48643	CCT5	P48643	seq.12569.25	12569-25	SL004993	T-complex protein 1 subunit epsilon	TCP-1-epsilon
ARL3|P36405	ARL3	P36405	seq.12571.14	12571-14	SL019778	ADP-ribosylation factor-like protein 3	ARL3
EFS|O43281	EFS	O43281	seq.12572.236	12572-236	SL019783	Embryonal Fyn-associated substrate	EFS
TRIM3|O75382	TRIM3	O75382	seq.12573.80	12573-80	SL019797	Tripartite motif-containing protein 3	TRIM3
EDN2|P20800	EDN2	P20800	seq.12574.36	12574-36	SL000405	Endothelin-2	Endothelin 2
MTHFD1|P11586	MTHFD1	P11586	seq.12575.30	12575-30	SL008027	C-1-tetrahydrofolate synthase, cytoplasmic	C1TC
MAGEA3|P43357^SL002732@seq.12576.21	MAGEA3	P43357	seq.12576.21	12576-21	SL002732	Melanoma-associated antigen 3	MAGE-3
FEN1|P39748	FEN1	P39748	seq.12577.100	12577-100	SL002091	Flap endonuclease 1	FLAP endonuclease-1
ARF3|P61204	ARF3	P61204	seq.12578.13	12578-13	SL006497	ADP-ribosylation factor 3	ARF3
PSMB5|P28074	PSMB5	P28074	seq.12580.7	12580-7	SL012949	Proteasome subunit beta type-5	PSB5
IMPA2|O14732	IMPA2	O14732	seq.12581.39	12581-39	SL014587	Inositol monophosphatase 2	IMPA2
ARAF|P10398	ARAF	P10398	seq.12583.77	12583-77	SL019755	Serine/threonine-protein kinase A-Raf	ARAF
ERCC1|P07992	ERCC1	P07992	seq.12585.39	12585-39	SL009589	DNA excision repair protein ERCC-1	ERCC1
ARL2|P36404	ARL2	P36404	seq.12587.65	12587-65	SL019779	ADP-ribosylation factor-like protein 2	ARL2
OPHN1|O60890	OPHN1	O60890	seq.12591.27	12591-27	SL002050	Oligophrenin-1	Oligophrenin-1
PDRG1|Q9NUG6	PDRG1	Q9NUG6	seq.12593.33	12593-33	SL019751	p53 and DNA damage-regulated protein 1	PDRG1
GCA|P28676	GCA	P28676	seq.12594.5	12594-5	SL019772	Grancalcin	GRAN
TMOD1|P28289	TMOD1	P28289	seq.12595.11	12595-11	SL010848	Tropomodulin-1	TMOD1
ATG5|Q9H1Y0	ATG5	Q9H1Y0	seq.12597.68	12597-68	SL019171	Autophagy protein 5	Autophagy protein 5
FERMT3|Q86UX7	FERMT3	Q86UX7	seq.12599.10	12599-10	SL010979	Fermitin family homolog 3	URP2
PABPC4|Q13310	PABPC4	Q13310	seq.12603.87	12603-87	SL019780	Polyadenylate-binding protein 4	PABP4
SCMH1|Q96GD3	SCMH1	Q96GD3	seq.12604.16	12604-16	SL019785	Polycomb protein SCMH1	SCMH1
EXOSC3|Q9NQT5	EXOSC3	Q9NQT5	seq.12605.1	12605-1	SL005742	Exosome complex component RRP40	Exosome component 3
PSMB1|P20618	PSMB1	P20618	seq.12612.37	12612-37	SL008624	Proteasome subunit beta type-1	PSB1
NRBP1|Q9UHY1	NRBP1	Q9UHY1	seq.12616.45	12616-45	SL019803	Nuclear receptor-binding protein	NRBP
STK24|Q9Y6E0	STK24	Q9Y6E0	seq.12617.2	12617-2	SL008369	Serine/threonine-protein kinase 24	STK24
AKR1C1|Q04828	AKR1C1	Q04828	seq.12618.50	12618-50	SL008344	Aldo-keto reductase family 1 member C1	Aldo-keto reductase 1C1
PPM1A|P35813	PPM1A	P35813	seq.12619.14	12619-14	SL004719	Protein phosphatase 1A	Protein phophatase 2Ca
SEPTIN11|Q9NVA2	SEPTIN11	Q9NVA2	seq.12620.3	12620-3	SL011301	Septin-11	Septin-11
PPP2R1A|P30153	PPP2R1A	P30153	seq.12621.55	12621-55	SL008081	Serine/threonine-protein phosphatase 2A 65 kDa regulatory subunit A alpha isoform	PP2AAA
ASH1L|Q9NR48	ASH1L	Q9NR48	seq.12622.96	12622-96	SL019786	Histone-lysine N-methyltransferase ASH1L	ASH1L
JARID2|Q92833	JARID2	Q92833	seq.12623.84	12623-84	SL019793	Protein Jumonji	JARD2
KLHL7|Q8IXQ5	KLHL7	Q8IXQ5	seq.12625.138	12625-138	SL019811	Kelch-like protein 7	KLHL7
SENP7|Q9BQF6	SENP7	Q9BQF6	seq.12626.6	12626-6	SL019816	Sentrin-specific protease 7	SENP7
ATG7|O95352	ATG7	O95352	seq.12627.97	12627-97	SL019821	Ubiquitin-like modifier-activating enzyme ATG7	ATG7
LANCL2|Q9NS86	LANCL2	Q9NS86	seq.12628.31	12628-31	SL019826	LanC-like protein 2	LANC2
ARFIP2|P53365	ARFIP2	P53365	seq.12630.8	12630-8	SL019787	Arfaptin-2	ARFP2
NAT1|P18440	NAT1	P18440	seq.12632.14	12632-14	SL019805	Arylamine N-acetyltransferase 1	ARY1
PTPN9|P43378	PTPN9	P43378	seq.12633.3	12633-3	SL019812	Tyrosine-protein phosphatase non-receptor type 9	PTN9
BCAR3|O75815^SL025804@seq.12634.79	BCAR3	O75815	seq.12634.79	12634-79	SL025804	Breast cancer anti-estrogen resistance protein 3:Guanine Nucleotide Exchange Factor Domain	BCAR3:Ras-GEF
TRDMT1|O14717	TRDMT1	O14717	seq.12635.9	12635-9	SL019822	tRNA (cytosine(38)-C(5))-methyltransferase	TRDMT
SMYD2|Q9NRG4	SMYD2	Q9NRG4	seq.12636.113	12636-113	SL019827	N-lysine methyltransferase SMYD2	SMYD2
CRAT|P43155	CRAT	P43155	seq.12637.7	12637-7	SL019832	Carnitine O-acetyltransferase	CACP
INPP5B|P32019	INPP5B	P32019	seq.12641.3	12641-3	SL019813	Type II inositol 1,4,5-trisphosphate 5-phosphatase	I5P2
ARRB1|P49407	ARRB1	P49407	seq.12643.4	12643-4	SL011195	Beta-arrestin-1	ARRB1
ADSS2|P30520	ADSS2	P30520	seq.12644.63	12644-63	SL019828	Adenylosuccinate synthetase isozyme 2	PURA2
RPE|Q96AT9	RPE	Q96AT9	seq.12646.2	12646-2	SL013233	Ribulose-phosphate 3-epimerase	RPE
SETD2|Q9BYW2	SETD2	Q9BYW2	seq.12647.52	12647-52	SL016514	Histone-lysine N-methyltransferase SETD2	SETD2
MDH2|P40926^SL004917@seq.12649.80	MDH2	P40926	seq.12649.80	12649-80	SL004917	Malate dehydrogenase, mitochondrial	Malate dehydrogenase 2
GNAI3|P08754	GNAI3	P08754	seq.12650.43	12650-43	SL008873	Guanine nucleotide-binding protein G(k) subunit alpha	GNAI3
PDK2|Q15119	PDK2	Q15119	seq.12651.21	12651-21	SL019823	[Pyruvate dehydrogenase (acetyl-transferring)] kinase isozyme 2, mitochondrial	PDK2
AHCYL1|O43865	AHCYL1	O43865	seq.12652.37	12652-37	SL019829	Adenosylhomocysteinase 2	SAHH2
CSNK1G2|P78368^SL010497@seq.12653.13	CSNK1G2	P78368	seq.12653.13	12653-13	SL010497	Casein kinase I isoform gamma-2	CSNK1G2
NAPB|Q9H115	NAPB	Q9H115	seq.12655.30	12655-30	SL010994	Beta-soluble NSF attachment protein	SNAB
KLC1|Q07866	KLC1	Q07866	seq.12656.1	12656-1	SL019807	Kinesin light chain 1	KLC1
TSTA3|Q13630	TSTA3	Q13630	seq.12657.2	12657-2	SL010919	GDP-L-fucose synthase	FCL
PANK3|Q9H999	PANK3	Q9H999	seq.12658.72	12658-72	SL019818	Pantothenate kinase 3	PANK3
OLA1|Q9NTK5	OLA1	Q9NTK5	seq.12659.13	12659-13	SL008839	Obg-like ATPase 1	GTPB9
GABARAPL1|Q9H0R8	GABARAPL1	Q9H0R8	seq.12661.44	12661-44	SL019788	Gamma-aminobutyric acid receptor-associated protein-like 1	GBRL1
ECH1|Q13011	ECH1	Q13011	seq.12662.82	12662-82	SL004998	Delta(3,5)-Delta(2,4)-dienoyl-CoA isomerase, mitochondrial	ECH1
TST|Q16762	TST	Q16762	seq.12663.1	12663-1	SL011234	Thiosulfate sulfurtransferase	THTR
PTPN13|Q12923	PTPN13	Q12923	seq.12664.19	12664-19	SL014918	Tyrosine-protein phosphatase non-receptor type 13	PTN13
ILF2|Q12905	ILF2	Q12905	seq.12665.16	12665-16	SL014917	Interleukin enhancer-binding factor 2	ILF2
GDA|Q9Y2T3	GDA	Q9Y2T3	seq.12667.2	12667-2	SL009095	Guanine deaminase	GUAD
VPS4B|O75351	VPS4B	O75351	seq.12668.7	12668-7	SL019834	Vacuolar protein sorting-associated protein 4B	VPS4B
HECW1|Q76N89	HECW1	Q76N89	seq.12669.30	12669-30	SL019789	E3 ubiquitin-protein ligase HECW1	HECW1
RAD1|O60671	RAD1	O60671	seq.12670.15	12670-15	SL019800	Cell cycle checkpoint protein RAD1	RAD1
SULT1B1|O43704	SULT1B1	O43704	seq.12671.35	12671-35	SL019808	Sulfotransferase family cytosolic 1B member 1	ST1B1
DARS1|P14868	DARS1	P14868	seq.12675.14	12675-14	SL010893	Aspartate--tRNA ligase, cytoplasmic	SYDC
PACSIN1|Q9BY11	PACSIN1	Q9BY11	seq.12676.1	12676-1	SL019835	Protein kinase C and casein kinase substrate in neurons protein 1	PACN1
FLII|Q13045	FLII	Q13045	seq.12677.164	12677-164	SL006530	Protein flightless-1 homolog	FLII
SNRPA|P09012	SNRPA	P09012	seq.12678.66	12678-66	SL013011	U1 small nuclear ribonucleoprotein A	SNRPA
USP21|Q9UK80	USP21	Q9UK80	seq.12681.63	12681-63	SL019819	Ubiquitin carboxyl-terminal hydrolase 21	UBP21
KYAT3|Q6YP21	KYAT3	Q6YP21	seq.12682.5	12682-5	SL019824	Kynurenine--oxoglutarate transaminase 3	KAT3
DPYSL5|Q9BPU6	DPYSL5	Q9BPU6	seq.12683.156	12683-156	SL019830	Dihydropyrimidinase-related protein 5	DPYL5
SCIN|Q9Y6U3	SCIN	Q9Y6U3	seq.12684.5	12684-5	SL019836	Adseverin	ADSV
HOMER2|Q9NSB8	HOMER2	Q9NSB8	seq.12685.57	12685-57	SL019790	Homer protein homolog 2	HOME2
MPST|P25325	MPST	P25325	seq.12686.15	12686-15	SL008788	3-mercaptopyruvate sulfurtransferase	THTM
DECR1|Q16698	DECR1	Q16698	seq.12687.2	12687-2	SL008215	2,4-dienoyl-CoA reductase, mitochondrial	DECR
RPS6KA6|Q9UK32	RPS6KA6	Q9UK32	seq.12688.115	12688-115	SL019814	Ribosomal protein S6 kinase alpha-6	KS6A6
ARPC1B|O15143	ARPC1B	O15143	seq.12689.56	12689-56	SL011157	Actin-related protein 2/3 complex subunit 1B	ARC1B
SEPTIN10|Q9P0V9	SEPTIN10	Q9P0V9	seq.12690.33	12690-33	SL019825	Septin-10	46275
SHMT2|P34897	SHMT2	P34897	seq.12691.44	12691-44	SL015512	Serine hydroxymethyltransferase, mitochondrial	GLYM
DOT1L|Q8TEK3	DOT1L	Q8TEK3	seq.12692.56	12692-56	SL019837	Histone-lysine N-methyltransferase, H3 lysine-79 specific	DOT1L
SH3BGRL|O75368	SH3BGRL	O75368	seq.12693.2	12693-2	SL008627	SH3 domain-binding glutamic acid-rich-like protein	SH3L1
DIMT1|Q9UNQ2	DIMT1	Q9UNQ2	seq.12694.28	12694-28	SL019801	Probable dimethyladenosine transferase	DIM1
KLHL12|Q53G59	KLHL12	Q53G59	seq.12695.62	12695-62	SL019809	Kelch-like protein 12	KLH12
PRMT3|O60678	PRMT3	O60678	seq.12696.166	12696-166	SL019815	Protein arginine N-methyltransferase 3	ANM3
PIP4K2A|P48426	PIP4K2A	P48426	seq.12697.30	12697-30	SL010809	Phosphatidylinositol 5-phosphate 4-kinase type-2 alpha	PI42A
KPNA4|O00629	KPNA4	O00629	seq.12698.72	12698-72	SL006395	Importin subunit alpha-3	IMA4
CCT8|P50990	CCT8	P50990	seq.12699.28	12699-28	SL005763	T-complex protein 1 subunit theta	TCP-1-theta
ACLY|P53396	ACLY	P53396	seq.12700.9	12700-9	SL007279	ATP-citrate synthase	ACLY
EIF1B|O60739	EIF1B	O60739	seq.12701.1	12701-1	SL019791	Eukaryotic translation initiation factor 1b	EIF1B
PELI2|Q9HAT8	PELI2	Q9HAT8	seq.12702.13	12702-13	SL019802	E3 ubiquitin-protein ligase pellino homolog 2	PELI2
NEK7|Q8TDX7	NEK7	Q8TDX7	seq.12703.6	12703-6	SL019810	Serine/threonine-protein kinase Nek7	NEK7
SH2D3C|Q8N5H7	SH2D3C	Q8N5H7	seq.12704.26	12704-26	SL009388	SH2 domain-containing protein 3C	SH2D3
HERC1|Q15751	HERC1	Q15751	seq.12705.9	12705-9	SL019820	Probable E3 ubiquitin-protein ligase HERC1	HERC1
CDC42BPA|Q5VT25	CDC42BPA	Q5VT25	seq.12706.2	12706-2	SL007478	Serine/threonine-protein kinase MRCK alpha	MRCKA
DPYSL3|Q14195	DPYSL3	Q14195	seq.12707.26	12707-26	SL008196	Dihydropyrimidinase-related protein 3	DPYL3
L3MBTL2|Q969R5	L3MBTL2	Q969R5	seq.12708.91	12708-91	SL019851	Lethal(3)malignant brain tumor-like protein 2	LMBL2
H1-10|Q92522	H1-10	Q92522	seq.12709.63	12709-63	SL008266	Histone H1x	H1X
GJA8|P48165	GJA8	P48165	seq.12711.19	12711-19	SL007244	Gap junction alpha-8 protein	CXA8
HMG20A|Q9NP66	HMG20A	Q9NP66	seq.12712.9	12712-9	SL019881	High mobility group protein 20A	HM20A
RGS19|P49795	RGS19	P49795	seq.12713.365	12713-365	SL014816	Regulator of G-protein signaling 19	RGS19
AP1G2|O75843	AP1G2	O75843	seq.12714.38	12714-38	SL019896	AP-1 complex subunit gamma-like 2	AP1G2
DCP1B|Q8IZD4	DCP1B	Q8IZD4	seq.12715.30	12715-30	SL019904	mRNA-decapping enzyme 1B	DCP1B
ZNF175|Q9Y473	ZNF175	Q9Y473	seq.12716.3	12716-3	SL015364	Zinc finger protein 175	ZN175
TOX3|O15405	TOX3	O15405	seq.12717.65	12717-65	SL019861	TOX high mobility group box family member 3	TOX3
PIN4|Q9Y237	PIN4	Q9Y237	seq.12718.43	12718-43	SL010814	Peptidyl-prolyl cis-trans isomerase NIMA-interacting 4	PIN4
UBQLN4|Q9NRR5	UBQLN4	Q9NRR5	seq.12720.71	12720-71	SL019882	Ubiquilin-4	UBQL4
TAX1BP1|Q86VP1	TAX1BP1	Q86VP1	seq.12721.4	12721-4	SL019891	Tax1-binding protein 1	TAXB1
CIRBP|Q14011	CIRBP	Q14011	seq.12724.81	12724-81	SL005468	Cold-inducible RNA-binding protein	CIRBP
RFXAP|O00287	RFXAP	O00287	seq.12726.3	12726-3	SL019868	Regulatory factor X-associated protein	RFXAP
PTGFRN|Q9P2B2	PTGFRN	Q9P2B2	seq.12727.7	12727-7	SL019877	Prostaglandin F2 receptor negative regulator	FPRP
PSMG3|Q9BT73	PSMG3	Q9BT73	seq.12729.12	12729-12	SL019892	Proteasome assembly chaperone 3	PSMG3
NDC80|O14777	NDC80	O14777	seq.12730.3	12730-3	SL006986	Kinetochore protein NDC80 homolog	KNTC2
PLEKHA7|Q6IQ23	PLEKHA7	Q6IQ23	seq.12731.12	12731-12	SL019906	Pleckstrin homology domain-containing family A member 7	PKHA7
MPP7|Q5T2T1	MPP7	Q5T2T1	seq.12732.13	12732-13	SL019852	MAGUK p55 subfamily member 7	MPP7
KIF22|Q14807	KIF22	Q14807	seq.12734.112	12734-112	SL019869	Kinesin-like protein KIF22	KIF22
CSDE1|O75534	CSDE1	O75534	seq.12735.39	12735-39	SL007039	Cold shock domain-containing protein E1	CSDE1
PLS1|Q14651	PLS1	Q14651	seq.12737.12	12737-12	SL015520	Plastin-1	PLSI
NISCH|Q9Y2I1	NISCH	Q9Y2I1	seq.12738.43	12738-43	SL019897	Nischarin	NISCH
FEV|Q99581	FEV	Q99581	seq.12740.55	12740-55	SL019853	Protein FEV	FEV
TMEM8B|A6NDV4	TMEM8B	A6NDV4	seq.12742.160	12742-160	SL019870	Transmembrane protein 8B	TMM8B
BAG5|Q9UL15	BAG5	Q9UL15	seq.12743.18	12743-18	SL015328	BAG family molecular chaperone regulator 5	BAG5
CYTH4|Q9UIA0	CYTH4	Q9UIA0	seq.12746.4	12746-4	SL019898	Cytohesin-4	CYH4
RBM3|P98179	RBM3	P98179	seq.12747.89	12747-89	SL010231	RNA-binding protein 3	RBM3
BRDT|Q58F21	BRDT	Q58F21	seq.12748.6	12748-6	SL019854	Bromodomain testis-specific protein	BRDT
ITGB2|P05107	ITGB2	P05107	seq.12750.9	12750-9	SL004122	Integrin beta-2	LFA-1 beta-2
ZHX1|Q9UKY1	ZHX1	Q9UKY1	seq.12751.26	12751-26	SL015327	Zinc fingers and homeoboxes protein 1	ZHX1
APBB2|Q92870^SL025795@seq.12753.6	APBB2	Q92870	seq.12753.6	12753-6	SL025795	Amyloid beta A4 precursor protein-binding family B member 2:Phosphotyrosine Interaction Domain 1	APBB2:PID 1
CSDC2|Q9Y534	CSDC2	Q9Y534	seq.12754.14	12754-14	SL019899	Cold shock domain-containing protein C2	CSDC2
BACH2|Q9BYV9	BACH2	Q9BYV9	seq.12756.3	12756-3	SL019855	Transcription regulator protein BACH2	BACH2
GRID2|O43424	GRID2	O43424	seq.12758.47	12758-47	SL019871	Glutamate receptor ionotropic, delta-2	GRID2
ILF3|Q12906	ILF3	Q12906	seq.12759.47	12759-47	SL004792	Interleukin enhancer-binding factor 3	DRBP76
ZNF774|Q6NX45	ZNF774	Q6NX45	seq.12760.34	12760-34	SL019886	Zinc finger protein 774	ZN774
APBB2|Q92870^SL025796@seq.12761.12	APBB2	Q92870	seq.12761.12	12761-12	SL025796	Amyloid beta A4 precursor protein-binding family B member 2:Phosphotyrosine Interaction Domain 2	APBB2:PID 2
ZNF334|Q9HCZ1	ZNF334	Q9HCZ1	seq.12763.69	12763-69	SL019908	Zinc finger protein 334	ZN334
ELMO1|Q92556	ELMO1	Q92556	seq.12764.3	12764-3	SL019856	Engulfment and cell motility protein 1	ELMO1
GPR142|Q7Z601	GPR142	Q7Z601	seq.12766.33	12766-33	SL019872	Probable G-protein coupled receptor 142	GP142
PPP1R3B|Q86XI6	PPP1R3B	Q86XI6	seq.12768.3	12768-3	SL019887	Protein phosphatase 1 regulatory subunit 3B	PPR3B
ZNF180|Q9UJW8	ZNF180	Q9UJW8	seq.12771.19	12771-19	SL011309	Zinc finger protein 180	ZN180
NUP98|P52948	NUP98	P52948	seq.12772.8	12772-8	SL019857	Nuclear pore complex protein Nup98-Nup96	NUP98
HCN1|O60741	HCN1	O60741	seq.12774.12	12774-12	SL019873	Potassium/sodium hyperpolarization-activated cyclic nucleotide-gated channel 1	HCN1
HMGB3|O15347	HMGB3	O15347	seq.12775.6	12775-6	SL006995	High mobility group protein B3	HMGB3
SF1|Q15637	SF1	Q15637	seq.12777.11	12777-11	SL013086	Splicing factor 1	SF01
PRDM4|Q9UKN5	PRDM4	Q9UKN5	seq.12779.30	12779-30	SL019909	PR domain zinc finger protein 4	PRDM4
TARBP2|Q15633	TARBP2	Q15633	seq.12781.2	12781-2	SL014970	RISC-loading complex subunit TARBP2	TRBP2
HNRNPM|P52272	HNRNPM	P52272	seq.12783.29	12783-29	SL008807	Heterogeneous nuclear ribonucleoprotein M	HNRPM
APBB3|O95704^SL025797@seq.12784.10	APBB3	O95704	seq.12784.10	12784-10	SL025797	Amyloid beta A4 precursor protein-binding family B member 3:Phosphotyrosine Interaction Domain 1,Isoform II	APBB3:PID 1
ZBTB33|Q86T24	ZBTB33	Q86T24	seq.12785.49	12785-49	SL009382	Transcriptional regulator Kaiso	KAISO
GPCPD1|Q9NPB8	GPCPD1	Q9NPB8	seq.12786.61	12786-61	SL015257	Glycerophosphocholine phosphodiesterase GPCPD1	GDE5
ZNF134|P52741	ZNF134	P52741	seq.12787.47	12787-47	SL014834	Zinc finger protein 134	ZN134
SGF29|Q96ES7	SGF29	Q96ES7	seq.12788.6	12788-6	SL019859	SAGA-associated factor 29 homolog	SGF29
CCDC51|Q96ER9	CCDC51	Q96ER9	seq.12790.10	12790-10	SL019874	Coiled-coil domain-containing protein 51	CCD51
PIWIL1|Q96J94	PIWIL1	Q96J94	seq.12793.4	12793-4	SL019894	Piwi-like protein 1	PIWL1
NLRP4|Q96MN2	NLRP4	Q96MN2	seq.12794.6	12794-6	SL019902	NACHT, LRR and PYD domains-containing protein 4	NALP4
ZNF566|Q969W8	ZNF566	Q969W8	seq.12795.2	12795-2	SL019910	Zinc finger protein 566	ZN566
NUDT3|O95989	NUDT3	O95989	seq.12796.44	12796-44	SL019860	Diphosphoinositol polyphosphate phosphohydrolase 1	NUDT3
SLC4A8|Q2Y0W8	SLC4A8	Q2Y0W8	seq.12798.46	12798-46	SL019875	Electroneutral sodium bicarbonate exchanger 1	S4A8
DNAJC27|Q9NZQ0	DNAJC27	Q9NZQ0	seq.12799.65	12799-65	SL019880	DnaJ homolog subfamily C member 27	DJC27
TPPP2|P59282	TPPP2	P59282	seq.12800.5	12800-5	SL019890	Tubulin polymerization-promoting protein family member 2	TPPP2
IRF2|P14316	IRF2	P14316	seq.12801.33	12801-33	SL019895	Interferon regulatory factor 2	IRF2
ZNF329|Q86UD4	ZNF329	Q86UD4	seq.12803.9	12803-9	SL019911	Zinc finger protein 329	ZN329
GMEB2|Q9UKD1	GMEB2	Q9UKD1	seq.12804.5	12804-5	SL019919	Glucocorticoid modulatory element-binding protein 2	GMEB2
ARHGAP30|Q7Z6I6	ARHGAP30	Q7Z6I6	seq.12807.89	12807-89	SL019940	Rho GTPase-activating protein 30	RHG30
CARHSP1|Q9Y2V2	CARHSP1	Q9Y2V2	seq.12808.103	12808-103	SL013301	Calcium-regulated heat-stable protein 1	CHSP1
ZNF415|Q09FC8	ZNF415	Q09FC8	seq.12811.55	12811-55	SL019912	Zinc finger protein 415	ZN415
ACYP2|P14621	ACYP2	P14621	seq.12812.25	12812-25	SL009425	Acylphosphatase-2	ACYP2
EHBP1|Q8NDI1	EHBP1	Q8NDI1	seq.12813.18	12813-18	SL006654	EH domain-binding protein 1	EHBP1
RNPC3|Q96LT9	RNPC3	Q96LT9	seq.12814.17	12814-17	SL019933	RNA-binding protein 40	RBM40
IARS1|P41252	IARS1	P41252	seq.12815.9	12815-9	SL008104	Isoleucine--tRNA ligase, cytoplasmic	SYIC
GEM|P55040	GEM	P55040	seq.12817.1	12817-1	SL019954	GTP-binding protein GEM	GEM
SLC14A2|Q15849	SLC14A2	Q15849	seq.12818.159	12818-159	SL019965	Urea transporter 2	UT2
GRAP|Q13588	GRAP	Q13588	seq.12820.1	12820-1	SL019920	GRB2-related adapter protein	GRAP
NLRP10|Q86W26	NLRP10	Q86W26	seq.12821.6	12821-6	SL019926	NACHT, LRR and PYD domains-containing protein 10	NAL10
APBB1|O00213^SL025793@seq.12822.34	APBB1	O00213	seq.12822.34	12822-34	SL025793	Amyloid beta A4 precursor protein-binding family B member 1:Phosphotyrosine Interaction Domain 1	APBB1:PID 1
APPL1|Q9UKG1	APPL1	Q9UKG1	seq.12825.18	12825-18	SL019955	DCC-interacting protein 13-alpha	DP13A
SLC5A5|Q92911	SLC5A5	Q92911	seq.12826.5	12826-5	SL019966	Sodium/iodide cotransporter	SC5A5
RGS3|P49796	RGS3	P49796	seq.12827.37	12827-37	SL014817	Regulator of G-protein signaling 3	RGS3
SAP18|O00422	SAP18	O00422	seq.12830.4	12830-4	SL019934	Histone deacetylase complex subunit SAP18	SAP18
TESC|Q96BS2	TESC	Q96BS2	seq.12831.21	12831-21	SL015132	Calcineurin B homologous protein 3	TESC
ASH2L|Q9UBL3	ASH2L	Q9UBL3	seq.12832.10	12832-10	SL019949	Set1/Ash2 histone methyltransferase complex subunit ASH2	ASH2L
KCNF1|Q9H3M0	KCNF1	Q9H3M0	seq.12834.3	12834-3	SL019967	Potassium voltage-gated channel subfamily F member 1	KCNF1
PYDC1|Q8WXC3	PYDC1	Q8WXC3	seq.12835.101	12835-101	SL019914	Pyrin domain-containing protein 1	PYDC1
DUSP15|Q9H1R2	DUSP15	Q9H1R2	seq.12838.28	12838-28	SL019935	Dual specificity protein phosphatase 15	DUS15
STX10|O60499	STX10	O60499	seq.12842.43	12842-43	SL019968	Syntaxin-10	STX10
ZNF410|Q86VK4	ZNF410	Q86VK4	seq.12843.6	12843-6	SL019915	Zinc finger protein 410	ZN410
BAG4|O95429	BAG4	O95429	seq.12844.10	12844-10	SL006067	BAG family molecular chaperone regulator 4	BAG4
SNX17|Q15036	SNX17	Q15036	seq.12845.18	12845-18	SL011225	Sorting nexin-17	SNX17
FBXL5|Q9UKA1	FBXL5	Q9UKA1	seq.12846.3	12846-3	SL019936	F-box/LRR-repeat protein 5	FBXL5
RNGTT|O60942^SL019942@seq.12847.27	RNGTT	O60942	seq.12847.27	12847-27	SL019942	mRNA-capping enzyme	MCE1
ARHGEF2|Q92974	ARHGEF2	Q92974	seq.12848.9	12848-9	SL019951	Rho guanine nucleotide exchange factor 2	ARHG2
GSKIP|Q9P0R6	GSKIP	Q9P0R6	seq.12849.25	12849-25	SL019958	GSK3-beta interaction protein	GSKIP
POLM|Q9NP87	POLM	Q9NP87	seq.12851.5	12851-5	SL019921	DNA-directed DNA/RNA polymerase mu	DPOLM
TMOD2|Q9NZR1	TMOD2	Q9NZR1	seq.12853.112	12853-112	SL019937	Tropomodulin-2	TMOD2
TEAD3|Q99594	TEAD3	Q99594	seq.12854.3	12854-3	SL019943	Transcriptional enhancer factor TEF-5	TEAD3
CASS4|Q9NQ75	CASS4	Q9NQ75	seq.12855.16	12855-16	SL011299	Cas scaffolding protein family member 4	CT032
TMEM237|Q96Q45	TMEM237	Q96Q45	seq.12856.14	12856-14	SL019959	Transmembrane protein 237	TM237
ECI2|O75521	ECI2	O75521	seq.12859.33	12859-33	SL007038	Enoyl-CoA delta isomerase 2, mitochondrial	PECI
ARPP21|Q9UBL0	ARPP21	Q9UBL0	seq.12860.7	12860-7	SL006617	cAMP-regulated phosphoprotein 21	cAMP-regulated phosphoprotein 21
TMOD3|Q9NYL9	TMOD3	Q9NYL9	seq.12861.13	12861-13	SL006759	Tropomodulin-3	TMOD3
NEDD9|Q14511	NEDD9	Q14511	seq.12862.14	12862-14	SL014945	Enhancer of filamentation 1	CASL
NIPAL4|Q0D2K0	NIPAL4	Q0D2K0	seq.12864.9	12864-9	SL019960	Magnesium transporter NIPA4	NIPA4
DYNLT3|P51808	DYNLT3	P51808	seq.12867.40	12867-40	SL019922	Dynein light chain Tctex-type 3	DYLT3
DDX6|P26196	DDX6	P26196	seq.12869.68	12869-68	SL019938	Probable ATP-dependent RNA helicase DDX6	DDX6
TWF1|Q12792	TWF1	Q12792	seq.12871.10	12871-10	SL013078	Twinfilin-1	TWF1
CNGA2|Q16280	CNGA2	Q16280	seq.12872.35	12872-35	SL019961	Cyclic nucleotide-gated olfactory channel	CNGA2
SPN|P16150	SPN	P16150	seq.12873.11	12873-11	SL007131	Leukosialin	LEUK
UBTD2|Q8WUN7	UBTD2	Q8WUN7	seq.12875.28	12875-28	SL019923	Ubiquitin domain-containing protein 2	UBTD2
SPEF1|Q9Y4P9	SPEF1	Q9Y4P9	seq.12876.39	12876-39	SL007787	Sperm flagellar protein 1	SPEF1
OSBPL11|Q9BXB4	OSBPL11	Q9BXB4	seq.12878.60	12878-60	SL019944	Oxysterol-binding protein-related protein 11	OSB11
RBL1|P28749	RBL1	P28749	seq.12879.5	12879-5	SL003759	Retinoblastoma-like protein 1	p107
SV2A|Q7L0J3	SV2A	Q7L0J3	seq.12880.1	12880-1	SL019962	Synaptic vesicle glycoprotein 2A	SV2A
RDH16|O75452	RDH16	O75452	seq.12881.17	12881-17	SL019970	Retinol dehydrogenase 16	RDH16
PARP11|Q9NR21	PARP11	Q9NR21	seq.12882.7	12882-7	SL019918	Poly [ADP-ribose] polymerase 11	PAR11
NR1D2|Q14995	NR1D2	Q14995	seq.12885.42	12885-42	SL007432	Nuclear receptor subfamily 1 group D member 2	NR1D2
SAP30|O75446	SAP30	O75446	seq.12888.18	12888-18	SL012382	Histone deacetylase complex subunit SAP30	SAP30
MICALL2|Q8IY33	MICALL2	Q8IY33	seq.12891.1	12891-1	SL019924	MICAL-like protein 2	MILK2
SYTL1|Q8IYJ3	SYTL1	Q8IYJ3	seq.12892.10	12892-10	SL019931	Synaptotagmin-like protein 1	SYTL1
IFI16|Q16666^SL025892@seq.12893.159	IFI16	Q16666	seq.12893.159	12893-159	SL025892	Gamma-interferon-inducible protein 16:Isoform 2, Hematopoietic expression, interferon-inducible nature, and nuclear localization 2	IP16:HIN 2
PAXIP1|Q6ZW49	PAXIP1	Q6ZW49	seq.12894.3	12894-3	SL019946	PAX-interacting protein 1	PAXI1
DGKB|Q9Y6T7	DGKB	Q9Y6T7	seq.12895.28	12895-28	SL019952	Diacylglycerol kinase beta	DGKB
CUBN|O60494	CUBN	O60494	seq.12904.180	12904-180	SL004440	cubilin	cubilin
MTCP1|P56278^SL019344@seq.12916.3	MTCP1	P56278	seq.12916.3	12916-3	SL019344	Protein p13 MTCP-1	MTCP1
KRT17|Q04695	KRT17	Q04695	seq.12923.51	12923-51	SL005401	Keratin, type I cytoskeletal 17	Keratin 17
AXIN2|Q9Y2T1^SL018508@seq.12925.105	AXIN2	Q9Y2T1	seq.12925.105	12925-105	SL018508	Axin-2	AXIN2
NR3C2|P08235	NR3C2	P08235	seq.12931.16	12931-16	SL007088	Mineralocorticoid receptor	MCR
ENOX1|Q8TC92	ENOX1	Q8TC92	seq.12933.17	12933-17	SL019362	Ecto-NOX disulfide-thiol exchanger 1	ENOX1
HERC5|Q9UII4	HERC5	Q9UII4	seq.12934.1	12934-1	SL015312	E3 ISG15--protein ligase HERC5	HERC5
RLBP1|P12271	RLBP1	P12271	seq.12936.38	12936-38	SL019347	Retinaldehyde-binding protein 1	RLBP1
POLR1C|O15160	POLR1C	O15160	seq.12939.1	12939-1	SL019437	DNA-directed RNA polymerases I and III subunit RPAC1	RPAC1
ALDH3B1|P43353	ALDH3B1	P43353	seq.12940.35	12940-35	SL010891	Aldehyde dehydrogenase family 3 member B1	AL3B1
RAB18|Q9NP72	RAB18	Q9NP72	seq.12945.33	12945-33	SL013869	Ras-related protein Rab-18	RAB18
PPARA|Q07869	PPARA	Q07869	seq.12954.71	12954-71	SL005257	Peroxisome proliferator-activated receptor alpha	PPARa
KIFBP|Q96EK5	KIFBP	Q96EK5	seq.12956.40	12956-40	SL019438	KIF1-binding protein	KBP
UQCRB|P14927	UQCRB	P14927	seq.12957.62	12957-62	SL008041	Cytochrome b-c1 complex subunit 7	UCR6
GCK|P35557	GCK	P35557	seq.12960.9	12960-9	SL007208	Glucokinase	HXK4
GPR107|Q5VW38	GPR107	Q5VW38	seq.12963.1	12963-1	SL015007	Protein GPR107	GP107
CSRP2|Q16527	CSRP2	Q16527	seq.12968.2	12968-2	SL008213	Cysteine and glycine-rich protein 2	CSRP2
STAU2|Q9NUL3	STAU2	Q9NUL3	seq.12970.35	12970-35	SL007715	Double-stranded RNA-binding protein Staufen homolog 2	STAU2
KRT20|P35900	KRT20	P35900	seq.12975.11	12975-11	SL002694	Keratin, type I cytoskeletal 20	Keratin 20
SORBS3|O60504	SORBS3	O60504	seq.12976.49	12976-49	SL001913	Vinexin b	Vinexin b
RBM22|Q9NW64	RBM22	Q9NW64	seq.12980.31	12980-31	SL019459	Pre-mRNA-splicing factor RBM22	RBM22
LIN7C|Q9NUP9	LIN7C	Q9NUP9	seq.12986.12	12986-12	SL019466	Protein lin-7 homolog C	LIN7C
SRSF7|Q16629	SRSF7	Q16629	seq.12987.12	12987-12	SL019472	Serine/arginine-rich splicing factor 7	SRSF7
EWSR1|Q01844	EWSR1	Q01844	seq.12988.49	12988-49	SL007342	RNA-binding protein EWS	EWS
MAP3K3|Q99759^SL005017@seq.12990.39	MAP3K3	Q99759	seq.12990.39	12990-39	SL005017	Mitogen-activated protein kinase kinase kinase 3	MAP3K3
CUL9|Q8IWT3	CUL9	Q8IWT3	seq.12991.49	12991-49	SL019483	Cullin-9	CUL9
NPLOC4|Q8TAT6	NPLOC4	Q8TAT6	seq.12993.21	12993-21	SL016487	Nuclear protein localization protein 4 homolog	NPL4
LCN10|Q6JVE6	LCN10	Q6JVE6	seq.13007.66	13007-66	SL012574	Epididymal-specific lipocalin-10	LCN10
RPS10|P46783	RPS10	P46783	seq.13011.20	13011-20	SL008108	40S ribosomal protein S10	RS10
PRKN|O60260	PRKN	O60260	seq.13013.41	13013-41	SL019524	E3 ubiquitin-protein ligase parkin	PRKN2
TP53I11|O14683	TP53I11	O14683	seq.13022.20	13022-20	SL019515	Tumor protein p53-inducible protein 11	P5I11
FRS2|Q8WU20	FRS2	Q8WU20	seq.13025.4	13025-4	SL019541	Fibroblast growth factor receptor substrate 2	FRS2
CBX7|O95931	CBX7	O95931	seq.13027.20	13027-20	SL019531	Chromobox protein homolog 7	CBX7
BECN1|Q14457^SL014943@seq.13032.1	BECN1	Q14457	seq.13032.1	13032-1	SL014943	Beclin-1	BECN1
PPP1R8|Q12972	PPP1R8	Q12972	seq.13039.1	13039-1	SL019546	Nuclear inhibitor of protein phosphatase 1	PP1R8
TRAF4|Q9BUZ4^SL007634@seq.13041.47	TRAF4	Q9BUZ4	seq.13041.47	13041-47	SL007634	TNF receptor-associated factor 4	TRAF4
KCNA10|Q16322	KCNA10	Q16322	seq.13042.7	13042-7	SL019583	Potassium voltage-gated channel subfamily A member 10	KCA10
ATAD2|Q6PL18	ATAD2	Q6PL18	seq.13043.157	13043-157	SL007491	ATPase family AAA domain-containing protein 2	ATAD2
TSG101|Q99816	TSG101	Q99816	seq.13044.5	13044-5	SL007627	Tumor susceptibility gene 101 protein	TS101
SLC6A14|Q9UN76	SLC6A14	Q9UN76	seq.13053.6	13053-6	SL015342	Sodium- and chloride-dependent neutral and basic amino acid transporter B(0+)	S6A14
PFN2|P35080^SL008767@seq.13054.87	PFN2	P35080	seq.13054.87	13054-87	SL008767	Profilin-2	Profilin II
PSD|A5PKW4	PSD	A5PKW4	seq.13055.53	13055-53	SL019564	PH and SEC7 domain-containing protein 1	PSD1
SLC6A16|Q9GZN6	SLC6A16	Q9GZN6	seq.13056.18	13056-18	SL019585	Orphan sodium- and chloride-dependent neurotransmitter transporter NTT5	S6A16
RFK|Q969G6	RFK	Q969G6	seq.13059.33	13059-33	SL019557	Riboflavin kinase	RIFK
GMFG|O60234	GMFG	O60234	seq.13062.4	13062-4	SL016378	Glia maturation factor gamma	GMFG
EDC4|Q6P2E9	EDC4	Q6P2E9	seq.13066.42	13066-42	SL015023	Enhancer of mRNA-decapping protein 4	EDC4
PRKG1|Q13976	PRKG1	Q13976	seq.13067.5	13067-5	SL009424	cGMP-dependent protein kinase 1, beta isozyme	KGP1B
CCS|O14618	CCS	O14618	seq.13068.139	13068-139	SL006984	Copper chaperone for superoxide dismutase	CCS
ANP32A|P39687	ANP32A	P39687	seq.13073.14	13073-14	SL019559	Acidic leucine-rich nuclear phosphoprotein 32 family member A	AN32A
FXR1|P51114	FXR1	P51114	seq.13076.4	13076-4	SL018149	Fragile X mental retardation syndrome-related protein 1	FXR1
CETN2|P41208	CETN2	P41208	seq.13078.3	13078-3	SL014793	Centrin-2	CETN2
UNC45A|Q9H3U1^SL011294@seq.13082.9	UNC45A	Q9H3U1	seq.13082.9	13082-9	SL011294	Protein unc-45 homolog A	UN45A
VARS1|P26640	VARS1	P26640	seq.13083.18	13083-18	SL013025	Valine--tRNA ligase	SYVC
GLP1R|P43220^SL025874@seq.13085.18	GLP1R	P43220	seq.13085.18	13085-18	SL025874	Glucagon-like peptide 1 receptor:Cytoplasmic domain	GLP1R:CD
BTC|P35070^SL000137@seq.13088.397	BTC	P35070	seq.13088.397	13088-397	SL000137	Betacellulin	BTC
HIF1A|Q16665	HIF1A	Q16665	seq.13089.6	13089-6	SL003349	Hypoxia-inducible factor 1-alpha	HIF-1a
S100A6|P06703	S100A6	P06703	seq.13090.17	13090-17	SL004827	Protein S100-A6	S100A6
SECTM1|Q8WVN6	SECTM1	Q8WVN6	seq.13093.6	13093-6	SL005430	Secreted and transmembrane protein 1	SECTM1
RSPO3|Q9BXY4^SL018509@seq.13094.75	RSPO3	Q9BXY4	seq.13094.75	13094-75	SL018509	R-spondin-3	RSPO3
REG1A|P05451	REG1A	P05451	seq.13095.51	13095-51	SL005357	Lithostathine-1-alpha	PSP
BCL2L2|Q92843^SL003774@seq.13097.11	BCL2L2	Q92843	seq.13097.11	13097-11	SL003774	Bcl-2-like protein 2	Apoptosis regulator Bcl-W
VEGFD|O43915^SL003320@seq.13098.93	VEGFD	O43915	seq.13098.93	13098-93	SL003320	Vascular endothelial growth factor D	VEGF-D
SOST|Q9BQB4^SL007631@seq.13101.60	SOST	Q9BQB4	seq.13101.60	13101-60	SL007631	Sclerostin	SOST
FAM3D|Q96BQ1^SL012769@seq.13102.1	FAM3D	Q96BQ1	seq.13102.1	13102-1	SL012769	Protein FAM3D	FAM3D
CSH1|P0DML2^SL009328@seq.13103.125	CSH1	P0DML2	seq.13103.125	13103-125	SL009328	Chorionic somatomammotropin hormone	CSH
EFNB1|P98172^SL008614@seq.13104.32	EFNB1	P98172	seq.13104.32	13104-32	SL008614	Ephrin-B1	EFNB1
SNAP25|P60880	SNAP25	P60880	seq.13105.7	13105-7	SL007311	Synaptosomal-associated protein 25	SNP25
LYPD3|O95274	LYPD3	O95274	seq.13107.9	13107-9	SL008402	Ly6/PLAUR domain-containing protein 3	LYPD3
NEGR1|Q7Z3B1^SL008810@seq.13109.82	NEGR1	Q7Z3B1	seq.13109.82	13109-82	SL008810	Neuronal growth regulator 1	NEGR1
BCL6|P41182^SL007223@seq.13111.79	BCL6	P41182	seq.13111.79	13111-79	SL007223	B-cell lymphoma 6 protein	BCL6
FSTL1|Q12841	FSTL1	Q12841	seq.13112.179	13112-179	SL009349	Follistatin-related protein 1	FSTL1
SPP1|P10451	SPP1	P10451	seq.13113.7	13113-7	SL002688	Osteopontin	Osteopontin
LUM|P51884	LUM	P51884	seq.13114.50	13114-50	SL006230	Lumican	Lumican
CD177|Q8N6Q3	CD177	Q8N6Q3	seq.13116.25	13116-25	SL008931	CD177 antigen	CD177
CHKB|Q9Y259^SL018256@seq.13117.232	CHKB	Q9Y259	seq.13117.232	13117-232	SL018256	Choline/ethanolamine kinase	CHKB
SMOC1|Q9H4F8^SL011888@seq.13118.5	SMOC1	Q9H4F8	seq.13118.5	13118-5	SL011888	SPARC-related modular calcium-binding protein 1	SMOC1
SERPINA10|Q9UK55^SL004467@seq.13119.26	SERPINA10	Q9UK55	seq.13119.26	13119-26	SL004467	Protein Z-dependent protease inhibitor	protein Z inhibitor
FLRT2|O43155	FLRT2	O43155	seq.13122.19	13122-19	SL008360	Leucine-rich repeat transmembrane protein FLRT2	FLRT2
FLRT3|Q9NZU0^SL025865@seq.13123.3	FLRT3	Q9NZU0	seq.13123.3	13123-3	SL025865	Leucine-rich repeat transmembrane protein FLRT3:Extracellular domain	FLRT3:ECD
ISLR2|Q6UXK2^SL018587@seq.13124.20	ISLR2	Q6UXK2	seq.13124.20	13124-20	SL018587	Immunoglobulin superfamily containing leucine-rich repeat protein 2	ISLR2
VTN|P04004^SL000616@seq.13125.45	VTN	P04004	seq.13125.45	13125-45	SL000616	Vitronectin	Vitronectin
DSC2|Q02487	DSC2	Q02487	seq.13126.52	13126-52	SL008631	Desmocollin-2	DSC2
LDLR|P01130	LDLR	P01130	seq.13129.40	13129-40	SL007070	Low-density lipoprotein receptor	LDLR
HK2|P52789	HK2	P52789	seq.13130.150	13130-150	SL007272	Hexokinase-2	HXK2
HK1|P19367	HK1	P19367	seq.13131.5	13131-5	SL011180	Hexokinase-1	HXK1
SEMA5A|Q13591	SEMA5A	Q13591	seq.13132.14	13132-14	SL008522	Semaphorin-5A	SEM5A
LTBP4|Q8N2S1	LTBP4	Q8N2S1	seq.13133.73	13133-73	SL007033	Latent-transforming growth factor beta-binding protein 4	LTBP4
MDM2|Q00987^SL001999@seq.13228.75	MDM2	Q00987	seq.13228.75	13228-75	SL001999	E3 ubiquitin-protein ligase Mdm2	MDM2
MDM4|O15151	MDM4	O15151	seq.13229.20	13229-20	SL019996	Protein Mdm4	MDM4
IGHG2|P01859	IGHG2	P01859	seq.13230.174	13230-174	SL019999	Ig gamma-2, Kappa	IgG2, Kappa
IGHG4|P01861	IGHG4	P01861	seq.13231.90	13231-90	SL020001	Ig gamma-4, Kappa	IgG4, Kappa
WNT3A|P56704	WNT3A	P56704	seq.13236.25	13236-25	SL012449	Protein Wnt-3a	WNT3A
SHANK1|Q9Y566^SL019993@seq.13240.170	SHANK1	Q9Y566	seq.13240.170	13240-170	SL019993	SH3 and multiple ankyrin repeat domains protein 1	SHAN1
SHANK3|Q9BYB0	SHANK3	Q9BYB0	seq.13242.134	13242-134	SL019995	SH3 and multiple ankyrin repeat domains protein 3	SHAN3
SHANK1|Q9Y566^SL019993@seq.13256.21	SHANK1	Q9Y566	seq.13256.21	13256-21	SL019993	SH3 and multiple ankyrin repeat domains protein 1	SHAN1
WNT5A|P41221	WNT5A	P41221	seq.13268.45	13268-45	SL012434	Protein Wnt-5a	WNT5A
DEFB113|Q30KQ7	DEFB113	Q30KQ7	seq.13374.4	13374-4	SL012530	Beta-defensin 113	DB113
SYNGR3|O43761	SYNGR3	O43761	seq.13375.48	13375-48	SL020085	Synaptogyrin-3	SNG3
CYB561D1|Q8N8Q1	CYB561D1	Q8N8Q1	seq.13377.3	13377-3	SL020095	Cytochrome b561 domain-containing protein 1	C56D1
C5orf63|A6NC05	C5orf63	A6NC05	seq.13378.80	13378-80	SL020102	Glutaredoxin-like protein C5orf63	YD286
B4GALT1|P15291	B4GALT1	P15291	seq.13381.49	13381-49	SL008831	Beta-1,4-galactosyltransferase 1	B4GT1
FH|P07954	FH	P07954	seq.13384.110	13384-110	SL008015	Fumarate hydratase, mitochondrial	FUMH
RNF34|Q969K3	RNF34	Q969K3	seq.13386.248	13386-248	SL020103	E3 ubiquitin-protein ligase RNF34	RNF34
EHF|Q9NZC4	EHF	Q9NZC4	seq.13387.55	13387-55	SL015293	ETS homologous factor	EHF
PCSK1|P29120	PCSK1	P29120	seq.13388.57	13388-57	SL012430	Neuroendocrine convertase 1	NEC1
ATP1B1|P05026	ATP1B1	P05026	seq.13392.13	13392-13	SL008814	Sodium/potassium-transporting ATPase subunit beta-1	AT1B1
DERL1|Q9BUN8	DERL1	Q9BUN8	seq.13393.46	13393-46	SL015189	Derlin-1	DERL1
DEFB4A|O15263	DEFB4A	O15263	seq.13397.88	13397-88	SL004533	Beta-defensin 4A	HBD-2
RELL1|Q8IUW5	RELL1	Q8IUW5	seq.13399.33	13399-33	SL020071	RELT-like protein 1	RELL1
ETV5|P41161	ETV5	P41161	seq.13403.5	13403-5	SL013779	ETS translocation variant 5	ETV5
SPINK2|P20155	SPINK2	P20155	seq.13405.61	13405-61	SL012422	Serine protease inhibitor Kazal-type 2	ISK2
CD300C|Q08708^SL014270@seq.13406.161	CD300C	Q08708	seq.13406.161	13406-161	SL014270	CMRF35-like molecule 6	CLM6
WFIKKN2|Q8TEU8^SL010391@seq.13408.23	WFIKKN2	Q8TEU8	seq.13408.23	13408-23	SL010391	WAP, Kazal, immunoglobulin, Kunitz and NTR domain-containing protein 2	WFKN2
RNF41|Q9H4P4	RNF41	Q9H4P4	seq.13411.21	13411-21	SL020111	E3 ubiquitin-protein ligase NRDP1	RNF41
WFDC6|Q9BQY6	WFDC6	Q9BQY6	seq.13412.5	13412-5	SL012556	WAP four-disulfide core domain protein 6	WFDC6
TMEM132D|Q14C87	TMEM132D	Q14C87	seq.13416.8	13416-8	SL020086	Transmembrane protein 132D	T132D
TMEM167B|Q9NRX6	TMEM167B	Q9NRX6	seq.13421.17	13421-17	SL020080	Protein kish-B	KISHB
ENOX2|Q16206	ENOX2	Q16206	seq.13422.66	13422-66	SL012509	Ecto-NOX disulfide-thiol exchanger 2	ENOX2
PRXL2A|Q9BRX8	PRXL2A	Q9BRX8	seq.13423.94	13423-94	SL008291	Redox-regulatory protein FAM213A	CJ058
MAN1C1|Q9NR34	MAN1C1	Q9NR34	seq.13427.66	13427-66	SL008941	Mannosyl-oligosaccharide 1,2-alpha-mannosidase IC	MA1C1
WFDC10A|Q9H1F0	WFDC10A	Q9H1F0	seq.13429.3	13429-3	SL012827	WAP four-disulfide core domain protein 10A	WF10A
SLC14A1|Q13336	SLC14A1	Q13336	seq.13430.50	13430-50	SL010851	Urea transporter 1	UT1
SHISAL2A|Q6UWV7	SHISAL2A	Q6UWV7	seq.13431.74	13431-74	SL020092	Membrane protein FAM159A	F159A
ZFYVE27|Q5T4F4^SL026028@seq.13432.9	ZFYVE27	Q5T4F4	seq.13432.9	13432-9	SL026028	Protrudin:Cytoplasmic domain, region 1, isoform 6	ZFY27:CD region 1
PARVA|Q9NVD7	PARVA	Q9NVD7	seq.13434.172	13434-172	SL008312	Alpha-parvin	PARVA
IL20RB|Q6UXL0	IL20RB	Q6UXL0	seq.13435.31	13435-31	SL005182	Interleukin-20 receptor subunit beta	IL-20 Rb
MAZ|P56270	MAZ	P56270	seq.13436.54	13436-54	SL020077	Myc-associated zinc finger protein	MAZ
CHRD|Q9H2X0	CHRD	Q9H2X0	seq.13438.115	13438-115	SL007661	Chordin	CHRD
IQCF3|P0C7M6	IQCF3	P0C7M6	seq.13439.6	13439-6	SL020093	IQ domain-containing protein F3	IQCF3
DIXDC1|Q155Q3	DIXDC1	Q155Q3	seq.13441.30	13441-30	SL020107	Dixin	DIXC1
SPRN|Q5BIV9	SPRN	Q5BIV9	seq.13447.42	13447-42	SL020094	Shadow of prion protein	SPRN
SF3B4|Q15427	SF3B4	Q15427	seq.13449.25	13449-25	SL020108	Splicing factor 3B subunit 4	SF3B4
USP8|P40818	USP8	P40818	seq.13450.49	13450-49	SL020113	Ubiquitin carboxyl-terminal hydrolase 8	UBP8
FNDC4|Q9H6D8	FNDC4	Q9H6D8	seq.13451.2	13451-2	SL006734	Fibronectin type III domain-containing protein 4	FNDC4
SMIM13|P0DJ93	SMIM13	P0DJ93	seq.13452.113	13452-113	SL020075	Small integral membrane protein 13	SIM13
MRPL33|O75394	MRPL33	O75394	seq.13453.2	13453-2	SL020083	39S ribosomal protein L33, mitochondrial	RM33
ELF5|Q9UKW6	ELF5	Q9UKW6	seq.13457.33	13457-33	SL020109	ETS-related transcription factor Elf-5	ELF5
TOR4A|Q9NXH8	TOR4A	Q9NXH8	seq.13459.30	13459-30	SL016531	Torsin-4A	CI167
CHAD|O15335	CHAD	O15335	seq.13460.4	13460-4	SL012363	Chondroadherin	CHAD
PXDN|Q92626	PXDN	Q92626	seq.13463.1	13463-1	SL007573	Peroxidasin homolog	PXDN
NRAC|Q8N912	NRAC	Q8N912	seq.13464.8	13464-8	SL020101	Nutritionally-regulated adipose and cardiac enriched protein homolog	NRAC
RCAN1|P53805	RCAN1	P53805	seq.13465.5	13465-5	SL007283	Calcipressin-1	CCP1
NEURL4|Q96JN8	NEURL4	Q96JN8	seq.13468.5	13468-5	SL020119	Neuralized-like protein 4	NEUL4
PTH1R|Q03431	PTH1R	Q03431	seq.13470.43	13470-43	SL014902	Parathyroid hormone/parathyroid hormone-related peptide receptor	PTH1R
HDHD2|Q9H0R4	HDHD2	Q9H0R4	seq.13472.35	13472-35	SL016517	Haloacid dehalogenase-like hydrolase domain-containing protein 2	HDHD2
ITPKA|P23677	ITPKA	P23677	seq.13473.55	13473-55	SL020131	Inositol-trisphosphate 3-kinase A	IP3KA
GSTK1|Q9Y2Q3	GSTK1	Q9Y2Q3	seq.13474.40	13474-40	SL011317	Glutathione S-transferase kappa 1	GSTK1
UBE2D4|Q9Y2X8	UBE2D4	Q9Y2X8	seq.13475.10	13475-10	SL020116	Ubiquitin-conjugating enzyme E2 D4	UB2D4
KIN|O60870	KIN	O60870	seq.13476.16	13476-16	SL020144	DNA/RNA-binding protein KIN17	KIN17
LTB4R|Q15722	LTB4R	Q15722	seq.13477.65	13477-65	SL007448	Leukotriene B4 receptor 1	LT4R1
FAM171A2|A8MVW0	FAM171A2	A8MVW0	seq.13479.8	13479-8	SL020149	Protein FAM171A2	F1712
TCEA2|Q15560^SL020143@seq.13481.24	TCEA2	Q15560	seq.13481.24	13481-24	SL020143	Transcription elongation factor A protein 2	TCEA2
CNOT1|A5YKK6	CNOT1	A5YKK6	seq.13482.14	13482-14	SL020129	CCR4-NOT transcription complex subunit 1	CNOT1
COL1A1|P02452^SL025820@seq.13484.69	COL1A1	P02452	seq.13484.69	13484-69	SL025820	Collagen alpha-1(I) chain:N-term propeptide	CO1A1:N-term propeptide
TMEM87B|Q96K49	TMEM87B	Q96K49	seq.13485.20	13485-20	SL020165	Transmembrane protein 87B	TM87B
PKD2|Q13563^SL025961@seq.13486.9	PKD2	Q13563	seq.13486.9	13486-9	SL025961	Polycystin-2:Cytoplasmic domain 1	PKD2:CD 1
UNC93B1|Q9H1C4	UNC93B1	Q9H1C4	seq.13487.24	13487-24	SL020148	Protein unc-93 homolog B1	UN93B
ARFIP1|P53367	ARFIP1	P53367	seq.13488.3	13488-3	SL020128	Arfaptin-1	ARFP1
MPP6|Q9NZW5	MPP6	Q9NZW5	seq.13490.1	13490-1	SL020136	MAGUK p55 subfamily member 6	MPP6
PDE6D|O43924	PDE6D	O43924	seq.13491.40	13491-40	SL020117	Retinal rod rhodopsin-sensitive cGMP 3',5'-cyclic phosphodiesterase subunit delta	PDE6D
HSPA9|P38646	HSPA9	P38646	seq.13492.44	13492-44	SL005768	Stress-70 protein, mitochondrial	HSPA9B
GRID1|Q9ULK0	GRID1	Q9ULK0	seq.13493.5	13493-5	SL020164	Glutamate receptor ionotropic, delta-1	GRID1
CERS5|Q8N5B7	CERS5	Q8N5B7	seq.13494.6	13494-6	SL020154	Ceramide synthase 5	CERS5
HCAR2|Q8TDS4	HCAR2	Q8TDS4	seq.13495.48	13495-48	SL020147	Hydroxycarboxylic acid receptor 2	HCAR2
HMGCS1|Q01581	HMGCS1	Q01581	seq.13496.19	13496-19	SL020125	Hydroxymethylglutaryl-CoA synthase, cytoplasmic	HMCS1
EIF3J|O75822	EIF3J	O75822	seq.13497.34	13497-34	SL020138	Eukaryotic translation initiation factor 3 subunit J	EIF3J
MIOX|Q9UGB7	MIOX	Q9UGB7	seq.13498.1	13498-1	SL020130	Inositol oxygenase	MIOX
F8|P00451	F8	P00451	seq.13499.30	13499-30	SL000359	Coagulation Factor VIII	Coagulation Factor VIII
SLC35G2|Q8TBE7	SLC35G2	Q8TBE7	seq.13501.10	13501-10	SL020163	Solute carrier family 35 member G2	S35G2
SLC26A11|Q86WA9	SLC26A11	Q86WA9	seq.13502.2	13502-2	SL020153	Sodium-independent sulfate anion transporter	S2611
ARL6IP5|O75915	ARL6IP5	O75915	seq.13503.19	13503-19	SL007985	PRA1 family protein 3	PRAF3
HNRNPR|O43390^SL013259@seq.13504.147	HNRNPR	O43390	seq.13504.147	13504-147	SL013259	Heterogeneous nuclear ribonucleoprotein R	HNRPR
DUS2|Q9NX74	DUS2	Q9NX74	seq.13506.10	13506-10	SL020145	tRNA-dihydrouridine(20) synthase [NAD(P)+]-like	DUS2L
TRADD|Q15628	TRADD	Q15628	seq.13507.51	13507-51	SL007444	Tumor necrosis factor receptor type 1-associated DEATH domain protein	TRADD
SCAMP5|Q8TAC9	SCAMP5	Q8TAC9	seq.13509.5	13509-5	SL020162	Secretory carrier-associated membrane protein 5	SCAM5
ATP2A3|Q93084	ATP2A3	Q93084	seq.13510.7	13510-7	SL011088	Sarcoplasmic/endoplasmic reticulum calcium ATPase 3	AT2A3
SATB1|Q01826	SATB1	Q01826	seq.13511.29	13511-29	SL009828	DNA-binding protein SATB1	SATB1
HNRNPR|O43390^SL013259@seq.13512.28	HNRNPR	O43390	seq.13512.28	13512-28	SL013259	Heterogeneous nuclear ribonucleoprotein R	HNRPR
PIAS3|Q9Y6X2	PIAS3	Q9Y6X2	seq.13513.174	13513-174	SL020133	E3 SUMO-protein ligase PIAS3	PIAS3
RAB35|Q15286	RAB35	Q15286	seq.13514.121	13514-121	SL005732	Ras-related protein Rab-35	Rab-1C
RPRD1A|Q96P16	RPRD1A	Q96P16	seq.13515.8	13515-8	SL020146	Regulation of nuclear pre-mRNA domain-containing protein 1A	RPR1A
EMC4|Q5J8M3	EMC4	Q5J8M3	seq.13516.46	13516-46	SL016509	ER membrane protein complex subunit 4	TMM85
PTCHD3|Q3KNS1	PTCHD3	Q3KNS1	seq.13517.3	13517-3	SL020152	Patched domain-containing protein 3	PTHD3
ASAP2|O43150	ASAP2	O43150	seq.13518.5	13518-5	SL014608	Arf-GAP with SH3 domain, ANK repeat and PH domain-containing protein 2	ASAP2
ARHGEF25|Q86VW2	ARHGEF25	Q86VW2	seq.13519.112	13519-112	SL020123	Rho guanine nucleotide exchange factor 25	ARHGP
VSNL1|P62760^SL007318@seq.13522.20	VSNL1	P62760	seq.13522.20	13522-20	SL007318	Visinin-like protein 1	VISL1
HS6ST2|Q96MM7	HS6ST2	Q96MM7	seq.13524.25	13524-25	SL020161	Heparan-sulfate 6-O-sulfotransferase 2	H6ST2
KCNG4|Q8TDN1	KCNG4	Q8TDN1	seq.13525.17	13525-17	SL020151	Potassium voltage-gated channel subfamily G member 4	KCNG4
SSB|P05455^SL025914@seq.13526.5	SSB	P05455	seq.13526.5	13526-5	SL025914	Lupus La protein:RNA recognition motif	LA:RRM
NAP1L2|Q9ULW6	NAP1L2	Q9ULW6	seq.13529.39	13529-39	SL020132	Nucleosome assembly protein 1-like 2	NP1L2
UTS2R|Q9UKP6	UTS2R	Q9UKP6	seq.13530.5	13530-5	SL020120	Urotensin-2 receptor	UR2R
CNEP1R1|Q8N9A8	CNEP1R1	Q8N9A8	seq.13532.25	13532-25	SL020160	Nuclear envelope phosphatase-regulatory subunit 1	NEPR1
MYOM2|P54296	MYOM2	P54296	seq.13534.20	13534-20	SL008132	Myomesin-2	MYOM2
CERT1|Q9Y5P4^SL025805@seq.13535.2	CERT1	Q9Y5P4	seq.13535.2	13535-2	SL025805	Collagen type IV alpha-3-binding protein:PH domain	C43BP:PH domain
POLI|Q9UNA4	POLI	Q9UNA4	seq.13536.56	13536-56	SL020124	DNA polymerase iota	POLI
KCNN1|Q92952	KCNN1	Q92952	seq.13539.131	13539-131	SL020168	Small conductance calcium-activated potassium channel protein 1	KCNN1
GPR26|Q8NDV2	GPR26	Q8NDV2	seq.13540.1	13540-1	SL020159	G-protein coupled receptor 26	GPR26
MYCT1|Q8N699	MYCT1	Q8N699	seq.13541.1	13541-1	SL016488	Myc target protein 1	MYCT1
PTGR1|Q14914^SL005407@seq.13543.7	PTGR1	Q14914	seq.13543.7	13543-7	SL005407	Prostaglandin reductase 1	LTB4DH
ARHGAP45|Q92619	ARHGAP45	Q92619	seq.13544.9	13544-9	SL011276	Rho GTPase-activating protein 45	HMHA1
EIF1AD|Q8N9N8	EIF1AD	Q8N9N8	seq.13545.97	13545-97	SL013206	Probable RNA-binding protein EIF1AD	EIF1A
HTR7|P34969	HTR7	P34969	seq.13547.5	13547-5	SL019581	5-hydroxytryptamine receptor 7	5HT7R
PLPP4|Q5VZY2	PLPP4	Q5VZY2	seq.13548.53	13548-53	SL020158	Phosphatidate phosphatase PPAPDC1A	PPC1A
ADAM29|Q9UKF5	ADAM29	Q9UKF5	seq.13549.15	13549-15	SL020150	Disintegrin and metalloproteinase domain-containing protein 29	ADA29
SWAP70|Q9UH65	SWAP70	Q9UH65	seq.13552.7	13552-7	SL010879	Switch-associated protein 70	SWP70
DCUN1D3|Q8IWE4	DCUN1D3	Q8IWE4	seq.13553.4	13553-4	SL020126	DCN1-like protein 3	DCNL3
REPIN1|Q9BWE0	REPIN1	Q9BWE0	seq.13554.78	13554-78	SL020118	Replication initiator 1	REPI1
HTR2A|P28223	HTR2A	P28223	seq.13556.28	13556-28	SL020157	5-hydroxytryptamine receptor 2A	5HT2A
NECTIN3|Q9NQS3	NECTIN3	Q9NQS3	seq.13557.3	13557-3	SL004802	Nectin-3	Nectin 3
HTR6|P50406	HTR6	P50406	seq.13561.5	13561-5	SL020176	5-hydroxytryptamine receptor 6	5HT6R
ACBD7|Q8N6N7	ACBD7	Q8N6N7	seq.13563.259	13563-259	SL020184	Acyl-CoA-binding domain-containing protein 7	ACBD7
RBL2|Q08999	RBL2	Q08999	seq.13565.2	13565-2	SL003760	Retinoblastoma-like protein 2	p130
SSU72|Q9NP77	SSU72	Q9NP77	seq.13566.2	13566-2	SL020204	RNA polymerase II subunit A C-terminal domain phosphatase SSU72	SSU72
DPYSL2|Q16555	DPYSL2	Q16555	seq.13567.1	13567-1	SL008214	Dihydropyrimidinase-related protein 2	DPYL2
PSMD4|P55036	PSMD4	P55036	seq.13568.30	13568-30	SL011203	26S proteasome non-ATPase regulatory subunit 4	PSMD4
HDLBP|Q00341	HDLBP	Q00341	seq.13570.43	13570-43	SL008163	Vigilin	VIGLN
PSMD11|O00231	PSMD11	O00231	seq.13572.43	13572-43	SL010941	26S proteasome non-ATPase regulatory subunit 11	PSD11
ARPC3|O15145	ARPC3	O15145	seq.13573.5	13573-5	SL004616	Actin-related protein 2/3 complex subunit 3	p21-ARC
RND1|Q92730	RND1	Q92730	seq.13574.50	13574-50	SL020205	Rho-related GTP-binding protein Rho6	RND1
DVL2|O14641	DVL2	O14641	seq.13575.40	13575-40	SL020209	Segment polarity protein dishevelled homolog DVL-2	DVL2
GSTP1|P09211^SL003643@seq.13576.15	GSTP1	P09211	seq.13576.15	13576-15	SL003643	Glutathione S-transferase P	Glutathione S-transferase Pi
U2AF2|P26368	U2AF2	P26368	seq.13577.25	13577-25	SL017896	Splicing factor U2AF 65 kDa subunit	U2AF2
ABLIM3|O94929	ABLIM3	O94929	seq.13578.98	13578-98	SL020134	Actin-binding LIM protein 3	ABLM3
UAP1|Q16222	UAP1	Q16222	seq.13580.2	13580-2	SL009232	UDP-N-acetylhexosamine pyrophosphorylase	Sperm-associated antigen 2
APAF1|O14727	APAF1	O14727	seq.13583.19	13583-19	SL003661	Apoptotic protease-activating factor 1	Apaf-1
RACGAP1|Q9H0H5	RACGAP1	Q9H0H5	seq.13587.10	13587-10	SL005989	Rac GTPase-activating protein 1	RGAP1
ANXA9|O76027	ANXA9	O76027	seq.13588.11	13588-11	SL020193	Annexin A9	ANXA9
APBB3|O95704^SL025798@seq.13589.10	APBB3	O95704	seq.13589.10	13589-10	SL025798	Amyloid beta A4 precursor protein-binding family B member 3:Phosphotyrosine Interaction Domain 2, Isoform IV	APBB3:PID 2
REXO2|Q9Y3B8	REXO2	Q9Y3B8	seq.13590.1	13590-1	SL020207	Oligoribonuclease, mitochondrial	ORN
PRIM1|P49642	PRIM1	P49642	seq.13591.31	13591-31	SL020210	DNA primase small subunit	PRI1
GGA1|Q9UJY5	GGA1	Q9UJY5	seq.13594.158	13594-158	SL020181	ADP-ribosylation factor-binding protein GGA1	GGA1
THTPA|Q9BU02	THTPA	Q9BU02	seq.13595.20	13595-20	SL020185	Thiamine-triphosphatase	THTPA
RAB27B|O00194	RAB27B	O00194	seq.13596.3	13596-3	SL006957	Ras-related protein Rab-27B	RB27B
RAB31|Q13636	RAB31	Q13636	seq.13597.20	13597-20	SL014934	Ras-related protein Rab-31	RAB31
RABEPK|Q7Z6M1	RABEPK	Q7Z6M1	seq.13599.15	13599-15	SL020211	Rab9 effector protein with kelch motifs	RABEK
SNU13|P55769	SNU13	P55769	seq.13602.6	13602-6	SL013050	NHP2-like protein 1	NH2L1
RFESD|Q8TAC1	RFESD	Q8TAC1	seq.13603.7	13603-7	SL020186	Rieske domain-containing protein	RFESD
NEURL1|O76050	NEURL1	O76050	seq.13604.27	13604-27	SL020194	E3 ubiquitin-protein ligase NEURL1	NEUL1
ANXA10|Q9UJ72	ANXA10	Q9UJ72	seq.13605.16	13605-16	SL015314	Annexin A10	ANX10
GTF2I|P78347	GTF2I	P78347	seq.13609.11	13609-11	SL007326	General transcription factor II-I	GTF2I
MAGEA10|P43363	MAGEA10	P43363	seq.13610.9	13610-9	SL005065	Melanoma-associated antigen 10	MAGE-10
CYTIP|O60759	CYTIP	O60759	seq.13612.7	13612-7	SL020195	Cytohesin-interacting protein	CYTIP
AK5|Q9Y6K8	AK5	Q9Y6K8	seq.13613.23	13613-23	SL005741	Adenylate kinase isoenzyme 5	Adenylate kinase isoenzyme 5
CREBBP|Q92793	CREBBP	Q92793	seq.13614.6	13614-6	SL003777	CREB-binding protein	CREB-binding protein
NCK2|O43639	NCK2	O43639	seq.13615.60	13615-60	SL007010	Cytoplasmic protein NCK2	NCK2
MAD1L1|Q9Y6D9	MAD1L1	Q9Y6D9	seq.13618.15	13618-15	SL015381	Mitotic spindle assembly checkpoint protein MAD1	MD1L1
GET3|O43681	GET3	O43681	seq.13620.10	13620-10	SL016377	ATPase ASNA1	ASNA
AP2A2|O94973	AP2A2	O94973	seq.13621.31	13621-31	SL020199	AP-2 complex subunit alpha-2	AP2A2
PPP2R5A|Q15172	PPP2R5A	Q15172	seq.13622.16	13622-16	SL014961	Serine/threonine-protein phosphatase 2A 56 kDa regulatory subunit alpha isoform	2A5A
KMT2D|O14686	KMT2D	O14686	seq.13623.4	13623-4	SL007956	Histone-lysine N-methyltransferase 2D	MLL2
NADK|O95544	NADK	O95544	seq.13624.17	13624-17	SL020213	NAD kinase	NADK
SSB|P05455^SL025915@seq.13625.19	SSB	P05455	seq.13625.19	13625-19	SL025915	Lupus La protein:HTH La-type RNA-binding domain	LA:HTH
GRB14|Q14449	GRB14	Q14449	seq.13628.58	13628-58	SL020196	Growth factor receptor-bound protein 14	GRB14
ATG4B|Q9Y4P1	ATG4B	Q9Y4P1	seq.13629.25	13629-25	SL020200	Cysteine protease ATG4B	ATG4B
RBBP5|Q15291	RBBP5	Q15291	seq.13631.1	13631-1	SL003766	Retinoblastoma-binding protein 5	RB binding protein 5
ZYX|Q15942	ZYX	Q15942	seq.13632.10	13632-10	SL009456	Zyxin	Zyxin
PIR|O00625	PIR	O00625	seq.13634.209	13634-209	SL006975	Pirin	PIR
NAP1L1|P55209	NAP1L1	P55209	seq.13636.20	13636-20	SL008135	Nucleosome assembly protein 1-like 1	NP1L1
USO1|O60763	USO1	O60763	seq.13639.101	13639-101	SL016380	General vesicular transport factor p115	USO1
BCL6|P41182^SL007223@seq.13640.5	BCL6	P41182	seq.13640.5	13640-5	SL007223	B-cell lymphoma 6 protein	BCL6
IFIT3|O14879	IFIT3	O14879	seq.13642.90	13642-90	SL004393	Interferon-induced protein with tetratricopeptide repeats 3	CIG49
HGS|O14964	HGS	O14964	seq.13644.30	13644-30	SL016371	Hepatocyte growth factor-regulated tyrosine kinase substrate	HGS
DHX38|Q92620	DHX38	Q92620	seq.13645.14	13645-14	SL020202	Pre-mRNA-splicing factor ATP-dependent RNA helicase PRP16	PRP16
KCNIP1|Q9NZI2	KCNIP1	Q9NZI2	seq.13650.11	13650-11	SL020183	Kv channel-interacting protein 1	KCIP1
ZFP91|Q96JP5	ZFP91	Q96JP5	seq.13651.54	13651-54	SL020192	E3 ubiquitin-protein ligase ZFP91	ZFP91
TOM1L1|O75674	TOM1L1	O75674	seq.13652.2	13652-2	SL020197	TOM1-like protein 1	TM1L1
MACROD1|Q9BQ69	MACROD1	Q9BQ69	seq.13653.335	13653-335	SL020203	O-acetyl-ADP-ribose deacetylase MACROD1	MACD1
ROCK2|O75116	ROCK2	O75116	seq.13654.1	13654-1	SL005370	Rho-associated protein kinase 2	ROCK2
NCL|P19338	NCL	P19338	seq.13655.34	13655-34	SL005695	Nucleolin	Nucleolin
PNKP|Q96T60	PNKP	Q96T60	seq.13657.2	13657-2	SL007610	Bifunctional polynucleotide phosphatase/kinase	PNKP
PDGFC|Q9NRA1^SL011071@seq.13658.31	PDGFC	Q9NRA1	seq.13658.31	13658-31	SL011071	Platelet-derived growth factor C	PDGF-CC
ATP13A1|Q9HD20	ATP13A1	Q9HD20	seq.13659.36	13659-36	SL020228	Manganese-transporting ATPase 13A1	AT131
ANGPT2|O15123^SL001996@seq.13660.76	ANGPT2	O15123	seq.13660.76	13660-76	SL001996	Angiopoietin-2	Angiopoietin-2
CST5|P28325^SL008382@seq.13661.193	CST5	P28325	seq.13661.193	13661-193	SL008382	Cystatin-D	CYTD
IL4|P05112^SL000480@seq.13663.2	IL4	P05112	seq.13663.2	13663-2	SL000480	Interleukin-4	IL-4
PPP2R3A|Q06190	PPP2R3A	Q06190	seq.13665.35	13665-35	SL004990	Serine/threonine-protein phosphatase 2A regulatory subunit B'' subunit alpha	PP2A, subunit B
CA10|Q9NS85^SL010449@seq.13666.222	CA10	Q9NS85	seq.13666.222	13666-222	SL010449	Carbonic anhydrase-related protein 10	Carbonic Anhydrase X
TYRO3|Q06418^SL004136@seq.13668.44	TYRO3	Q06418	seq.13668.44	13668-44	SL004136	Tyrosine-protein kinase receptor TYRO3	Dtk
FGFR3|P22607^SL025861@seq.13669.6	FGFR3	P22607	seq.13669.6	13669-6	SL025861	Fibroblast growth factor receptor 3:Extracellular domain	FGFR-3:ECD
PLA2G2E|Q9NZK7^SL004066@seq.13670.81	PLA2G2E	Q9NZK7	seq.13670.81	13670-81	SL004066	Group IIE secretory phospholipase A2	GIIE
ELANE|P08246	ELANE	P08246	seq.13671.40	13671-40	SL000401	Neutrophil elastase	Elastase
HSPA6|P17066^SL013017@seq.13672.3	HSPA6	P17066	seq.13672.3	13672-3	SL013017	Heat shock 70 kDa protein 6	HSP76
CCT7|Q99832	CCT7	Q99832	seq.13673.21	13673-21	SL008288	T-complex protein 1 subunit eta	TCPH
INHBB|P09529^SL001933@seq.13676.46	INHBB	P09529	seq.13676.46	13676-46	SL001933	Inhibin beta B chain	Inhibin bB chain
CFD|P00746^SL003327@seq.13678.169	CFD	P00746	seq.13678.169	13678-169	SL003327	Complement factor D	Factor D
NAB2|Q15742	NAB2	Q15742	seq.13680.3	13680-3	SL020216	NGFI-A-binding protein 2	NAB2
CSNK2A2|P19784^SL013751@seq.13681.173	CSNK2A2	P19784	seq.13681.173	13681-173	SL013751	Casein kinase II subunit alpha'	CSK22
CSF1R|P07333^SL004153@seq.13682.47	CSF1R	P07333	seq.13682.47	13682-47	SL004153	Macrophage colony-stimulating factor 1 receptor	M-CSF R
CLCNKB|P51801	CLCNKB	P51801	seq.13683.18	13683-18	SL020231	Chloride channel protein ClC-Kb	CLCKB
IL5RA|Q01344^SL005188@seq.13686.2	IL5RA	Q01344	seq.13686.2	13686-2	SL005188	Interleukin-5 receptor subunit alpha	IL-5 Ra
CCL1|P22362^SL003176@seq.13687.5	CCL1	P22362	seq.13687.5	13687-5	SL003176	C-C motif chemokine 1	I-309
CAPSL|Q8WWF8	CAPSL	Q8WWF8	seq.13688.2	13688-2	SL020217	Calcyphosin-like protein	CAPSL
ODC1|P11926	ODC1	P11926	seq.13689.2	13689-2	SL003670	Ornithine decarboxylase	Ornithine decarboxylase
BGN|P21810^SL007804@seq.13690.26	BGN	P21810	seq.13690.26	13690-26	SL007804	Biglycan	BGN
SLC5A8|Q8N695	SLC5A8	Q8N695	seq.13691.10	13691-10	SL020232	Sodium-coupled monocarboxylate transporter 1	SC5A8
CCN4|O95388^SL004689@seq.13692.154	CCN4	O95388	seq.13692.154	13692-154	SL004689	WNT1-inducible-signaling pathway protein 1	WISP-1
CDNF|Q49AH0^SL012538@seq.13693.5	CDNF	Q49AH0	seq.13693.5	13693-5	SL012538	Cerebral dopamine neurotrophic factor	ARMEL
CRLF2|Q9HC73^SL005226@seq.13694.24	CRLF2	Q9HC73	seq.13694.24	13694-24	SL005226	Cytokine receptor-like factor 2	TSLP R
GPD1|P21695^SL007151@seq.13697.51	GPD1	P21695	seq.13697.51	13697-51	SL007151	Glycerol-3-phosphate dehydrogenase [NAD(+)], cytoplasmic	GPDA
KIAA0319L|Q8IZA0	KIAA0319L	Q8IZA0	seq.13698.28	13698-28	SL020223	Dyslexia-associated protein KIAA0319-like protein	K319L
KLK3|P07288^SL000062@seq.13699.6	KLK3	P07288	seq.13699.6	13699-6	SL000062	Prostate-specific antigen	PSA
ANXA2|P07355^SL004209@seq.13700.10	ANXA2	P07355	seq.13700.10	13700-10	SL004209	Annexin A2	annexin II
CXCL13|O43927^SL003167@seq.13701.2	CXCL13	O43927	seq.13701.2	13701-2	SL003167	C-X-C motif chemokine 13	BLC
HMGCS2|P54868	HMGCS2	P54868	seq.13704.5	13704-5	SL014847	Hydroxymethylglutaryl-CoA synthase, mitochondrial	HMCS2
IL12RB1|P42701^SL004148@seq.13706.12	IL12RB1	P42701	seq.13706.12	13706-12	SL004148	Interleukin-12 receptor subunit beta-1	IL-12 Rb1
SPARCL1|Q14515^SL005488@seq.13707.27	SPARCL1	Q14515	seq.13707.27	13707-27	SL005488	SPARC-like protein 1	SPARCL1
KLK8|O60259^SL003915@seq.13708.56	KLK8	O60259	seq.13708.56	13708-56	SL003915	Kallikrein-8	kallikrein 8
SERPING1|P05155^SL000308@seq.13710.6	SERPING1	P05155	seq.13710.6	13710-6	SL000308	Plasma protease C1 inhibitor	C1-Esterase Inhibitor
CLTC|Q00610	CLTC	Q00610	seq.13711.10	13711-10	SL008164	Clathrin heavy chain 1	CLH1
GZMA|P12544^SL004298@seq.13712.104	GZMA	P12544	seq.13712.104	13712-104	SL004298	Granzyme A	granzyme A
SEC22A|Q96IW7	SEC22A	Q96IW7	seq.13713.164	13713-164	SL020224	Vesicle-trafficking protein SEC22a	SC22A
FCN2|Q15485^SL006542@seq.13717.15	FCN2	Q15485	seq.13717.15	13717-15	SL006542	Ficolin-2	FCN2
PAK4|O96013	PAK4	O96013	seq.13719.19	13719-19	SL020219	Serine/threonine-protein kinase PAK 4	PAK4
PRTN3|P24158^SL004008@seq.13720.95	PRTN3	P24158	seq.13720.95	13720-95	SL004008	Myeloblastin	Proteinase-3
C9|P02748^SL000325@seq.13722.105	C9	P02748	seq.13722.105	13722-105	SL000325	Complement component C9	C9
IL10|P22301^SL001717@seq.13723.6	IL10	P22301	seq.13723.6	13723-6	SL001717	Interleukin-10	IL-10
FGF19|O95750^SL004337@seq.13724.27	FGF19	O95750	seq.13724.27	13724-27	SL004337	Fibroblast growth factor 19	FGF-19
FGF16|O43320^SL004334@seq.13725.3	FGF16	O43320	seq.13725.3	13725-3	SL004334	Fibroblast growth factor 16	FGF-16
CD80|P33681^SL003738@seq.13726.4	CD80	P33681	seq.13726.4	13726-4	SL003738	T-lymphocyte activation antigen CD80	B7
SPOP|O43791	SPOP	O43791	seq.13727.44	13727-44	SL020220	Speckle-type POZ protein	SPOP
ERP29|P30040^SL003522@seq.13728.19	ERP29	P30040	seq.13728.19	13728-19	SL003522	Endoplasmic reticulum resident protein 29	ERP29
SFXN5|Q8TD22	SFXN5	Q8TD22	seq.13729.26	13729-26	SL020226	Sideroflexin-5	SFXN5
CTSC|P53634^SL007280@seq.13730.18	CTSC	P53634	seq.13730.18	13730-18	SL007280	Dipeptidyl peptidase 1	CATC
C7|P10643^SL000323@seq.13731.14	C7	P10643	seq.13731.14	13731-14	SL000323	Complement component C7	C7
CTF1|Q16619^SL002783@seq.13732.79	CTF1	Q16619	seq.13732.79	13732-79	SL002783	Cardiotrophin-1	Cardiotrophin-1
IL12B|P29460^SL004250@seq.13733.5	IL12B	P29460	seq.13733.5	13733-5	SL004250	Interleukin-12 subunit beta	IL-12 p40
IFNL1|Q8IU54^SL004348@seq.13734.22	IFNL1	Q8IU54	seq.13734.22	13734-22	SL004348	Interferon lambda-1	IFN-lambda 1
RAP1GAP|P47736	RAP1GAP	P47736	seq.13735.1	13735-1	SL020221	Rap1 GTPase-activating protein 1	RPGP1
INHBA|P08476^SL001932@seq.13738.8	INHBA	P08476	seq.13738.8	13738-8	SL001932	Inhibin beta A chain	Inhibin bA chain
FLRT1|Q9NZU1^SL014071@seq.13739.3	FLRT1	Q9NZU1	seq.13739.3	13739-3	SL014071	Leucine-rich repeat transmembrane protein FLRT1	FLRT1
FRZB|Q92765^SL004650@seq.13740.51	FRZB	Q92765	seq.13740.51	13740-51	SL004650	Secreted frizzled-related protein 3	sFRP-3
IGFBP1|P08833^SL000462@seq.13741.36	IGFBP1	P08833	seq.13741.36	13741-36	SL000462	Insulin-like growth factor-binding protein 1	IGFBP-1
IL22|Q9GZX6^SL004347@seq.13742.66	IL22	Q9GZX6	seq.13742.66	13742-66	SL004347	Interleukin-22	IL-22
CUL4B|Q13620	CUL4B	Q13620	seq.13743.56	13743-56	SL020222	Cullin-4B	CUL4B
IL3RA|P26951	IL3RA	P26951	seq.13744.37	13744-37	SL005187	Interleukin-3 receptor subunit alpha	IL-3 Ra
PKD2|Q13563^SL025962@seq.13745.10	PKD2	Q13563	seq.13745.10	13745-10	SL025962	Polycystin-2:Cytoplasmic domain 4	PKD2:CD 4
CA6|P23280^SL010288@seq.13747.9	CA6	P23280	seq.13747.9	13747-9	SL010288	Carbonic anhydrase 6	Carbonic anhydrase 6
CCL8|P80075^SL000515@seq.13748.4	CCL8	P80075	seq.13748.4	13748-4	SL000515	C-C motif chemokine 8	MCP-2
MYZAP|P0CAP1^SL018834@seq.13924.13	MYZAP	P0CAP1	seq.13924.13	13924-13	SL018834	Myocardial zonula adherens protein	MYZAP
RMI1|Q9H9A7	RMI1	Q9H9A7	seq.13926.1	13926-1	SL020268	RecQ-mediated genome instability protein 1	RMI1
CROT|Q9UKG9	CROT	Q9UKG9	seq.13929.27	13929-27	SL020289	Peroxisomal carnitine O-octanoyltransferase	OCTC
APOBEC3G|Q9HC16	APOBEC3G	Q9HC16	seq.13930.3	13930-3	SL007678	DNA dC->dU-editing enzyme APOBEC-3G	ABC3G
PSMD9|O00233	PSMD9	O00233	seq.13931.22	13931-22	SL012980	26S proteasome non-ATPase regulatory subunit 9	PSMD9
ARHGEF7|Q14155	ARHGEF7	Q14155	seq.13932.45	13932-45	SL005746	Rho guanine nucleotide exchange factor 7	COOL-1
NAB1|Q13506	NAB1	Q13506	seq.13933.276	13933-276	SL020257	NGFI-A-binding protein 1	NAB1
MCF2L|O15068	MCF2L	O15068	seq.13934.3	13934-3	SL014593	Guanine nucleotide exchange factor DBS	MCF2L
PGK2|P07205	PGK2	P07205	seq.13936.24	13936-24	SL020280	Phosphoglycerate kinase 2	PGK2
CAND1|Q86VP6	CAND1	Q86VP6	seq.13937.75	13937-75	SL008246	Cullin-associated NEDD8-dissociated protein 1	CAND1
UGP2|Q16851	UGP2	Q16851	seq.13939.14	13939-14	SL006519	UTP--glucose-1-phosphate uridylyltransferase	UGPA1
IFI16|Q16666^SL025893@seq.13940.19	IFI16	Q16666	seq.13940.19	13940-19	SL025893	Gamma-interferon-inducible protein 16:Isoform 2, Hematopoietic expression, interferon-inducible nature, and nuclear localization 1	IP16:HIN 1
FARS2|O95363	FARS2	O95363	seq.13941.82	13941-82	SL020259	Phenylalanine--tRNA ligase, mitochondrial	SYFM
SPSB1|Q96BD6	SPSB1	Q96BD6	seq.13942.140	13942-140	SL020269	SPRY domain-containing SOCS box protein 1	SPSB1
DPY30|Q9C005	DPY30	Q9C005	seq.13943.38	13943-38	SL020276	Protein dpy-30 homolog	DPY30
SULT1A3|P0DMM9	SULT1A3	P0DMM9	seq.13944.3	13944-3	SL000578	Sulfotransferase 1A3	SULT 1A3
DDX23|Q9BUQ8	DDX23	Q9BUQ8	seq.13946.8	13946-8	SL020297	Probable ATP-dependent RNA helicase DDX23	DDX23
NUDT12|Q9BQG2	NUDT12	Q9BQG2	seq.13947.371	13947-371	SL020301	Peroxisomal NADH pyrophosphatase NUDT12	NUD12
GABBR2|O75899^SL025871@seq.13948.50	GABBR2	O75899	seq.13948.50	13948-50	SL025871	Gamma-aminobutyric acid type B receptor subunit 2:Extracellular domain	GABR2:ECD
CERT1|Q9Y5P4^SL025806@seq.13950.9	CERT1	Q9Y5P4	seq.13950.9	13950-9	SL025806	Collagen type IV alpha-3-binding protein:StAR-related lipid-transfer domain, isoform 2	C43BP:START domain
GNPNAT1|Q96EK6	GNPNAT1	Q96EK6	seq.13954.9	13954-9	SL020298	Glucosamine 6-phosphate N-acetyltransferase	GNA1
DAPK1|P53355	DAPK1	P53355	seq.13955.33	13955-33	SL007277	Death-associated protein kinase 1	DAPK1
RBM46|Q8TBY0	RBM46	Q8TBY0	seq.13958.5	13958-5	SL020270	Probable RNA-binding protein 46	RBM46
LAP3|P28838^SL000499@seq.13959.7	LAP3	P28838	seq.13959.7	13959-7	SL000499	Cytosol aminopeptidase	LAP
AGAP3|Q96P47	AGAP3	Q96P47	seq.13960.15	13960-15	SL020282	Arf-GAP with GTPase, ANK repeat and PH domain-containing protein 3	AGAP3
KIF3A|Q9Y496	KIF3A	Q9Y496	seq.13961.18	13961-18	SL020291	Kinesin-like protein KIF3A	KIF3A
TOLLIP|Q9H0E2	TOLLIP	Q9H0E2	seq.13963.7	13963-7	SL004521	Toll-interacting protein	tollip
MYOM3|Q5VTT5	MYOM3	Q5VTT5	seq.13966.30	13966-30	SL008254	Myomesin-3	MYOM3
TXNRD1|Q16881	TXNRD1	Q16881	seq.13967.14	13967-14	SL005724	Thioredoxin reductase 1, cytoplasmic	Thioredoxin reductase 1
KPNA6|O60684	KPNA6	O60684	seq.13969.24	13969-24	SL020292	Importin subunit alpha-7	IMA7
HSD17B14|Q9BPX1	HSD17B14	Q9BPX1	seq.13972.4	13972-4	SL020263	17-beta-hydroxysteroid dehydrogenase 14	DHB14
TTL|Q8NG68	TTL	Q8NG68	seq.13973.62	13973-62	SL020271	Tubulin--tyrosine ligase	TTL
PPFIA1|Q13136	PPFIA1	Q13136	seq.13975.56	13975-56	SL020284	Liprin-alpha-1	LIPA1
ARHGEF1|Q92888	ARHGEF1	Q92888	seq.13976.9	13976-9	SL015120	Rho guanine nucleotide exchange factor 1	ARHG1
BARD1|Q99728	BARD1	Q99728	seq.13977.28	13977-28	SL015168	BRCA1-associated RING domain protein 1	BARD1
TBX3|O15119	TBX3	O15119	seq.13978.122	13978-122	SL004696	T-box transcription factor TBX3	Tbx3
SLC26A7|Q8TE54	SLC26A7	Q8TE54	seq.13979.3	13979-3	SL020254	Anion exchange transporter	S26A7
RGS18|Q9NS28	RGS18	Q9NS28	seq.13982.33	13982-33	SL016529	Regulator of G-protein signaling 18	RGS18
CRYZ|Q08257	CRYZ	Q08257	seq.13983.27	13983-27	SL008181	Quinone oxidoreductase	QOR
DDX25|Q9UHL0	DDX25	Q9UHL0	seq.13984.23	13984-23	SL020293	ATP-dependent RNA helicase DDX25	DDX25
SMURF2|Q9HAU4	SMURF2	Q9HAU4	seq.13985.12	13985-12	SL007669	E3 ubiquitin-protein ligase SMURF2	SMUF2
LANCL1|O43813	LANCL1	O43813	seq.13986.6	13986-6	SL010800	LanC-like protein 1	LANC1
NMRAL1|Q9HBL8	NMRAL1	Q9HBL8	seq.13988.67	13988-67	SL020265	NmrA-like family domain-containing protein 1	NMRL1
PC|P11498	PC	P11498	seq.13990.1	13990-1	SL003652	Pyruvate carboxylase, mitochondrial	pyruvate carboxylase
EIF4G3|O43432	EIF4G3	O43432	seq.13991.47	13991-47	SL020285	Eukaryotic translation initiation factor 4 gamma 3	IF4G3
NSF|P46459	NSF	P46459	seq.13992.12	13992-12	SL007239	Vesicle-fusing ATPase	NSF
EPB41L1|Q9H4G0	EPB41L1	Q9H4G0	seq.13993.20	13993-20	SL020300	Band 4.1-like protein 1	E41L1
FBL|P22087	FBL	P22087	seq.13994.1	13994-1	SL020302	rRNA 2'-O-methyltransferase fibrillarin	FBRL
PPCDC|Q96CD2	PPCDC	Q96CD2	seq.13996.16	13996-16	SL020266	Phosphopantothenoylcysteine decarboxylase	COAC
ADSS1|Q8N142	ADSS1	Q8N142	seq.13998.26	13998-26	SL020277	Adenylosuccinate synthetase isozyme 1	PURA1
DOCK9|Q9BZ29	DOCK9	Q9BZ29	seq.14002.18	14002-18	SL020303	Dedicator of cytokinesis protein 9	DOCK9
CHD7|Q9P2D1	CHD7	Q9P2D1	seq.14005.2	14005-2	SL008319	Chromodomain-helicase-DNA-binding protein 7	CHD7
GNMT|Q14749	GNMT	Q14749	seq.14006.36	14006-36	SL020278	Glycine N-methyltransferase	GNMT
PAPSS1|O43252	PAPSS1	O43252	seq.14007.22	14007-22	SL020287	Bifunctional 3'-phosphoadenosine 5'-phosphosulfate synthase 1	PAPS1
DCP1A|Q9NPI6	DCP1A	Q9NPI6	seq.14008.22	14008-22	SL020295	mRNA-decapping enzyme 1A	DCP1A
TNFAIP3|P21580	TNFAIP3	P21580	seq.14009.65	14009-65	SL005721	Tumor necrosis factor alpha-induced protein 3	TNFAIP3
S100A11|P31949	S100A11	P31949	seq.14011.17	14011-17	SL004809	Protein S100-A11	S100A11
DHX58|Q96C10	DHX58	Q96C10	seq.14012.17	14012-17	SL007593	Probable ATP-dependent RNA helicase DHX58	LGP2
TANK|Q92844	TANK	Q92844	seq.14013.11	14013-11	SL015118	TRAF family member-associated NF-kappa-B activator	TANK
EVPL|Q92817	EVPL	Q92817	seq.14019.73	14019-73	SL020305	Envoplakin	EVPL
MED4|Q9NPJ6	MED4	Q9NPJ6	seq.14021.81	14021-81	SL020316	Mediator of RNA polymerase II transcription subunit 4	MED4
IL17B|Q9UHF5^SL004350@seq.14022.17	IL17B	Q9UHF5	seq.14022.17	14022-17	SL004350	Interleukin-17B	IL-17B
IBSP|P21815^SL004660@seq.14023.84	IBSP	P21815	seq.14023.84	14023-84	SL004660	Bone sialoprotein 2	BSP
EDA|Q92838^SL004644@seq.14024.196	EDA	Q92838	seq.14024.196	14024-196	SL004644	Ectodysplasin-A, secreted form	EDA
TNFRSF9|Q07011^SL004126@seq.14025.18	TNFRSF9	Q07011	seq.14025.18	14025-18	SL004126	Tumor necrosis factor receptor superfamily member 9	4-1BB
IL17F|Q96PD4^SL004352@seq.14026.24	IL17F	Q96PD4	seq.14026.24	14026-24	SL004352	Interleukin-17F	IL-17F
PIK3C2A|O00443	PIK3C2A	O00443	seq.14028.22	14028-22	SL020311	Phosphatidylinositol 4-phosphate 3-kinase C2 domain-containing subunit alpha	P3C2A
COPS2|P61201	COPS2	P61201	seq.14029.42	14029-42	SL010966	COP9 signalosome complex subunit 2	CSN2
TNFSF4|P23510^SL004649@seq.14030.21	TNFSF4	P23510	seq.14030.21	14030-21	SL004649	Tumor necrosis factor ligand superfamily member 4	OX40 Ligand
FGF7|P21781^SL001691@seq.14031.18	FGF7	P21781	seq.14031.18	14031-18	SL001691	Fibroblast growth factor 7	FGF7
VEGFA|P15692^SL003310@seq.14032.2	VEGFA	P15692	seq.14032.2	14032-2	SL003310	Vascular endothelial growth factor A, isoform 121	VEGF121
TACSTD2|P09758^SL001890@seq.14034.22	TACSTD2	P09758	seq.14034.22	14034-22	SL001890	Tumor-associated calcium signal transducer 2	GA733-1 protein
TIAM1|Q13009	TIAM1	Q13009	seq.14035.13	14035-13	SL007386	T-lymphoma invasion and metastasis-inducing protein 1	TIAM1
MPDZ|O75970	MPDZ	O75970	seq.14036.116	14036-116	SL020312	Multiple PDZ domain protein	MPDZ
RANBP3|Q9H6Z4	RANBP3	Q9H6Z4	seq.14037.18	14037-18	SL013273	Ran-binding protein 3	RANB3
CST7|O76096^SL007049@seq.14038.130	CST7	O76096	seq.14038.130	14038-130	SL007049	Cystatin-F	CYTF
KLK5|Q9Y337^SL003863@seq.14039.33	KLK5	Q9Y337	seq.14039.33	14039-33	SL003863	Kallikrein-5	kallikrein 5
GZMB|P10144^SL004068@seq.14041.13	GZMB	P10144	seq.14041.13	14041-13	SL004068	Granzyme B	Granzyme B
SFRP1|Q8N474^SL003770@seq.14042.11	SFRP1	Q8N474	seq.14042.11	14042-11	SL003770	Secreted frizzled-related protein 1	SARP-2
EEA1|Q15075	EEA1	Q15075	seq.14043.12	14043-12	SL008204	Early endosome antigen 1	EEA1
NCOA2|Q15596	NCOA2	Q15596	seq.14045.12	14045-12	SL020317	Nuclear receptor coactivator 2	NCOA2
BDNF|P23560^SL003951@seq.14047.78	BDNF	P23560	seq.14047.78	14047-78	SL003951	Brain-derived neurotrophic factor	BDNF
IL1RAP|Q9NPH3^SL004588@seq.14048.7	IL1RAP	Q9NPH3	seq.14048.7	14048-7	SL004588	Interleukin-1 Receptor accessory protein	IL-1 R AcP
IL7|P13232^SL000483@seq.14049.17	IL7	P13232	seq.14049.17	14049-17	SL000483	Interleukin-7	IL-7
EFNA4|P52798^SL004140@seq.14050.61	EFNA4	P52798	seq.14050.61	14050-61	SL004140	Ephrin-A4	Ephrin-A4
FOXC2|Q99958	FOXC2	Q99958	seq.14051.54	14051-54	SL007629	Forkhead box protein C2	FOXC2
UNC13A|Q9UPW8	UNC13A	Q9UPW8	seq.14052.26	14052-26	SL009417	Protein unc-13 homolog A	UN13A
IL15RA|Q13261^SL004151@seq.14054.17	IL15RA	Q13261	seq.14054.17	14054-17	SL004151	Interleukin-15 receptor subunit alpha	IL-15 Ra
CGA|P01215^SL013948@seq.14056.4	CGA	P01215	seq.14056.4	14056-4	SL013948	Glycoprotein hormones alpha chain	Glycoprotein hormones a-chain
TNFSF15|O95150^SL004686@seq.14057.68	TNFSF15	O95150	seq.14057.68	14057-68	SL004686	Tumor necrosis factor ligand superfamily member 15	TNFSF15
NCF4|Q15080	NCF4	Q15080	seq.14060.67	14060-67	SL007435	Neutrophil cytosol factor 4	NCF4
TNFSF11|O14788^SL002541@seq.14061.48	TNFSF11	O14788	seq.14061.48	14061-48	SL002541	Tumor necrosis factor ligand superfamily member 11	sRANKL
OSM|P13725^SL000530@seq.14063.17	OSM	P13725	seq.14063.17	14063-17	SL000530	Oncostatin-M	OSM
PGLYRP1|O75594^SL004515@seq.14064.21	PGLYRP1	O75594	seq.14064.21	14064-21	SL004515	Peptidoglycan recognition protein 1	PGRP-S
CD5|P06127^SL025816@seq.14065.11	CD5	P06127	seq.14065.11	14065-11	SL025816	T-cell surface glycoprotein CD5:Cytoplasmic domain	CD5:CD
MAGI2|Q86UL8	MAGI2	Q86UL8	seq.14066.49	14066-49	SL020306	Membrane-associated guanylate kinase, WW and PDZ domain-containing protein 2	MAGI2
PKP2|Q99959	PKP2	Q99959	seq.14067.6	14067-6	SL008289	Plakophilin-2	PKP2
CCL25|O15444^SL003197@seq.14068.29	CCL25	O15444	seq.14068.29	14068-29	SL003197	C-C motif chemokine 25	TECK
CA4|P22748^SL010369@seq.14069.61	CA4	P22748	seq.14069.61	14069-61	SL010369	Carbonic anhydrase 4	Carbonic Anhydrase IV
ITSN1|Q15811	ITSN1	Q15811	seq.14070.56	14070-56	SL018907	Intersectin-1	ITSN1
TPT1|P13693^SL005679@seq.14072.9	TPT1	P13693	seq.14072.9	14072-9	SL005679	Translationally-controlled tumor protein	TCTP
HPX|P02790^SL000440@seq.14073.31	HPX	P02790	seq.14073.31	14073-31	SL000440	Hemopexin	Hemopexin
SHC2|P98077	SHC2	P98077	seq.14074.2	14074-2	SL020307	SHC-transforming protein 2	SHC2
CST4|P01036	CST4	P01036	seq.14076.74	14076-74	SL007888	Cystatin-S	Cystatin-S
FCN3|O75636^SL002086@seq.14077.6	FCN3	O75636	seq.14077.6	14077-6	SL002086	Ficolin-3	Ficolin-3
XCL1|P47992^SL003186@seq.14078.69	XCL1	P47992	seq.14078.69	14078-69	SL003186	Lymphotactin	Lymphotactin
IL18R1|Q13478^SL004152@seq.14079.14	IL18R1	Q13478	seq.14079.14	14079-14	SL004152	Interleukin-18 receptor 1	IL-18 Ra
ULBP1|Q9BZM6^SL005227@seq.14081.5	ULBP1	Q9BZM6	seq.14081.5	14081-5	SL005227	NKG2D ligand 1	ULBP-1
TLN2|Q9Y4G6	TLN2	Q9Y4G6	seq.14082.56	14082-56	SL016540	Talin-2	TLN2
SEPHS1|P49903	SEPHS1	P49903	seq.14083.25	14083-25	SL020314	Selenide, water dikinase 1	SPS1
IL13|P35225^SL001718@seq.14085.28	IL13	P35225	seq.14085.28	14085-28	SL001718	Interleukin-13	IL-13
SMPDL3A|Q92484^SL012754@seq.14086.11	SMPDL3A	Q92484	seq.14086.11	14086-11	SL012754	Acid sphingomyelinase-like phosphodiesterase 3a	ASM3A
IGFBP6|P24592^SL005172@seq.14088.38	IGFBP6	P24592	seq.14088.38	14088-38	SL005172	Insulin-like growth factor-binding protein 6	IGFBP-6
DEF6|Q9H4E7	DEF6	Q9H4E7	seq.14090.23	14090-23	SL020308	Differentially expressed in FDCP 6 homolog	DEFI6
CBR3|O75828	CBR3	O75828	seq.14091.42	14091-42	SL005371	Carbonyl reductase [NADPH] 3	Carbonyl reductase 3
FLT3LG|P49771^SL004343@seq.14093.10	FLT3LG	P49771	seq.14093.10	14093-10	SL004343	Fms-related tyrosine kinase 3 ligand	Flt3 ligand
HBEGF|Q99075	HBEGF	Q99075	seq.14094.29	14094-29	SL000138	Heparin-binding EGF-like growth factor	HB-EGF
KLRK1|P26718^SL005204@seq.14095.1	KLRK1	P26718	seq.14095.1	14095-1	SL005204	NKG2-D type II integral membrane protein	NKG2D
CHST15|Q7LFX5^SL007502@seq.14097.86	CHST15	Q7LFX5	seq.14097.86	14097-86	SL007502	Carbohydrate sulfotransferase 15	ST4S6
CARS1|P49589	CARS1	P49589	seq.14098.28	14098-28	SL020309	Cysteine--tRNA ligase, cytoplasmic	SYCC
PSMA4|P25789	PSMA4	P25789	seq.14099.20	14099-20	SL009468	Proteasome subunit alpha type-4	PSA4
C1QC|P02747	C1QC	P02747	seq.14100.63	14100-63	SL007929	Complement C1q subcomponent subunit C	C1QC
CNTFR|P26992^SL005153@seq.14101.2	CNTFR	P26992	seq.14101.2	14101-2	SL005153	Ciliary neurotrophic factor receptor subunit alpha	CNTFR alpha
GNLY|P22749^SL000678@seq.14102.6	GNLY	P22749	seq.14102.6	14102-6	SL000678	Granulysin	Granulysin
TPSG1|Q9NRR2^SL010619@seq.14103.12	TPSG1	Q9NRR2	seq.14103.12	14103-12	SL010619	Tryptase gamma	TPSG1
TRIL|Q7L0X0^SL026018@seq.14104.1	TRIL	Q7L0X0	seq.14104.1	14104-1	SL026018	TLR4 interactor with leucine rich repeats:Cytoplasmic domain	TRIL:CD
SERPINA4|P29622^SL004876@seq.14105.5	SERPINA4	P29622	seq.14105.5	14105-5	SL004876	Kallistatin	Kallistatin
RAP1GDS1|P52306	RAP1GDS1	P52306	seq.14106.46	14106-46	SL003682	Rap1 GTPase-GDP dissociation stimulator 1	GDP/GTP exchange protein
MTHFS|P49914	MTHFS	P49914	seq.14107.1	14107-1	SL020315	5-formyltetrahydrofolate cyclo-ligase	MTHFS
TGFB1|P01137^SL000584@seq.14108.15	TGFB1	P01137	seq.14108.15	14108-15	SL000584	Transforming growth factor beta-1	TGF-b1
CCL15|Q16663^SL003190@seq.14109.15	CCL15	Q16663	seq.14109.15	14109-15	SL003190	C-C motif chemokine 15	MIP-5
SPARC|P09486^SL000532@seq.14110.200	SPARC	P09486	seq.14110.200	14110-200	SL000532	SPARC	ON
THBS2|P35442^SL007206@seq.14111.15	THBS2	P35442	seq.14111.15	14111-15	SL007206	Thrombospondin-2	TSP2
RELT|Q969Z4^SL005213@seq.14112.40	RELT	Q969Z4	seq.14112.40	14112-40	SL005213	Tumor necrosis factor receptor superfamily member 19L	RELT
PIANP|Q8IYJ0^SL019019@seq.14114.18	PIANP	Q8IYJ0	seq.14114.18	14114-18	SL019019	PILR alpha-associated neural protein	PIANP
ADM|P35318^SL002782@seq.14115.34	ADM	P35318	seq.14115.34	14115-34	SL002782	Adrenomedullin	Adrenomedullin
S100A4|P26447^SL004821@seq.14116.129	S100A4	P26447	seq.14116.129	14116-129	SL004821	Protein S100-A4	S100A4
RNF43|Q68DV7^SL018629@seq.14120.2	RNF43	Q68DV7	seq.14120.2	14120-2	SL018629	E3 ubiquitin-protein ligase RNF43	RNF43
TNFRSF10D|Q9UBN6	TNFRSF10D	Q9UBN6	seq.14121.24	14121-24	SL004159	Tumor necrosis factor receptor superfamily member 10D	TRAIL R4
ZNRF3|Q9ULT6^SL018971@seq.14122.132	ZNRF3	Q9ULT6	seq.14122.132	14122-132	SL018971	E3 ubiquitin-protein ligase ZNRF3	ZNRF3
VSIR|Q9H7M9^SL025873@seq.14123.34	VSIR	Q9H7M9	seq.14123.34	14123-34	SL025873	V-type immunoglobulin domain-containing suppressor of T-cell activation:Extracellular domain	GI24:ECD
EFNA2|O43921^SL004843@seq.14124.6	EFNA2	O43921	seq.14124.6	14124-6	SL004843	Ephrin-A2	Ephrin-A2
APOM|O95445^SL004747@seq.14125.5	APOM	O95445	seq.14125.5	14125-5	SL004747	Apolipoprotein M	ApoM
IFNB1|P01574^SL001880@seq.14127.240	IFNB1	P01574	seq.14127.240	14127-240	SL001880	Interferon beta	IFN-b
IFNA10|P01566^SL017106@seq.14128.121	IFNA10	P01566	seq.14128.121	14128-121	SL017106	Interferon alpha-10	IFN10
IFNA7|P01567	IFNA7	P01567	seq.14129.1	14129-1	SL019978	Interferon alpha-7	IFNA7
EFNB2|P52799^SL025841@seq.14131.37	EFNB2	P52799	seq.14131.37	14131-37	SL025841	Ephrin-B2:Extracellular domain	EFNB2:ECD
HHLA2|Q9UM44	HHLA2	Q9UM44	seq.14132.21	14132-21	SL020171	HERV-H LTR-associating protein 2	HHLA2
IL1R2|P27930^SL000145@seq.14133.93	IL1R2	P27930	seq.14133.93	14133-93	SL000145	Interleukin-1 receptor type 2	IL-1 sRII
AMIGO2|Q86SJ2^SL015046@seq.14134.49	AMIGO2	Q86SJ2	seq.14134.49	14134-49	SL015046	Amphoterin-induced protein 2	AMGO2
RXFP1|Q9HBX9	RXFP1	Q9HBX9	seq.14135.3	14135-3	SL020172	Relaxin receptor 1	RXFP1
CD93|Q9NPY3^SL007696@seq.14136.234	CD93	Q9NPY3	seq.14136.234	14136-234	SL007696	Complement component C1q receptor	C1QR1
NRG4|Q8WWG1	NRG4	Q8WWG1	seq.14139.16	14139-16	SL007828	Neuregulin-4	NRG4
H2BC21|Q16778^SL014983@seq.14143.8	H2BC21	Q16778	seq.14143.8	14143-8	SL014983	Histone H2B type 2-E	H2B2E
H2AW|Q7L7L0	H2AW	Q7L7L0	seq.14144.3	14144-3	SL019979	Histone H2A type 3	H2A3
H3C1|P68431	H3C1	P68431	seq.14146.92	14146-92	SL008158	Histone H3.1	H31
ISG15|P05161^SL015510@seq.14148.2	ISG15	P05161	seq.14148.2	14148-2	SL015510	Ubiquitin-like protein ISG15	UCRP
IL36B|Q9NZH7	IL36B	Q9NZH7	seq.14149.9	14149-9	SL005179	Interleukin-36 beta	IL-1F8
IL36A|Q9UHA7	IL36A	Q9UHA7	seq.14150.7	14150-7	SL005177	Interleukin-36 alpha	IL-1F6
ISG15|P05161^SL015510@seq.14151.4	ISG15	P05161	seq.14151.4	14151-4	SL015510	Ubiquitin-like protein ISG15	UCRP
EFNA3|P52797^SL004139@seq.14153.8	EFNA3	P52797	seq.14153.8	14153-8	SL004139	Ephrin-A3	Ephrin-A3
YWHAB|P31946^SL004815@seq.14156.33	YWHAB	P31946	seq.14156.33	14156-33	SL004815	14-3-3 protein beta/alpha	14-3-3 protein beta/alpha
YWHAE|P62258	YWHAE	P62258	seq.14157.21	14157-21	SL004984	14-3-3 protein epsilon	14-3-3E
ANXA5|P08758	ANXA5	P08758	seq.14158.17	14158-17	SL003848	Annexin A5	Annexin V
SCP2D1|Q9UJQ7	SCP2D1	Q9UJQ7	seq.14175.78	14175-78	SL019907	SCP2 sterol-binding domain-containing protein 1	SCP2D
CDKN3|Q16667	CDKN3	Q16667	seq.14178.18	14178-18	SL007463	Cyclin-dependent kinase inhibitor 3	CDKN3
RFFL|Q8WZ73	RFFL	Q8WZ73	seq.14186.13	14186-13	SL019795	E3 ubiquitin-protein ligase rififylin	RFFL
PDCL2|Q8N4E4	PDCL2	Q8N4E4	seq.14192.31	14192-31	SL019930	Phosducin-like protein 2	PDCL2
PRDM1|O75626	PRDM1	O75626	seq.14197.2	14197-2	SL019864	PR domain zinc finger protein 1	PRDM1
ANXA7|P20073^SL008375@seq.14203.3	ANXA7	P20073	seq.14203.3	14203-3	SL008375	Annexin A7	ANXA7
FOXJ2|Q9P0K8	FOXJ2	Q9P0K8	seq.14204.55	14204-55	SL019533	Forkhead box protein J2	FOXJ2
HEXIM2|Q96MH2	HEXIM2	Q96MH2	seq.14205.6	14205-6	SL019865	Protein HEXIM2	HEXI2
APBB1|O00213^SL025794@seq.14206.28	APBB1	O00213	seq.14206.28	14206-28	SL025794	Amyloid beta A4 precursor protein-binding family B member 1:Phosphotyrosine Interaction Domain 2	APBB1:PID 2
RBP7|Q96R05	RBP7	Q96R05	seq.14208.3	14208-3	SL019932	Retinoid-binding protein 7	RET7
DDX46|Q7L014	DDX46	Q7L014	seq.14216.35	14216-35	SL019957	Probable ATP-dependent RNA helicase DDX46	DDX46
BHMT2|Q9H2M3	BHMT2	Q9H2M3	seq.14226.120	14226-120	SL008524	S-methylmethionine--homocysteine S-methyltransferase BHMT2	BHMT2
MYL6B|P14649^SL008040@seq.14227.21	MYL6B	P14649	seq.14227.21	14227-21	SL008040	Myosin light chain 6B	MYL6B
MOCS3|O95396	MOCS3	O95396	seq.14229.5	14229-5	SL019900	Adenylyltransferase and sulfurtransferase MOCS3	MOCS3
HSPA1A|P0DMV8^SL000451@seq.14237.1	HSPA1A	P0DMV8	seq.14237.1	14237-1	SL000451	Heat shock 70 kDa protein 1A	HSP 70
SNX7|Q9UNH6	SNX7	Q9UNH6	seq.14245.195	14245-195	SL019901	Sorting nexin-7	SNX7
DOK2|O60496^SL016379@seq.14246.50	DOK2	O60496	seq.14246.50	14246-50	SL016379	Docking protein 2	DOK2
MID2|Q9UJV3	MID2	Q9UJV3	seq.14249.68	14249-68	SL019794	Probable E3 ubiquitin-protein ligase MID2	TRIM1
BLMH|Q13867	BLMH	Q13867	seq.14250.115	14250-115	SL008191	Bleomycin hydrolase	BLMH
PTPN4|P29074	PTPN4	P29074	seq.14254.27	14254-27	SL019925	Tyrosine-protein phosphatase non-receptor type 4	PTN4
NET1|Q7Z628	NET1	Q7Z628	seq.14260.112	14260-112	SL015522	Neuroepithelial cell-transforming gene 1 protein	ARHG8
SRXN1|Q9BYN0	SRXN1	Q9BYN0	seq.14268.4	14268-4	SL007647	Sulfiredoxin-1	SRXN1
RAB6B|Q9NRW1	RAB6B	Q9NRW1	seq.14271.23	14271-23	SL007707	Ras-related protein Rab-6B	RAB6B
PREP|P48147	PREP	P48147	seq.14273.19	14273-19	SL010939	Prolyl endopeptidase	PPCE
RAB14|P61106	RAB14	P61106	seq.14283.12	14283-12	SL008144	Ras-related protein Rab-14	RAB14
EIF2AK4|Q9P2K8	EIF2AK4	Q9P2K8	seq.14284.23	14284-23	SL006773	eIF-2-alpha kinase GCN2	E2AK4
NFATC1|O95644	NFATC1	O95644	seq.14286.2	14286-2	SL005769	Nuclear factor of activated T-cells, cytoplasmic 1	NF-ATc1
RAB5C|P51148	RAB5C	P51148	seq.14287.6	14287-6	SL008533	Ras-related protein Rab-5C	RAB5C
AGAP2|Q99490	AGAP2	Q99490	seq.14291.53	14291-53	SL019710	Arf-GAP with GTPase, ANK repeat and PH domain-containing protein 2	AGAP2
MBD1|Q9UIS9	MBD1	Q9UIS9	seq.14294.61	14294-61	SL013880	Methyl-CpG-binding domain protein 1	MBD1
HNRNPH1|P31943	HNRNPH1	P31943	seq.14309.8	14309-8	SL013160	Heterogeneous nuclear ribonucleoprotein H	HNRH1
PPIL2|Q13356	PPIL2	Q13356	seq.14314.6	14314-6	SL019714	Peptidyl-prolyl cis-trans isomerase-like 2	PPIL2
VPS29|Q9UBQ0	VPS29	Q9UBQ0	seq.14318.1	14318-1	SL013288	Vacuolar protein sorting-associated protein 29	VPS29
SMC3|Q9UQE7	SMC3	Q9UQE7	seq.14324.52	14324-52	SL005089	Structural maintenance of chromosomes protein 3	CSPG6
UBE2E1|P51965	UBE2E1	P51965	seq.14326.4	14326-4	SL006253	Ubiquitin-conjugating enzyme E2 E1	UB2E1
DIDO1|Q9BTC0	DIDO1	Q9BTC0	seq.14329.4	14329-4	SL011624	Death-inducer obliterator 1	DIDO1
DYNLT1|P63172	DYNLT1	P63172	seq.14331.262	14331-262	SL019738	Dynein light chain Tctex-type 1	DYLT1
RALA|P11233	RALA	P11233	seq.14332.3	14332-3	SL008025	Ras-related protein Ral-A	RALA
RCVRN|P35243	RCVRN	P35243	seq.14334.3	14334-3	SL014781	Recoverin	RECO
TRAPPC3|O43617	TRAPPC3	O43617	seq.14337.1	14337-1	SL019699	Trafficking protein particle complex subunit 3	TPPC3
DIPK1C|Q0P6D2	DIPK1C	Q0P6D2	seq.14341.8	14341-8	SL019767	Protein FAM69C	FA69C
MSTN|O14793^SL004357@seq.14583.49	MSTN	O14793	seq.14583.49	14583-49	SL004357	Growth/differentiation factor 8	Myostatin
GDF11|O95390^SL004345@seq.14587.16	GDF11	O95390	seq.14587.16	14587-16	SL004345	Growth/differentiation factor 11	GDF-11
FAM210A|Q96ND0	FAM210A	Q96ND0	seq.14593.152	14593-152	SL020072	Protein FAM210A	F210A
SEMA6C|Q9H3T2^SL020074@seq.14597.5	SEMA6C	Q9H3T2	seq.14597.5	14597-5	SL020074	Semaphorin-6C, cytoplasmic	SEM6C
STAB1|Q9NY15	STAB1	Q9NY15	seq.14599.18	14599-18	SL007723	Stabilin-1	STAB1
KIAA0040|Q15053	KIAA0040	Q15053	seq.14603.51	14603-51	SL020082	Uncharacterized protein KIAA0040	KIAA0040
NCMAP|Q5T1S8	NCMAP	Q5T1S8	seq.14614.41	14614-41	SL008890	Noncompact myelin-associated protein	CA130
KRTAP2-4|Q9BYR9	KRTAP2-4	Q9BYR9	seq.14615.46	14615-46	SL020089	Keratin-associated protein 2-4	KRA24
ZNF382|Q96SR6	ZNF382	Q96SR6	seq.14616.16	14616-16	SL020097	Zinc finger protein 382	ZN382
VOPP1|Q96AW1	VOPP1	Q96AW1	seq.14618.26	14618-26	SL012766	Vesicular, overexpressed in cancer, prosurvival protein 1	ECOP
ZNF526|Q8TF50	ZNF526	Q8TF50	seq.14619.8	14619-8	SL020098	Zinc finger protein 526	ZN526
SUMO3|P55854^SL018938@seq.14623.26	SUMO3	P55854	seq.14623.26	14623-26	SL018938	Small ubiquitin-related modifier 3	SUMO3
CTCF|P49711	CTCF	P49711	seq.14624.51	14624-51	SL011618	Transcriptional repressor CTCF	CTCF
FBXO3|Q9UK99	FBXO3	Q9UK99	seq.14628.72	14628-72	SL020051	F-box only protein 3	FBX3
DUSP16|Q9BY84	DUSP16	Q9BY84	seq.14631.22	14631-22	SL020115	Dual specificity protein phosphatase 16	DUS16
TMEM185A|Q8NFB2	TMEM185A	Q8NFB2	seq.14633.26	14633-26	SL020121	Transmembrane protein 185A	T185A
LHCGR|P22888	LHCGR	P22888	seq.14634.13	14634-13	SL020122	Lutropin-choriogonadotropic hormone receptor	LSHR
RIDA|P52758	RIDA	P52758	seq.14636.25	14636-25	SL005350	Ribonuclease UK114	Ribonuclease UK114
GSTA4|O15217	GSTA4	O15217	seq.14645.253	14645-253	SL020127	Glutathione S-transferase A4	GSTA4
DNAJC17|Q9NVM6	DNAJC17	Q9NVM6	seq.14655.1	14655-1	SL020140	DnaJ homolog subfamily C member 17	DJC17
MZF1|P28698	MZF1	P28698	seq.14662.6	14662-6	SL020179	Myeloid zinc finger 1	MZF1
RNF8|O76064	RNF8	O76064	seq.14663.44	14663-44	SL020180	E3 ubiquitin-protein ligase RNF8	RNF8
SKIL|P12757	SKIL	P12757	seq.14670.1	14670-1	SL020187	Ski-like protein	SKIL
PACSIN3|Q9UKS6	PACSIN3	Q9UKS6	seq.14674.63	14674-63	SL020191	Protein kinase C and casein kinase substrate in neurons protein 3	PACN3
EIF4B|P23588	EIF4B	P23588	seq.14675.20	14675-20	SL011011	Eukaryotic translation initiation factor 4B	IF4B
CAPN2|P17655	CAPN2	P17655	seq.14684.17	14684-17	SL011179	Calpain-2 catalytic subunit	CAN2
AKT2|P31751^SL003722@seq.14685.17	AKT2	P31751	seq.14685.17	14685-17	SL003722	RAC-beta serine/threonine-protein kinase	PKB beta
PLIN3|O60664	PLIN3	O60664	seq.14687.6	14687-6	SL007972	Perilipin-3	M6PBP
PTPN7|P35236	PTPN7	P35236	seq.14688.6	14688-6	SL020212	Tyrosine-protein phosphatase non-receptor type 7	PTN7
SEC13|P55735	SEC13	P55735	seq.14689.3	14689-3	SL011207	Protein SEC13 homolog	SEC13
ZNF276|Q8N554	ZNF276	Q8N554	seq.14692.3	14692-3	SL020215	Zinc finger protein 276	ZN276
TPSB2|P20231^SL010617@seq.14696.45	TPSB2	P20231	seq.14696.45	14696-45	SL010617	Tryptase beta-2	TPSB2
PROK1|P58294^SL004332@seq.14703.6	PROK1	P58294	seq.14703.6	14703-6	SL004332	Prokineticin-1	EG-VEGF
VEGFD|O43915^SL003320@seq.14705.1	VEGFD	O43915	seq.14705.1	14705-1	SL003320	Vascular endothelial growth factor D	VEGF-D
C8G|P07360	C8G	P07360	seq.14708.59	14708-59	SL007931	Complement component C8 gamma chain	CO8G
CST6|Q15828^SL004438@seq.14711.27	CST6	Q15828	seq.14711.27	14711-27	SL004438	Cystatin-M	Cystatin M
AZU1|P20160^SL004589@seq.14713.46	AZU1	P20160	seq.14713.46	14713-46	SL004589	Azurocidin	Azurocidin
CRLF1|O75462^SL020310@seq.14747.9	CRLF1	O75462	seq.14747.9	14747-9	SL020310	Cytokine receptor-like factor 1	CRLF1
ARHGAP5|Q13017	ARHGAP5	Q13017	seq.14748.31	14748-31	SL020313	Rho GTPase-activating protein 5	RHG05
LTF|P02788^SL000496@seq.14755.4	LTF	P02788	seq.14755.4	14755-4	SL000496	Lactotransferrin	Lactoferrin
ICAM2|P13598^SL003177@seq.14756.29	ICAM2	P13598	seq.14756.29	14756-29	SL003177	Intercellular adhesion molecule 2	sICAM-2
FGF8|P55075^SL004342@seq.14757.144	FGF8	P55075	seq.14757.144	14757-144	SL004342	Fibroblast growth factor 8 isoform B	FGF-8B
CDH1|P12830^SL000055@seq.14759.149	CDH1	P12830	seq.14759.149	14759-149	SL000055	Cadherin-1	Cadherin E
IGF2|P01344^SL025883@seq.15295.81	IGF2	P01344	seq.15295.81	15295-81	SL025883	Insulin-like growth factor II:Mature	IGF-II:Mature
S100A3|P33764	S100A3	P33764	seq.15297.3	15297-3	SL004825	Protein S100-A3	S100A3
NETO1|Q8TDF5^SL017092@seq.15298.199	NETO1	Q8TDF5	seq.15298.199	15298-199	SL017092	Neuropilin and tolloid-like protein 1	NETO1
MESD|Q14696^SL012502@seq.15299.102	MESD	Q14696	seq.15299.102	15299-102	SL012502	LDLR chaperone MESD	MESD2
CCDC134|Q9H6E4^SL017096@seq.15300.66	CCDC134	Q9H6E4	seq.15300.66	15300-66	SL017096	Coiled-coil domain-containing protein 134	CC134
ACRV1|P26436^SL009308@seq.15301.24	ACRV1	P26436	seq.15301.24	15301-24	SL009308	Acrosomal protein SP-10	sperm protein 10
S100A5|P33763	S100A5	P33763	seq.15303.63	15303-63	SL004826	Protein S100-A5	S100A5
REG3A|Q06141^SL002648@seq.15304.1	REG3A	Q06141	seq.15304.1	15304-1	SL002648	Regenerating islet-derived protein 3-alpha	PAP1
SCGN|O76038^SL005696@seq.15305.7	SCGN	O76038	seq.15305.7	15305-7	SL005696	Secretagogin	Secretagogin
JCHAIN|P01591	JCHAIN	P01591	seq.15306.20	15306-20	SL005375	Immunoglobulin J chain	IgJ
VWC2|Q2TAL6^SL012520@seq.15308.108	VWC2	Q2TAL6	seq.15308.108	15308-108	SL012520	Brorin	VWC2
PRC1|O43663^SL007011@seq.15310.61	PRC1	O43663	seq.15310.61	15310-61	SL007011	Protein regulator of cytokinesis 1	PRC1
AGO1|Q9UL18^SL019555@seq.15312.14	AGO1	Q9UL18	seq.15312.14	15312-14	SL019555	Protein argonaute-1	AGO1
MAD2L1|Q13257	MAD2L1	Q13257	seq.15313.28	15313-28	SL007399	Mitotic spindle assembly checkpoint protein MAD2A	MD2L1
CLIC4|Q9Y696^SL008340@seq.15314.49	CLIC4	Q9Y696	seq.15314.49	15314-49	SL008340	Chloride intracellular channel protein 4	CLIC4
CUTC|Q9NTM9	CUTC	Q9NTM9	seq.15315.64	15315-64	SL019798	Copper homeostasis protein cutC homolog	CUTC
TXNL4B|Q9NX01	TXNL4B	Q9NX01	seq.15316.262	15316-262	SL019950	Thioredoxin-like protein 4B	TXN4B
S100A10|P60903	S100A10	P60903	seq.15318.75	15318-75	SL004212	Protein S100-A10	Calpactin I light chain
CCNA1|P78396	CCNA1	P78396	seq.15319.226	15319-226	SL013808	Cyclin-A1	CCNA1
CPLX2|Q6PUV4	CPLX2	Q6PUV4	seq.15321.8	15321-8	SL019971	Complexin-2	CPLX2
CRADD|P78560	CRADD	P78560	seq.15322.35	15322-35	SL007330	Death domain-containing protein CRADD	CRADD
AGO3|Q9H9G7	AGO3	Q9H9G7	seq.15323.112	15323-112	SL019972	Protein argonaute-3	AGO3
FTL|P02792	FTL	P02792	seq.15324.58	15324-58	SL005628	Ferritin light chain	Ferritin light chain
GAP43|P17677	GAP43	P17677	seq.15325.14	15325-14	SL007137	Neuromodulin	NEUM
GBP1|P32455	GBP1	P32455	seq.15326.64	15326-64	SL006479	Guanylate-binding protein 1	GBP1
LAMTOR2|Q9Y2Q5	LAMTOR2	Q9Y2Q5	seq.15329.167	15329-167	SL015356	Ragulator complex protein LAMTOR2	MAPIP
RBBP4|Q09028	RBBP4	Q09028	seq.15331.47	15331-47	SL013819	Histone-binding protein RBBP4	RBBP4
SDF2|Q99470	SDF2	Q99470	seq.15333.11	15333-11	SL012799	Stromal cell-derived factor 2	SDF2
SELENOM|Q8WWX9	SELENOM	Q8WWX9	seq.15336.7	15336-7	SL019976	Selenoprotein M	SELM
CFL2|Q9Y281	CFL2	Q9Y281	seq.15339.32	15339-32	SL008333	Cofilin-2	COF2
KNG1|P01042^SL000491@seq.15343.337	KNG1	P01042	seq.15343.337	15343-337	SL000491	Kininogen, HMW, Two Chain	Kininogen, HMW, Two Chain
IFNG|P01579^SL001802@seq.15346.31	IFNG	P01579	seq.15346.31	15346-31	SL001802	Interferon gamma	IFN-g
HPX|P02790^SL000440@seq.15347.12	HPX	P02790	seq.15347.12	15347-12	SL000440	Hemopexin	Hemopexin
SCG5|P05408	SCG5	P05408	seq.15358.28	15358-28	SL012407	Neuroendocrine protein 7B2	7B2
ANKRD1|Q15327^SL019275@seq.15361.37	ANKRD1	Q15327	seq.15361.37	15361-37	SL019275	Ankyrin repeat domain-containing protein 1	ANKR1
APOA5|Q6Q788^SL004840@seq.15363.32	APOA5	Q6Q788	seq.15363.32	15363-32	SL004840	Apolipoprotein A-V	Apo A-V
APOC1|P02654	APOC1	P02654	seq.15364.101	15364-101	SL000275	Apolipoprotein C-I	Apo C-I
ADGRB3|O60242	ADGRB3	O60242	seq.15365.41	15365-41	SL020583	Adhesion G protein-coupled receptor B3	BAI3
BPIFB1|Q8TDL5^SL012736@seq.15367.38	BPIFB1	Q8TDL5	seq.15367.38	15367-38	SL012736	BPI fold-containing family B member 1	LPLC1
BMPER|Q8N8U9^SL007531@seq.15368.3	BMPER	Q8N8U9	seq.15368.3	15368-3	SL007531	BMP-binding endothelial regulator protein	BMPER
BOLA1|Q9Y3E2	BOLA1	Q9Y3E2	seq.15370.5	15370-5	SL012877	BolA-like protein 1	BOLA1
BRD2|P25440^SL014748@seq.15372.43	BRD2	P25440	seq.15372.43	15372-43	SL014748	Bromodomain-containing protein 2	BRD2
GKN1|Q9NS71	GKN1	Q9NS71	seq.15374.15	15374-15	SL005611	Gastrokine-1	CA11 protein
CPB1|P15086^SL011428@seq.15375.49	CPB1	P15086	seq.15375.49	15375-49	SL011428	Carboxypeptidase B	Carboxypeptidase B1
CTSE|P14091	CTSE	P14091	seq.15376.134	15376-134	SL007121	Cathepsin E	CATE
DDR2|Q16832^SL004120@seq.15381.45	DDR2	Q16832	seq.15381.45	15381-45	SL004120	Discoidin domain-containing receptor 2	Discoidin domain receptor 2
EDN3|P14138^SL004700@seq.15383.200	EDN3	P14138	seq.15383.200	15383-200	SL004700	Endothelin-3	Endothelin 3
KL|Q9UEF7	KL	Q9UEF7	seq.15384.15	15384-15	SL011369	Klotho	KLOTHO
FABP2|P12104	FABP2	P12104	seq.15385.116	15385-116	SL004848	Fatty acid-binding protein, intestinal	FABP2
FABP4|P15090^SL005086@seq.15386.7	FABP4	P15090	seq.15386.7	15386-7	SL005086	Fatty acid-binding protein, adipocyte	FABPA
NRP2|O60462^SL005203@seq.15387.44	NRP2	O60462	seq.15387.44	15387-44	SL005203	Neuropilin-2	Neuropilin-2
FCGR3A|P08637	FCGR3A	P08637	seq.15388.24	15388-24	SL004561	Low affinity immunoglobulin gamma Fc region receptor III-A	FcRIIIa
FXN|Q16595^SL012513@seq.15389.1	FXN	Q16595	seq.15389.1	15389-1	SL012513	Frataxin, mitochondrial	FRDA
GAL|P22466	GAL	P22466	seq.15390.3	15390-3	SL004430	Galanin	Galanin
GAS6|Q14393	GAS6	Q14393	seq.15391.114	15391-114	SL005707	Growth arrest-specific protein 6	GAS-6
UNC5B|Q8IZJ1^SL008959@seq.15394.79	UNC5B	Q8IZJ1	seq.15394.79	15394-79	SL008959	Netrin receptor UNC5B	UNC5B
GSTM1|P09488^SL005254@seq.15395.15	GSTM1	P09488	seq.15395.15	15395-15	SL005254	Glutathione S-transferase Mu 1	GST M1-1
GFER|P55789	GFER	P55789	seq.15398.2	15398-2	SL006727	FAD-linked sulfhydryl oxidase ALR	HERV1
ID1|P41134^SL005354@seq.15402.2	ID1	P41134	seq.15402.2	15402-2	SL005354	DNA-binding protein inhibitor ID-1	ID-1
ID2|Q02363^SL007347@seq.15403.53	ID2	Q02363	seq.15403.53	15403-53	SL007347	DNA-binding protein inhibitor ID-2	ID2
IFNA21|P01568	IFNA21	P01568	seq.15404.3	15404-3	SL018851	Interferon alpha-21	IFN21
IFNA4|P05014^SL018075@seq.15405.23	IFNA4	P05014	seq.15405.23	15405-23	SL018075	Interferon alpha-4	IFNA4
BIRC7|Q96CA5^SL003731@seq.15412.40	BIRC7	Q96CA5	seq.15412.40	15412-40	SL003731	Baculoviral IAP repeat-containing protein 7	KIAP
LCAT|P04180	LCAT	P04180	seq.15413.3	15413-3	SL006349	Phosphatidylcholine-sterol acyltransferase	LCAT
LDHA|P00338^SL019149@seq.15414.316	LDHA	P00338	seq.15414.316	15414-316	SL019149	L-lactate dehydrogenase A chain	LDHA
LYG2|Q86SG7	LYG2	Q86SG7	seq.15416.54	15416-54	SL012646	Lysozyme g-like protein 2	LYG2
SERPINB5|P36952	SERPINB5	P36952	seq.15417.3	15417-3	SL003161	Serpin B5	Maspin
MAPK10|P53779	MAPK10	P53779	seq.15418.25	15418-25	SL007282	Mitogen-activated protein kinase 10	MK10
MMP20|O60882^SL012374@seq.15419.15	MMP20	O60882	seq.15419.15	15419-15	SL012374	Matrix metalloproteinase-20	MMP20
PMP2|P02689	PMP2	P02689	seq.15422.12	15422-12	SL019975	Myelin P2 protein	MYP2
NEU1|Q99519^SL008692@seq.15426.5	NEU1	Q99519	seq.15426.5	15426-5	SL008692	Sialidase-1	NEUR1
LOXL3|P58215	LOXL3	P58215	seq.15427.35	15427-35	SL012455	Lysyl oxidase homolog 3	LOXL3
OPTC|Q9UBM4	OPTC	Q9UBM4	seq.15430.165	15430-165	SL012859	Opticin	OPT
OTC|P00480	OTC	P00480	seq.15431.31	15431-31	SL000531	Ornithine carbamoyltransferase, mitochondrial	OTCase
OTOR|Q9NRC9	OTOR	Q9NRC9	seq.15432.1	15432-1	SL004684	Otoraplin	Otoraplin
SRC|P12931^SL005268@seq.15433.4	SRC	P12931	seq.15433.4	15433-4	SL005268	Proto-oncogene tyrosine-protein kinase Src	p60-Src
PNOC|Q13519	PNOC	Q13519	seq.15434.5	15434-5	SL012495	Prepronociceptin	PNOC
PNP|P00491^SL005262@seq.15435.4	PNP	P00491	seq.15435.4	15435-4	SL005262	Purine nucleoside phosphorylase	PNP
RAMP1|O60894	RAMP1	O60894	seq.15436.40	15436-40	SL014638	Receptor activity-modifying protein 1	RAMP1
RAMP3|O60896	RAMP3	O60896	seq.15437.11	15437-11	SL008721	Receptor activity-modifying protein 3	RAMP3
RND3|P61587	RND3	P61587	seq.15439.21	15439-21	SL014861	Rho-related GTP-binding protein RhoE	RND3
PCSK2|P16519^SL012421@seq.15440.57	PCSK2	P16519	seq.15440.57	15440-57	SL012421	Neuroendocrine convertase 2	NEC2
GM2A|P17900	GM2A	P17900	seq.15441.6	15441-6	SL008548	Ganglioside GM2 activator	SAP3
SERPINB4|P48594	SERPINB4	P48594	seq.15444.45	15444-45	SL001959	Serpin B4	SCCA2
NRG1|Q02297^SL004651@seq.15446.25	NRG1	Q02297	seq.15446.25	15446-25	SL004651	Neuregulin-1, sensory and motor neuron-derived factor isoform	SMDF
SORD|Q00796	SORD	Q00796	seq.15447.45	15447-45	SL000574	Sorbitol dehydrogenase	Sorbitol dehydrogenase
SQSTM1|Q13501^SL018151@seq.15448.47	SQSTM1	Q13501	seq.15448.47	15448-47	SL018151	Sequestosome-1	SQSTM
TIMD4|Q96H15	TIMD4	Q96H15	seq.15449.33	15449-33	SL010387	T-cell immunoglobulin and mucin domain-containing protein 4	TIM-4
NT5E|P21589^SL000246@seq.15452.5	NT5E	P21589	seq.15452.5	15452-5	SL000246	5'-Nucleotidase	5'-Nucleotidase
AMBP|P02760	AMBP	P02760	seq.15453.3	15453-3	SL003022	Alpha-1-microglobulin	a1-Microglobulin
ADAM15|Q13444^SL025784@seq.15455.40	ADAM15	Q13444	seq.15455.40	15455-40	SL025784	Disintegrin and metalloproteinase domain-containing protein 15:Extracellular domain	ADA15:ECD
ANPEP|P15144	ANPEP	P15144	seq.15457.14	15457-14	SL005238	Aminopeptidase N	Aminopeptidase N
DPP4|P27487	DPP4	P27487	seq.15460.9	15460-9	SL003281	Dipeptidyl peptidase 4	CD26
CD8A|P01732^SL007072@seq.15462.28	CD8A	P01732	seq.15462.28	15462-28	SL007072	T-cell surface glycoprotein CD8 alpha chain	CD8A
CNPY4|Q8N129	CNPY4	Q8N129	seq.15465.79	15465-79	SL012684	Protein canopy homolog 4	CNPY4
COL9A1|P20849^SL007148@seq.15466.30	COL9A1	P20849	seq.15466.30	15466-30	SL007148	Collagen alpha-1(IX) chain	CO9A1
CTHRC1|Q96CG8^SL009396@seq.15467.10	CTHRC1	Q96CG8	seq.15467.10	15467-10	SL009396	Collagen triple helix repeat-containing protein 1	CTHR1
CFHR1|Q03591^SL002690@seq.15468.14	CFHR1	Q03591	seq.15468.14	15468-14	SL002690	Complement factor H-related protein 1	FHR1
HEXB|P07686^SL005383@seq.15470.11	HEXB	P07686	seq.15470.11	15470-11	SL005383	Beta-hexosaminidase subunit beta	Hexosaminidase B
PNLIPRP2|P54317^SL012442@seq.15471.29	PNLIPRP2	P54317	seq.15471.29	15471-29	SL012442	Pancreatic lipase-related protein 2	LIPR2
LRP11|Q86VZ4^SL017588@seq.15472.16	LRP11	Q86VZ4	seq.15472.16	15472-16	SL017588	Low-density lipoprotein receptor-related protein 11	LRP11
PIN1|Q13526^SL013908@seq.15474.7	PIN1	Q13526	seq.15474.7	15474-7	SL013908	Peptidyl-prolyl cis-trans isomerase NIMA-interacting 1	PIN1
PLTP|P55058^SL004948@seq.15475.4	PLTP	P55058	seq.15475.4	15475-4	SL004948	Phospholipid transfer protein	PLTP
REG3G|Q6UW15^SL007493@seq.15476.6	REG3G	Q6UW15	seq.15476.6	15476-6	SL007493	Regenerating islet-derived protein 3-gamma	REG3G
VNN2|O95498^SL018020@seq.15480.2	VNN2	O95498	seq.15480.2	15480-2	SL018020	Vascular non-inflammatory molecule 2	VNN2
CAMP|P49913^SL004525@seq.15481.45	CAMP	P49913	seq.15481.45	15481-45	SL004525	Antibacterial protein LL-37	LL-37
A2ML1|A8K2U0	A2ML1	A8K2U0	seq.15482.12	15482-12	SL012348	Alpha-2-macroglobulin-like protein 1	A2ML1
AGRN|O00468	AGRN	O00468	seq.15483.377	15483-377	SL005368	Agrin	Agrin
AOC1|P19801^SL008573@seq.15486.126	AOC1	P19801	seq.15486.126	15486-126	SL008573	Amiloride-sensitive amine oxidase [copper-containing]	ABP1
CES1|P23141^SL006149@seq.15487.164	CES1	P23141	seq.15487.164	15487-164	SL006149	Liver carboxylesterase 1	carboxylesterase, liver
CD248|Q9HCU0	CD248	Q9HCU0	seq.15491.20	15491-20	SL008437	Endosialin	CD248
CRIM1|Q9NZV1^SL025827@seq.15492.1	CRIM1	Q9NZV1	seq.15492.1	15492-1	SL025827	Cysteine-rich motor neuron 1 protein:Extracellular domain	CRIM1:ECD
FGFBP1|Q14512^SL011828@seq.15494.11	FGFBP1	Q14512	seq.15494.11	15494-11	SL011828	Fibroblast growth factor-binding protein 1	FGFP1
FOLR3|P41439^SL012435@seq.15495.9	FOLR3	P41439	seq.15495.9	15495-9	SL012435	Folate receptor gamma	FOLR3
HS3ST1|O14792	HS3ST1	O14792	seq.15497.9	15497-9	SL012357	Heparan sulfate glucosamine 3-O-sulfotransferase 1	HS3S1
ATRN|O75882	ATRN	O75882	seq.15499.11	15499-11	SL006028	Attractin	Attractin
LEFTY2|O00292^SL004647@seq.15503.15	LEFTY2	O00292	seq.15503.15	15503-15	SL004647	Left-right determination factor 2	Lefty-A
LEFTY2|O00292^SL004647@seq.15503.20	LEFTY2	O00292	seq.15503.20	15503-20	SL004647	Left-right determination factor 2	Lefty-A
BIRC7|Q96CA5^SL004299@seq.15504.39	BIRC7	Q96CA5	seq.15504.39	15504-39	SL004299	Baculoviral IAP repeat-containing protein 7 Isoform beta	Livin B
LRP12|Q9Y561^SL018249@seq.15506.34	LRP12	Q9Y561	seq.15506.34	15506-34	SL018249	Low-density lipoprotein receptor-related protein 12	LRP12
NAGLU|P54802	NAGLU	P54802	seq.15509.2	15509-2	SL003640	Alpha-N-acetylglucosaminidase	NAG
NPTXR|O95502^SL008970@seq.15511.37	NPTXR	O95502	seq.15511.37	15511-37	SL008970	Neuronal pentraxin receptor	NPTXR
PRSS8|Q16651^SL003260@seq.15513.108	PRSS8	Q16651	seq.15513.108	15513-108	SL003260	Prostasin	Prostasin
BCHE|P06276^SL001814@seq.15514.26	BCHE	P06276	seq.15514.26	15514-26	SL001814	Cholinesterase	Pseudocholinesterase
SAA1|P0DJI8^SL000572@seq.15515.2	SAA1	P0DJI8	seq.15515.2	15515-2	SL000572	Serum amyloid A-1 protein	SAA
SAA4|P35542	SAA4	P35542	seq.15516.12	15516-12	SL005700	Serum amyloid A-4 protein	SAA-4
CLSTN1|O94985	CLSTN1	O94985	seq.15521.4	15521-4	SL008440	Calsyntenin-1	Alcadein alpha-1
GLIPR2|Q9H4G4	GLIPR2	Q9H4G4	seq.15522.2	15522-2	SL008305	Golgi-associated plant pathogenesis-related protein 1	GAPR1
ALAD|P13716	ALAD	P13716	seq.15523.9	15523-9	SL008037	Delta-aminolevulinic acid dehydratase	HEM2
PGAM2|P15259	PGAM2	P15259	seq.15524.30	15524-30	SL008043	Phosphoglycerate mutase 2	PGAM2
ADH1C|P00326	ADH1C	P00326	seq.15525.294	15525-294	SL014682	Alcohol dehydrogenase 1C	ADH1G
GSS|P48637	GSS	P48637	seq.15526.33	15526-33	SL007246	Glutathione synthetase	GSHB
DLD|P09622^SL008018@seq.15527.90	DLD	P09622	seq.15527.90	15527-90	SL008018	Dihydrolipoyl dehydrogenase, mitochondrial	DLDH
CSRP1|P21291	CSRP1	P21291	seq.15529.33	15529-33	SL001883	Cysteine and glycine-rich protein 1	Cysteine-rich protein 1
EPHB4|P54760	EPHB4	P54760	seq.15530.33	15530-33	SL004845	Ephrin type-B receptor 4	EphB4
MSR1|P21757^SL025926@seq.15533.97	MSR1	P21757	seq.15533.97	15533-97	SL025926	Macrophage scavenger receptor types I and II:Extracellular domain	Macrophage scavenger receptor:ECD
MDH2|P40926^SL004917@seq.15534.26	MDH2	P40926	seq.15534.26	15534-26	SL004917	Malate dehydrogenase, mitochondrial	Malate dehydrogenase 2
PRSS27|Q9BQR3^SL011069@seq.15535.3	PRSS27	Q9BQR3	seq.15535.3	15535-3	SL011069	Serine protease 27	Marapsin
SLITRK1|Q96PX8^SL008760@seq.15539.15	SLITRK1	Q96PX8	seq.15539.15	15539-15	SL008760	SLIT and NTRK-like protein 1	SLIK1
VIM|P08670	VIM	P08670	seq.15540.6	15540-6	SL000649	Vimentin	Vimentin
CKMT1A|P12532	CKMT1A	P12532	seq.15542.19	15542-19	SL013015	Creatine kinase U-type, mitochondrial	KCRU
KLK14|Q9P0G3^SL003919@seq.15544.25	KLK14	Q9P0G3	seq.15544.25	15544-25	SL003919	Kallikrein-14	kallikrein 14
PPP3R1|P63098	PPP3R1	P63098	seq.15545.13	15545-13	SL004720	Calcineurin subunit B type 1	Calcineurin B a
PHGDH|O43175^SL018791@seq.15548.35	PHGDH	O43175	seq.15548.35	15548-35	SL018791	D-3-phosphoglycerate dehydrogenase	SERA
ACHE|P22303^SL007155@seq.15553.22	ACHE	P22303	seq.15553.22	15553-22	SL007155	Acetylcholinesterase	ACES
AMY2B|P19961^SL005393@seq.15556.49	AMY2B	P19961	seq.15556.49	15556-49	SL005393	Alpha-amylase 2B	Alpha-amylase 2B
ENPEP|Q07075	ENPEP	Q07075	seq.15558.63	15558-63	SL008525	Glutamyl aminopeptidase	AMPE
ANTXR2|P58335	ANTXR2	P58335	seq.15559.5	15559-5	SL011048	Anthrax toxin receptor 2	ANTR2
TCN2|P20062^SL003561@seq.15560.52	TCN2	P20062	seq.15560.52	15560-52	SL003561	Transcobalamin-2	Apo-TC II
GUSB|P08236	GUSB	P08236	seq.15562.24	15562-24	SL008667	Beta-glucuronidase	BGLR
MUC16|Q8WXI7	MUC16	Q8WXI7	seq.15565.102	15565-102	SL000327	Mucin-16	CA125
CNN1|P51911	CNN1	P51911	seq.15566.10	15566-10	SL004911	Calponin-1	Calponin-1
CD247|P20963^SL004471@seq.15567.2	CD247	P20963	seq.15567.2	15567-2	SL004471	T-cell surface glycoprotein CD3 zeta chain	CD3-zeta
COL2A1|P02458^SL002527@seq.15569.15	COL2A1	P02458	seq.15569.15	15569-15	SL002527	Collagen Type II	Collagen II
CR2|P20023	CR2	P20023	seq.15570.99	15570-99	SL004551	Complement receptor type 2	Complement receptor type 2
NCAN|O14594	NCAN	O14594	seq.15573.110	15573-110	SL008782	Neurocan core protein	CSPG3
CCNA2|P20248	CCNA2	P20248	seq.15574.37	15574-37	SL000385	Cyclin-A2	Cyclin A
RNASE3|P12724^SL003107@seq.15576.158	RNASE3	P12724	seq.15576.158	15576-158	SL003107	Eosinophil cationic protein	ECP
ENPP6|Q6UWR7	ENPP6	Q6UWR7	seq.15579.26	15579-26	SL008780	Ectonucleotide pyrophosphatase/phosphodiesterase family member 6	ENPP6
EPHA7|Q15375^SL008537@seq.15580.2	EPHA7	Q15375	seq.15580.2	15580-2	SL008537	Ephrin type-A receptor 7	EPHA7
FANK1|Q8TC84	FANK1	Q8TC84	seq.15581.16	15581-16	SL019927	Fibronectin type 3 and ankyrin repeat domains protein 1	FANK1
FCN1|O00602^SL010462@seq.15582.25	FCN1	O00602	seq.15582.25	15582-25	SL010462	Ficolin-1	FCN1
FCRLB|Q6BAA4	FCRLB	Q6BAA4	seq.15583.18	15583-18	SL012568	Fc receptor-like B	FCRLB
CFHR2|P36980	CFHR2	P36980	seq.15584.9	15584-9	SL002691	Complement factor H-related protein 2	FHR2
FBLN5|Q9UBX5^SL004460@seq.15585.304	FBLN5	Q9UBX5	seq.15585.304	15585-304	SL004460	Fibulin-5	fibulin 5
FOLR2|P14207	FOLR2	P14207	seq.15587.20	15587-20	SL009334	Folate receptor beta	FOLR2
GLA|P06280	GLA	P06280	seq.15588.17	15588-17	SL009217	Alpha-galactosidase A	galactosidase, alpha
GC|P02774	GC	P02774	seq.15589.1	15589-1	SL000431	Vitamin D-binding protein	Gc-Globulin, Mixed Type
GPX1|P07203	GPX1	P07203	seq.15591.28	15591-28	SL001812	Glutathione peroxidase 1	Glutathione peroxidase
HTRA1|Q92743	HTRA1	Q92743	seq.15594.47	15594-47	SL008268	Serine protease HTRA1	HTRA1
HEXIM1|O94992^SL020142@seq.15596.7	HEXIM1	O94992	seq.15596.7	15596-7	SL020142	Protein HEXIM1	HEXI1
IL6R|P08887^SL001943@seq.15602.43	IL6R	P08887	seq.15602.43	15602-43	SL001943	Interleukin-6 receptor subunit alpha	IL-6 sRa
ITGA2|P17301^SL004086@seq.15603.20	ITGA2	P17301	seq.15603.20	15603-20	SL004086	Integrin alpha-2	Integrin alpha-2
MAPK9|P45984^SL004716@seq.15604.18	MAPK9	P45984	seq.15604.18	15604-18	SL004716	Mitogen-activated protein kinase 9	JNK2
KRT19|P08727	KRT19	P08727	seq.15606.19	15606-19	SL000044	Keratin, type I cytoskeletal 19	Keratin 19
PKLR|P30613^SL009203@seq.15607.56	PKLR	P30613	seq.15607.56	15607-56	SL009203	Pyruvate kinase PKLR	KPYR
RPS6KB1|P23443^SL018792@seq.15608.5	RPS6KB1	P23443	seq.15608.5	15608-5	SL018792	Ribosomal protein S6 kinase beta-1	KS6B1
LAP3|P28838^SL000499@seq.15610.72	LAP3	P28838	seq.15610.72	15610-72	SL000499	Cytosol aminopeptidase	LAP
LIN7B|Q9HAP6^SL012168@seq.15612.5	LIN7B	Q9HAP6	seq.15612.5	15612-5	SL012168	Protein lin-7 homolog B	LIN7B
PNLIP|P16233	PNLIP	P16233	seq.15613.16	15613-16	SL012420	Pancreatic triacylglycerol lipase	LIPP
LILRA2|Q8N149	LILRA2	Q8N149	seq.15614.168	15614-168	SL012686	Leukocyte immunoglobulin-like receptor subfamily A member 2	LIRA2
LILRB3|O75022^SL019428@seq.15615.8	LILRB3	O75022	seq.15615.8	15615-8	SL019428	Leukocyte immunoglobulin-like receptor subfamily B member 3	LIRB3
XCL2|Q9UBD3	XCL2	Q9UBD3	seq.15617.8	15617-8	SL010168	Cytokine SCM-1 beta	lymphotactin beta
MOG|Q16653	MOG	Q16653	seq.15619.49	15619-49	SL012514	Myelin-oligodendrocyte glycoprotein	MOG
NLGN1|Q8N2Q7^SL018410@seq.15620.4	NLGN1	Q8N2Q7	seq.15620.4	15620-4	SL018410	Neuroligin-1	NLGN1
OPCML|Q14982^SL005491@seq.15622.13	OPCML	Q14982	seq.15622.13	15622-13	SL005491	Opioid-binding protein/cell adhesion molecule	OBCAM
PDCD1|Q15116^SL005211@seq.15623.1	PDCD1	Q15116	seq.15623.1	15623-1	SL005211	Programmed cell death protein 1	PD-1
HSPG2|P98160	HSPG2	P98160	seq.15626.223	15626-223	SL005400	Basement membrane-specific heparan sulfate proteoglycan core protein	Perlecan
AKT1|P31749^SL003721@seq.15627.83	AKT1	P31749	seq.15627.83	15627-83	SL003721	RAC-alpha serine/threonine-protein kinase	PKB
PSG1|P11464	PSG1	P11464	seq.15631.18	15631-18	SL014708	Pregnancy-specific beta-1-glycoprotein 1	PSG1
RBP4|P02753^SL000566@seq.15633.6	RBP4	P02753	seq.15633.6	15633-6	SL000566	Retinol-binding protein 4	RBP
SLIT1|O75093	SLIT1	O75093	seq.15634.139	15634-139	SL012379	Slit homolog 1 protein	SLIT1
SMOC2|Q9H3U7	SMOC2	Q9H3U7	seq.15635.4	15635-4	SL012834	SPARC-related modular calcium-binding protein 2	SMOC2
SORCS1|Q8WY21	SORCS1	Q8WY21	seq.15636.49	15636-49	SL014090	VPS10 domain-containing receptor SorCS1	SORC1
SORCS3|Q9UPU3^SL014089@seq.15637.38	SORCS3	Q9UPU3	seq.15637.38	15637-38	SL014089	VPS10 domain-containing receptor SorCS3	SORC3
TAGLN|Q01995^SL008169@seq.15640.54	TAGLN	Q01995	seq.15640.54	15640-54	SL008169	Transgelin	TAGL
TMEFF1|Q8IYR6	TMEFF1	Q8IYR6	seq.15641.20	15641-20	SL020463	Tomoregulin-1	TEFF1
BTD|P43251^SL000303@seq.15644.1	BTD	P43251	seq.15644.1	15644-1	SL000303	Biotinidase	Biotinidase
COL10A1|Q03692	COL10A1	Q03692	seq.15653.9	15653-9	SL006511	Collagen alpha-1(X) chain	COAA1
BMP2|P12643	BMP2	P12643	seq.15666.21	15666-21	SL000304	Bone morphogenetic protein 2	BMP-2
BMP4|P12644^SL003996@seq.15667.39	BMP4	P12644	seq.15667.39	15667-39	SL003996	Bone morphogenetic protein 4	BMP-4
BMP8B|P34820	BMP8B	P34820	seq.15668.19	15668-19	SL004079	Bone morphogenetic protein 8B	BMP-8
BRAF|P15056	BRAF	P15056	seq.15669.7	15669-7	SL007123	Serine/threonine-protein kinase B-raf	BRAF1
C1QL2|Q7Z5L3^SL017430@seq.15670.15	C1QL2	Q7Z5L3	seq.15670.15	15670-15	SL017430	Complement C1q-like protein 2	C1QL2
CD79A|P11912^SL011613@seq.15674.3	CD79A	P11912	seq.15674.3	15674-3	SL011613	B-cell antigen receptor complex-associated protein alpha chain	CD79A
CEBPB|P17676^SL007136@seq.15675.3	CEBPB	P17676	seq.15675.3	15675-3	SL007136	CCAAT/enhancer-binding protein beta	CEBPB
DKK2|Q9UBU2^SL009413@seq.15678.71	DKK2	Q9UBU2	seq.15678.71	15678-71	SL009413	Dickkopf-related protein 2	DKK2
INHBC|P55103^SL007288@seq.15686.49	INHBC	P55103	seq.15686.49	15686-49	SL007288	Inhibin beta C chain	INHBC
LMAN1|P49257	LMAN1	P49257	seq.15688.30	15688-30	SL004488	Protein ERGIC-53	Mannose-binding lectin
NODAL|Q96S42	NODAL	Q96S42	seq.15692.300	15692-300	SL007608	Nodal homolog	NODAL
PGR|P06401	PGR	P06401	seq.15693.9	15693-9	SL000008	Progesterone receptor	PgR
TXLNA|P40222^SL007220@seq.15698.6	TXLNA	P40222	seq.15698.6	15698-6	SL007220	Alpha-taxilin	TXLNA
GPT|P24298^SL000617@seq.16015.19	GPT	P24298	seq.16015.19	16015-19	SL000617	Alanine aminotransferase 1	ALT
CDH8|P55286	CDH8	P55286	seq.16021.30	16021-30	SL006909	Cadherin-8	Cadherin-8
FLT4|P35916^SL003322@seq.16035.8	FLT4	P35916	seq.16035.8	16035-8	SL003322	Vascular endothelial growth factor receptor 3	VEGF sR3
SHC1|P29353^SL025982@seq.16043.30	SHC1	P29353	seq.16043.30	16043-30	SL025982	SHC-transforming protein 1:Phosphotyrosine Interaction Domain	SHC1:PID
OLR1|P78380^SL007327@seq.16049.43	OLR1	P78380	seq.16049.43	16049-43	SL007327	Oxidized low-density lipoprotein receptor 1	OLR1
CFHR5|Q9BXR6^SL006830@seq.16055.3	CFHR5	Q9BXR6	seq.16055.3	16055-3	SL006830	Complement factor H-related protein 5	complement factor H-related 5
IGF2R|P11717^SL003679@seq.16057.6	IGF2R	P11717	seq.16057.6	16057-6	SL003679	Cation-independent mannose-6-phosphate receptor	IGF-II receptor
NID2|Q14112^SL008193@seq.16060.99	NID2	Q14112	seq.16060.99	16060-99	SL008193	Nidogen-2	NID2
WIF1|Q9Y5W5^SL004652@seq.16070.7	WIF1	Q9Y5W5	seq.16070.7	16070-7	SL004652	Wnt inhibitory factor 1	WIF-1
GRAP2|O75791^SL005725@seq.16074.12	GRAP2	O75791	seq.16074.12	16074-12	SL005725	GRB2-related adapter protein 2	GRB2-related adapter protein 2
TEC|P42680^SL010518@seq.16079.2	TEC	P42680	seq.16079.2	16079-2	SL010518	Tyrosine-protein kinase Tec	TEC
AKR1B10|O60218	AKR1B10	O60218	seq.16081.38	16081-38	SL005692	Aldo-keto reductase family 1 member B10	Aldose reductase-like
EPHA4|P54764^SL013797@seq.16288.17	EPHA4	P54764	seq.16288.17	16288-17	SL013797	Ephrin type-A receptor 4	EPHA4
GIP|P09681^SL011908@seq.16292.288	GIP	P09681	seq.16292.288	16292-288	SL011908	Gastric inhibitory polypeptide	GIP
GHRH|P01286^SL005255@seq.16293.1	GHRH	P01286	seq.16293.1	16293-1	SL005255	Somatoliberin	Growth hormone-releasing factor
LGR5|O75473^SL017638@seq.16296.43	LGR5	O75473	seq.16296.43	16296-43	SL017638	Leucine-rich repeat-containing G-protein coupled receptor 5	LGR5
ROBO4|Q8WZ75^SL008763@seq.16297.14	ROBO4	Q8WZ75	seq.16297.14	16297-14	SL008763	Roundabout homolog 4	ROBO4
PLA2G2D|Q9UNK4	PLA2G2D	Q9UNK4	seq.16298.84	16298-84	SL003840	Group IID secretory phospholipase A2	sPLA(2)-IID
TIGIT|Q495A1^SL017103@seq.16299.13	TIGIT	Q495A1	seq.16299.13	16299-13	SL017103	T-cell immunoreceptor with Ig and ITIM domains	TIGIT
TREM2|Q9NZC2^SL017099@seq.16300.4	TREM2	Q9NZC2	seq.16300.4	16300-4	SL017099	Triggering receptor expressed on myeloid cells 2	TREM2
BPIFA2|Q96DR5^SL010290@seq.16302.11	BPIFA2	Q96DR5	seq.16302.11	16302-11	SL010290	BPI fold-containing family A member 2	SPLC2
LGR4|Q9BXB1	LGR4	Q9BXB1	seq.16304.6	16304-6	SL017589	Leucine-rich repeat-containing G-protein coupled receptor 4	LGR4
CDH11|P55287^SL025810@seq.16305.10	CDH11	P55287	seq.16305.10	16305-10	SL025810	Cadherin-11:Extracellular domain	Cadherin-11:ECD
UNC5D|Q6UXZ4^SL005231@seq.16307.22	UNC5D	Q6UXZ4	seq.16307.22	16307-22	SL005231	Netrin receptor UNC5D	UNC5H4
BTLA|Q7Z6A9	BTLA	Q7Z6A9	seq.16308.14	16308-14	SL008978	B- and T-lymphocyte attenuator	BTLA
DKKL1|Q9UK85^SL010381@seq.16309.30	DKKL1	Q9UK85	seq.16309.30	16309-30	SL010381	Dickkopf-like protein 1	Soggy-1
CDH6|P55285^SL004865@seq.16312.45	CDH6	P55285	seq.16312.45	16312-45	SL004865	Cadherin-6	Cadherin-6
FLT1|P17948^SL003321@seq.16315.105	FLT1	P17948	seq.16315.105	16315-105	SL003321	Vascular endothelial growth factor receptor 1	VEGF sR1
DSG3|P32926^SL004969@seq.16317.20	DSG3	P32926	seq.16317.20	16317-20	SL004969	Desmoglein-3	Desmoglein-3
ACVRL1|P37023^SL004851@seq.16318.12	ACVRL1	P37023	seq.16318.12	16318-12	SL004851	Serine/threonine-protein kinase receptor R3	ALK-1
CD320|Q9NPF0	CD320	Q9NPF0	seq.16320.139	16320-139	SL009127	CD320 antigen	CD320
MZB1|Q8WU39^SL012743@seq.16322.10	MZB1	Q8WU39	seq.16322.10	16322-10	SL012743	Marginal zone B- and B1-cell-specific protein	PACAP
NRXN3|Q9Y4C0	NRXN3	Q9Y4C0	seq.16323.8	16323-8	SL020462	Neurexin-3	NRX3A
TLR1|Q15399^SL026004@seq.16324.38	TLR1	Q15399	seq.16324.38	16324-38	SL026004	Toll-like receptor 1:Extracellular domain	TLR1:ECD
HMGA1|P17096	HMGA1	P17096	seq.16536.3	16536-3	SL006117	High mobility group protein HMG-I/HMG-Y	HMGA1
STAT5B|P51692	STAT5B	P51692	seq.16551.14	16551-14	SL019098	Signal transducer and activator of transcription 5B	STA5B
MYOC|Q99972	MYOC	Q99972	seq.16558.2	16558-2	SL008560	Myocilin	MYOC
A1BG|P04217	A1BG	P04217	seq.16561.9	16561-9	SL005720	Alpha-1B-glycoprotein	Alpha-1B-glycoprotein
NUDT2|P50583	NUDT2	P50583	seq.16583.8	16583-8	SL020189	Bis(5'-nucleosyl)-tetraphosphatase [asymmetrical]	AP4A
B3GNT4|Q9C0J1	B3GNT4	Q9C0J1	seq.16585.16	16585-16	SL017452	N-acetyllactosaminide beta-1,3-N-acetylglucosaminyltransferase 4	B3GN4
CSN2|P05814	CSN2	P05814	seq.16587.1	16587-1	SL005871	Beta-casein	Beta-casein
HSPA5|P11021	HSPA5	P11021	seq.16588.10	16588-10	SL004629	78 kDa glucose-regulated protein	BiP
CHIA|Q9BZP6	CHIA	Q9BZP6	seq.16591.71	16591-71	SL012820	Acidic mammalian chitinase	CHIA
FADD|Q13158	FADD	Q13158	seq.16593.3	16593-3	SL003820	FAS-associated death domain protein	FADD
FAIM|Q9NVQ4^SL018037@seq.16594.44	FAIM	Q9NVQ4	seq.16594.44	16594-44	SL018037	Fas apoptotic inhibitory molecule 1	FAIM1
GLRX3|O76003	GLRX3	O76003	seq.16596.25	16596-25	SL012999	Glutaredoxin-3	GLRX3
GLRX5|Q86SX6	GLRX5	Q86SX6	seq.16597.11	16597-11	SL013189	Glutaredoxin-related protein 5, mitochondrial	GLRX5
GPN1|Q9HCN4	GPN1	Q9HCN4	seq.16599.38	16599-38	SL018803	GPN-loop GTPase 1	GPN1
C1QTNF9|P0C862^SL017275@seq.16605.2	C1QTNF9	P0C862	seq.16605.2	16605-2	SL017275	Complement C1q and tumor necrosis factor-related protein 9A	C1T9A
AKR1B1|P15121^SL003659@seq.16606.85	AKR1B1	P15121	seq.16606.85	16606-85	SL003659	Aldose reductase	Aldose reductase
GSN|P06396^SL005572@seq.16607.78	GSN	P06396	seq.16607.78	16607-78	SL005572	Gelsolin	Gelsolin
KIRREL2|Q6UWL6^SL012592@seq.16609.106	KIRREL2	Q6UWL6	seq.16609.106	16609-106	SL012592	Kin of IRRE-like protein 2	KIRR2
LRP10|Q7Z4F1	LRP10	Q7Z4F1	seq.16610.13	16610-13	SL007503	Low-density lipoprotein receptor-related protein 10	LRP10
SDC3|O75056	SDC3	O75056	seq.16612.28	16612-28	SL020764	Syndecan-3	SDC3
CDH17|Q12864	CDH17	Q12864	seq.16613.3	16613-3	SL008898	Cadherin-17	CAD17
RSPO1|Q2MKA7^SL017248@seq.16614.27	RSPO1	Q2MKA7	seq.16614.27	16614-27	SL017248	R-spondin-1	RSPO1
ENO3|P13929	ENO3	P13929	seq.16616.137	16616-137	SL007119	Beta-enolase	ENOB
CASP14|P31944	CASP14	P31944	seq.16617.14	16617-14	SL003718	Caspase-14	Caspase-14
CD69|Q07108	CD69	Q07108	seq.16618.7	16618-7	SL007370	Early activation antigen CD69	CD69
LY75|O60449	LY75	O60449	seq.16620.26	16620-26	SL007021	Lymphocyte antigen 75	LY75
NAXE|Q8NCW5	NAXE	Q8NCW5	seq.16621.77	16621-77	SL012584	NAD(P)H-hydrate epimerase	AIBP
INHBB|P09529^SL003950@seq.16746.12	INHBB	P09529	seq.16746.12	16746-12	SL003950	Activin B	Activin B
BMP3|P12645^SL003995@seq.16748.1	BMP3	P12645	seq.16748.1	16748-1	SL003995	Bone morphogenetic protein 3	BMP-3
GDF10|P55107^SL005151@seq.16749.79	GDF10	P55107	seq.16749.79	16749-79	SL005151	Growth/differentiation factor 10	BMP-3b
NPPB|P16860^SL002689@seq.16751.15	NPPB	P16860	seq.16751.15	16751-15	SL002689	Natriuretic peptides B	BNP
COL6A2|P12110	COL6A2	P12110	seq.16753.46	16753-46	SL007942	Collagen alpha-2(VI) chain	CO6A2
CASK|O14936	CASK	O14936	seq.16754.40	16754-40	SL019118	Peripheral plasma membrane protein CASK	CSKP
GDF3|Q9NR23	GDF3	Q9NR23	seq.16755.195	16755-195	SL004675	Growth/differentiation factor 3	GDF-3
GDF7|Q7Z4P5^SL007504@seq.16756.30	GDF7	Q7Z4P5	seq.16756.30	16756-30	SL007504	Growth/differentiation factor 7	GDF7
HDGF|P51858^SL013046@seq.16758.96	HDGF	P51858	seq.16758.96	16758-96	SL013046	Hepatoma-derived growth factor	HDGF
IL26|Q9NPH9	IL26	Q9NPH9	seq.16760.2	16760-2	SL005186	Interleukin-26	IL-26
LECT2|O14960^SL017261@seq.16763.11	LECT2	O14960	seq.16763.11	16763-11	SL017261	Leukocyte cell-derived chemotaxin-2	LECT2
PPBP|P02775^SL004294@seq.16765.52	PPBP	P02775	seq.16765.52	16765-52	SL004294	Platelet basic protein	PBP
JUP|P14923^SL006467@seq.16768.3	JUP	P14923	seq.16768.3	16768-3	SL006467	Junction plakoglobin	PLAK
RAC3|P60763	RAC3	P60763	seq.16769.20	16769-20	SL007310	Ras-related C3 botulinum toxin substrate 3	RAC3
REG1B|P48304^SL012438@seq.16770.3	REG1B	P48304	seq.16770.3	16770-3	SL012438	Lithostathine-1-beta	REG1B
SCUBE3|Q8IX30	SCUBE3	Q8IX30	seq.16773.29	16773-29	SL012672	Signal peptide, CUB and EGF-like domain-containing protein 3	SCUB3
HSPA1A|P0DMV8^SL000451@seq.16780.6	HSPA1A	P0DMV8	seq.16780.6	16780-6	SL000451	Heat shock 70 kDa protein 1A	HSP 70
ENGASE|Q8NFI3	ENGASE	Q8NFI3	seq.16781.2	16781-2	SL012928	Cytosolic endo-beta-N-acetylglucosaminidase	ENASE
DEFA5|Q01523^SL004530@seq.16785.45	DEFA5	Q01523	seq.16785.45	16785-45	SL004530	Defensin-5	HD-5
SIGLEC5|O15389^SL005216@seq.16792.4	SIGLEC5	O15389	seq.16792.4	16792-4	SL005216	Sialic acid-binding Ig-like lectin 5	Siglec-5
OCIAD1|Q9NX40^SL010530@seq.16802.31	OCIAD1	Q9NX40	seq.16802.31	16802-31	SL010530	OCIA domain-containing protein 1	OCAD1
CALB2|P22676	CALB2	P22676	seq.16803.4	16803-4	SL008657	Calretinin	CALB2
PDE5A|O76074^SL011405@seq.16805.5	PDE5A	O76074	seq.16805.5	16805-5	SL011405	cGMP-specific 3',5'-cyclic phosphodiesterase	PDE5A
TNNT3|P45378	TNNT3	P45378	seq.16807.35	16807-35	SL020644	Troponin T, fast skeletal muscle	TNNT3
NME4|O00746	NME4	O00746	seq.16809.1	16809-1	SL006976	Nucleoside diphosphate kinase, mitochondrial	NDKM
GDI1|P31150^SL002794@seq.16810.3	GDI1	P31150	seq.16810.3	16810-3	SL002794	Rab GDP dissociation inhibitor alpha	RhoGDI
FHL1|Q13642	FHL1	Q13642	seq.16814.13	16814-13	SL002083	Four and a half LIM domains protein 1	SLIM 1
CDCP1|Q9H5V8^SL017488@seq.16818.200	CDCP1	Q9H5V8	seq.16818.200	16818-200	SL017488	CUB domain-containing protein 1	CDCP1
APOL3|O95236	APOL3	O95236	seq.16823.75	16823-75	SL007053	Apolipoprotein L3	APOL3
ATXN3|P54252	ATXN3	P54252	seq.16825.20	16825-20	SL018716	Ataxin-3	ATX3
COL6A1|P12109^SL002657@seq.16828.8	COL6A1	P12109	seq.16828.8	16828-8	SL002657	Collagen alpha-1(VI) chain	Collagen a1(VI)
DOK1|Q99704	DOK1	Q99704	seq.16831.7	16831-7	SL019539	Docking protein 1	DOK1
CFHR3|Q02985	CFHR3	Q02985	seq.16836.1	16836-1	SL002693	Complement factor H-related protein 3	FHR3
CFLAR|O15519	CFLAR	O15519	seq.16837.20	16837-20	SL003743	CASP8 and FADD-like apoptosis regulator	FLIP
MPZL1|O95297	MPZL1	O95297	seq.16845.15	16845-15	SL017475	Myelin protein zero-like protein 1	MPZL1
RAB3B|P20337	RAB3B	P20337	seq.16847.39	16847-39	SL008946	Ras-related protein Rab-3B	RAB3B
RGS5|O15539	RGS5	O15539	seq.16850.5	16850-5	SL005359	Regulator of G-protein signaling 5	RGS5
SCO2|O43819	SCO2	O43819	seq.16851.50	16851-50	SL018615	Protein SCO2 homolog, mitochondrial	SCO2
PDZK1|Q5T2W1	PDZK1	Q5T2W1	seq.16852.10	16852-10	SL019239	Na(+)/H(+) exchange regulatory cofactor NHE-RF3	NHRF3
NMRK1|Q9NWW6	NMRK1	Q9NWW6	seq.16853.5	16853-5	SL006756	Nicotinamide riboside kinase 1	NRK1
LSM4|Q9Y4Z0	LSM4	Q9Y4Z0	seq.16854.17	16854-17	SL015367	U6 snRNA-associated Sm-like protein LSm4	LSM4
MAPRE2|Q15555	MAPRE2	Q15555	seq.16856.79	16856-79	SL007443	Microtubule-associated protein RP/EB family member 2	MARE2
RAB2A|P61019^SL008705@seq.16857.2	RAB2A	P61019	seq.16857.2	16857-2	SL008705	Ras-related protein Rab-2A	RAB2A
RCN3|Q96D15^SL017265@seq.16858.384	RCN3	Q96D15	seq.16858.384	16858-384	SL017265	Reticulocalbin-3	RCN3
SH3GLB1|Q9Y371	SH3GLB1	Q9Y371	seq.16859.100	16859-100	SL016527	Endophilin-B1	SHLB1
NANP|Q8TBE9	NANP	Q8TBE9	seq.16863.47	16863-47	SL016552	N-acylneuraminate-9-phosphatase	NANP
TAF15|Q92804^SL013228@seq.16865.62	TAF15	Q92804	seq.16865.62	16865-62	SL013228	TATA-binding protein-associated factor 2N	RBP56
CDK16|Q00536	CDK16	Q00536	seq.16867.76	16867-76	SL007335	Cyclin-dependent kinase 16	PCTK1
GSTZ1|O43708	GSTZ1	O43708	seq.16872.248	16872-248	SL007013	Maleylacetoacetate isomerase	MAAI
MAGOHB|Q96A72	MAGOHB	Q96A72	seq.16875.13	16875-13	SL019553	Protein mago nashi homolog 2	MGN2
MSRB2|Q9Y3D2	MSRB2	Q9Y3D2	seq.16877.19	16877-19	SL019317	Methionine-R-sulfoxide reductase B2, mitochondrial	MSRB2
PHPT1|Q9NRX4	PHPT1	Q9NRX4	seq.16882.27	16882-27	SL008943	14 kDa phosphohistidine phosphatase	PHP14
RAB4A|P20338	RAB4A	P20338	seq.16883.57	16883-57	SL007144	Ras-related protein Rab-4A	RAB4A
MAPRE3|Q9UPY8^SL020106@seq.16885.49	MAPRE3	Q9UPY8	seq.16885.49	16885-49	SL020106	Microtubule-associated protein RP/EB family member 3	MARE3
PTRH2|Q9Y3E5	PTRH2	Q9Y3E5	seq.16887.29	16887-29	SL017474	Peptidyl-tRNA hydrolase 2, mitochondrial	PTH2
ADAMTSL1|Q8N6G6^SL012697@seq.16890.37	ADAMTSL1	Q8N6G6	seq.16890.37	16890-37	SL012697	ADAMTS-like protein 1	ATL1
ENPP2|Q13822	ENPP2	Q13822	seq.16892.23	16892-23	SL008778	Ectonucleotide pyrophosphatase/phosphodiesterase family member 2	ENPP2
OSBPL9|Q96SU4	OSBPL9	Q96SU4	seq.16899.59	16899-59	SL019034	Oxysterol-binding protein-related protein 9	OSBL9
MDGA1|Q8NFP4	MDGA1	Q8NFP4	seq.16900.29	16900-29	SL012713	MAM domain-containing glycosylphosphatidylinositol anchor protein 1	MDGA1
LAMP1|P11279	LAMP1	P11279	seq.16902.17	16902-17	SL008407	Lysosome-associated membrane glycoprotein 1	LAMP1
CADM2|Q8N3J6	CADM2	Q8N3J6	seq.16907.3	16907-3	SL004806	Cell adhesion molecule 2	Nectin-like protein 3
OMG|P23515	OMG	P23515	seq.16908.5	16908-5	SL010377	Oligodendrocyte-myelin glycoprotein	OMGP
RNASET2|O00584	RNASET2	O00584	seq.16913.8	16913-8	SL008937	Ribonuclease T2	RNT2
CD14|P08571^SL001743@seq.16914.104	CD14	P08571	seq.16914.104	16914-104	SL001743	Monocyte differentiation antigen CD14, soluble	sCD14
SEMA4A|Q9H3S1	SEMA4A	Q9H3S1	seq.16915.153	16915-153	SL014291	Semaphorin-4A	SEM4A
SLITRK6|Q9H5Y7	SLITRK6	Q9H5Y7	seq.16916.19	16916-19	SL018357	SLIT and NTRK-like protein 6	SLIK6
TLR3|O15455	TLR3	O15455	seq.16918.198	16918-198	SL004491	Toll-like receptor 3	TLR3
DBI|P07108	DBI	P07108	seq.16919.1	16919-1	SL008480	Acyl-CoA-binding protein	ACBP
PLXNB3|Q9ULL4	PLXNB3	Q9ULL4	seq.16922.53	16922-53	SL014112	Plexin-B3	PLXB3
PFN2|P35080^SL008767@seq.16923.20	PFN2	P35080	seq.16923.20	16923-20	SL008767	Profilin-2	Profilin II
ALPL|P05186	ALPL	P05186	seq.16926.44	16926-44	SL000255	Alkaline phosphatase, tissue-nonspecific isozyme	Alkaline phosphatase, liver
F13A1|P00488	F13A1	P00488	seq.16927.9	16927-9	SL003003	Coagulation factor XIII	Coagulation factor XIII
SULT1E1|P49888^SL000580@seq.16932.5	SULT1E1	P49888	seq.16932.5	16932-5	SL000580	Estrogen sulfotransferase	SULT 1E
HBB|P68871	HBB	P68871	seq.17137.160	17137-160	SL005328	Hemoglobin subunit beta	Beta-globin
GSTA1|P08263^SL005253@seq.17138.8	GSTA1	P08263	seq.17138.8	17138-8	SL005253	Glutathione S-transferase A1	GST A1-1
PDGFD|Q9GZP0^SL014328@seq.17140.57	PDGFD	Q9GZP0	seq.17140.57	17140-57	SL014328	Platelet-derived growth factor D	PDGFD
S100A8|P05109^SL004832@seq.17145.1	S100A8	P05109	seq.17145.1	17145-1	SL004832	Protein S100-A8/A9 heterodimer	S100A8/S100A9
BLVRB|P30043	BLVRB	P30043	seq.17148.7	17148-7	SL008080	Flavin reductase (NADPH)	BLVRB
HSPE1|P61604	HSPE1	P61604	seq.17150.8	17150-8	SL005698	10 kDa heat shock protein, mitochondrial	HSP 10
IRF3|Q14653	IRF3	Q14653	seq.17151.84	17151-84	SL004509	Interferon regulatory factor 3	IRF-3
KIR2DS4|P43632	KIR2DS4	P43632	seq.17152.10	17152-10	SL012437	Killer cell immunoglobulin-like receptor 2DS4	KI2S4
KIR2DL3|P43628	KIR2DL3	P43628	seq.17153.46	17153-46	SL020993	Killer cell immunoglobulin-like receptor 2DL3	KI2L3
PTGES3|Q15185	PTGES3	Q15185	seq.17154.2	17154-2	SL004780	Prostaglandin E synthase 3	TEBP
VPS28|Q9UK41	VPS28	Q9UK41	seq.17155.1	17155-1	SL005365	Vacuolar protein sorting-associated protein 28 homolog	VPS28 protein homolog
DCLK1|O15075	DCLK1	O15075	seq.17156.72	17156-72	SL006399	Serine/threonine-protein kinase DCLK1	DCAK1
UBE2G1|P62253	UBE2G1	P62253	seq.17158.17	17158-17	SL019858	Ubiquitin-conjugating enzyme E2 G1	UB2G1
DDOST|P39656	DDOST	P39656	seq.17161.1	17161-1	SL016423	Dolichyl-diphosphooligosaccharide--protein glycosyltransferase 48 kDa subunit	OST48
ANXA3|P12429	ANXA3	P12429	seq.17163.117	17163-117	SL004210	Annexin A3	Annexin III
ANXA4|P09525	ANXA4	P09525	seq.17164.15	17164-15	SL004211	Annexin A4	annexin IV
PPBP|P02775^SL003044@seq.17165.1	PPBP	P02775	seq.17165.1	17165-1	SL003044	Beta-thromboglobulin	BTG
FGF8|P55075^SL014309@seq.17166.4	FGF8	P55075	seq.17166.4	17166-4	SL014309	Fibroblast growth factor 8 isoform F	FGF-8F
CALCB|P10092	CALCB	P10092	seq.17170.15	17170-15	SL011502	Calcitonin gene-related peptide 2	CALCB
STATH|P02808	STATH	P02808	seq.17172.19	17172-19	SL007073	Statherin	STAT
MAP2K6|P52564	MAP2K6	P52564	seq.17175.5	17175-5	SL007270	Dual specificity mitogen-activated protein kinase kinase 6	MP2K6
PSIP1|O75475	PSIP1	O75475	seq.17176.13	17176-13	SL014348	PC4 and SFRS1-interacting protein	PSIP1
BAG1|Q99933	BAG1	Q99933	seq.17195.43	17195-43	SL000023	BAG family molecular chaperone regulator 1	BAG-1
CLPP|Q16740	CLPP	Q16740	seq.17196.5	17196-5	SL011328	ATP-dependent Clp protease proteolytic subunit, mitochondrial	ClpP endopeptidase
HIF1AN|Q9NWT6	HIF1AN	Q9NWT6	seq.17199.43	17199-43	SL021005	Hypoxia-inducible factor 1-alpha inhibitor	HIF1N
KIR2DL1|P43626	KIR2DL1	P43626	seq.17200.50	17200-50	SL020992	Killer cell immunoglobulin-like receptor 2DL1	KI2L1
PDCD4|Q53EL6	PDCD4	Q53EL6	seq.17202.37	17202-37	SL011994	Programmed cell death protein 4	PDCD4
PNMT|P11086	PNMT	P11086	seq.17204.17	17204-17	SL013738	Phenylethanolamine N-methyltransferase	PNMT
RAB5A|P20339	RAB5A	P20339	seq.17205.21	17205-21	SL021017	Ras-related protein Rab-5A	RAB5A
SULT2B1|O00204	SULT2B1	O00204	seq.17209.27	17209-27	SL020906	Sulfotransferase family cytosolic 2B member 1	ST2B1
TCL1A|P56279	TCL1A	P56279	seq.17210.2	17210-2	SL020926	T-cell leukemia/lymphoma protein 1A	TCL1A
OGN|P20774	OGN	P20774	seq.17224.12	17224-12	SL008055	Mimecan	MIME
LCP1|P13796^SL004609@seq.17231.1	LCP1	P13796	seq.17231.1	17231-1	SL004609	Plastin-2	L-plastin
SELENOH|Q8IZQ5	SELENOH	Q8IZQ5	seq.17319.1	17319-1	SL006634	Selenoprotein H	SELH
AASDHPPT|Q9NRN7	AASDHPPT	Q9NRN7	seq.17320.19	17320-19	SL013281	L-aminoadipate-semialdehyde dehydrogenase-phosphopantetheinyl transferase	ADPPT
GUK1|Q16774	GUK1	Q16774	seq.17325.10	17325-10	SL014982	Guanylate kinase	KGUA
DUSP23|Q9BVJ7	DUSP23	Q9BVJ7	seq.17326.44	17326-44	SL019563	Dual specificity protein phosphatase 23	DUS23
CNPY3|Q9BT09	CNPY3	Q9BT09	seq.17327.3	17327-3	SL017270	Protein canopy homolog 3	CNPY3
BDH2|Q9BUT1	BDH2	Q9BUT1	seq.17329.2	17329-2	SL009125	3-hydroxybutyrate dehydrogenase type 2	BDH2
KREMEN1|Q96MU8^SL008768@seq.17331.138	KREMEN1	Q96MU8	seq.17331.138	17331-138	SL008768	Kremen protein 1	KREM1
ADPRS|Q9NX46	ADPRS	Q9NX46	seq.17332.3	17332-3	SL018690	Poly(ADP-ribose) glycohydrolase ARH3	ARHL2
[truncated: 5,290 more rows]

## Sheet: 2. Cohort Overview
Supplementary Table 2. Overview of Proteomics Cohorts
Goal	Cohort	Descriptives	Design	Analytics
Physical activity (PA) proteomic signature development	UCSF Brain Aging Network for Cognitive Health (BrANCH)	65 cognitively unimpaired adults	Proteomics: Plasma SomaScan 7k	-Differential regression
		Age range 59-91	PA: FitBit	-PA module construction (WGCNA)
		60% female	Neurobehavior: Cognition (cross-sectional)	-Cognitive association analysis
PA proteomic signature validation	Health Risk Factors, Exercise Training, and Genetics (HERITAGE)	654 healthy adults	Proteomics: Plasma SomaScan 5k	-PA module enrichment
		Age range 17-65	PA: 20-week pre/post exercise intervention
		55% female
	Atherosclerosis Risk in Communities (ARIC)	10,644 community-dwelling adults	Proteomics: Plasma SomaScan 5k	-PA module enrichment
		Age range 49-73	PA: Self-report (Baecke)	-Effect size correlation
		55% female
PA proteomic overlap with neurodegeneration	Stanford Alzheimer’s Disease Research Center (ADRC)	120 AD, 113 PD, 189 controls	Proteomics: Plasma SomaScan 5k	-Differential abundance
		Age range 36-93		-PA module enrichment
		53% female
	ALLFTD Consortium	149 C9orf72, 62 GRN, 80 MAPT, 118 PSP-RS, 171 controls	Proteomics: Plasma SomaScan 7k	-Differential abundance
		Age range 18-87		-PA module enrichment
		54% female
	Religious Orders Study and Rush Memory and Aging Project (ROSMAP)	327 cognitively unimpaired, 81 MCI, 28 dementia	Proteomics: Plasma SomaScan 7k, Brain TMT-MS	-Cognitive trajectory association analysis
		Age range 58-100	Neurobehavior: Cognition (longitudinal)	-Cross-tissue correlation
		71% female

## Sheet: 3. BrANCH Cohort
Supplementary Table 3. BrANCH Cohort Characteristics
Variable	N = 65
Age, mean (SD)	76.7 (5.7)
Female sex, n (%)	39 (60%)
Race, n (%)
Non-Hispanic White	57 (88%)
Black	2 (3%)
Asian	4 (6%)
Other	2 (3%)
Education, mean (SD)	17.6 (2.1)
Average daily step count, mean (SD)	7,278 (3,276)
Episodic memory z-score, mean (SD)	0.14 (0.77)
Executive function z-score, mean (SD)	0.12 (0.74)
Processing speed z-score, mean (SD)	2.75 (1.77)
Geriatric Depression Scale (GDS), mean (SD)	2.52 (3.70)
Note. Pre-residualized processing speed z-scores are in reference to performance in a younger adult control cohort. For analysis, cognitive composites and GDS scores were residualized for age, sex, and education based on the full sample of clinically normal BrANCH participants (N>488 per composite). Processing speed z-scores were reverse coded for analysis such that higher scores translated to fa…

## Sheet: 4. Differential Regression
Supplementary Table 4. Differential Regression of Physical Activity and the Plasma Proteome
Differential regressions examined associations between physical activity, quantified as average daily steps, and individual plasma protein abundance (n=7,288 proteins). Models were adjusted for age and sex, and coefficients were scaled to represent log-fold abundance change per 1,000 average daily steps.
Protein Name|UniProt ID^Sequence ID	Average Daily Steps (Log2 per 1,000 Steps)	Average Daily Steps p-value	Average Daily Steps FDR p-value	WGCNA kME Table
ANTXR2|P58335	0.0748704	1.41e-06	0.0063406	M12 ECM/neurodevelopment|0.7245
PTGFRN|Q9P2B2	0.0608426	1.74e-06	0.0063406	M12 ECM/neurodevelopment|0.7508
ANTXR1|Q9H6X2	0.0620189	3.48e-06	0.0084541	M12 ECM/neurodevelopment|0.789
HNF1A|P20823	-0.0398908	1.547e-05	0.026455	grey|AllKmeAvg:0.0253
C16orf54|Q6UWD8	-0.055161	1.815e-05	0.026455	M18 cell cycle/metabolism|0.3493
EHMT2|Q96KQ7	0.0770337	3.406e-05	0.041372	M12 ECM/neurodevelopment|0.7719
HMGB2|P26583^SL004640@seq.22978.13	-0.0660156	8.508e-05	0.08858	grey|AllKmeAvg:0.0014
LRP2|P98164	0.0139369	0.0001031	0.093924	M5 hormone signaling|0.583
NTRK3|Q16288	0.0390179	0.0001206	0.097659	M12 ECM/neurodevelopment|0.831
B3GNT6|Q6ZMB0	0.0156225	0.00017185	0.12524	M13 ambiguous|0.5548
NEURL4|Q96JN8	-0.0188762	0.00029142	0.18657	M19 small molecule metabolism|0.4853
SOD3|P08294^SL003672@seq.5660.51	0.0887164	0.00030719	0.18657	M12 ECM/neurodevelopment|0.7776
MXRA8|Q9BRK3^SL025939@seq.10521.10	0.038521	0.00033508	0.18785	M12 ECM/neurodevelopment|0.859
BMP6|P22004^SL003993@seq.3736.60	0.0316088	0.00043271	0.21055	M21 ECM/organ development|0.6957
SOD3|P08294^SL003672@seq.8463.2	0.0634583	0.00043334	0.21055	M12 ECM/neurodevelopment|0.7971
IRF4|Q15306^SL007438@seq.9857.38	-0.0780394	0.00051908	0.23644	M23 thermogenesis|0.3136
IL17A|Q16552^SL001713@seq.9170.24	-0.037416	0.00074104	0.31769	M3 DNA binding|0.5494
CTSK|P43235	-0.0674438	0.00081636	0.33054	grey|AllKmeAvg:0.0286
GLYAT|Q6IB77	0.0299573	0.00097371	0.35	M5 hormone signaling|0.7144
CGB2|Q6NT52	-0.0537401	0.00099482	0.35	M1 translation|0.7731
HTRA1|Q92743	-0.0341571	0.00102636	0.35	M9 lipid homeostasis|0.4602
CRYGD|P07320	-0.0303588	0.0010883	0.35	M3 DNA binding|0.4687
PRDX5|P30044	-0.030975	0.00115459	0.35	M1 translation|0.5104
ITGA11|Q9UKX5^SL022706@seq.21698.11	0.0511397	0.00116636	0.35	M12 ECM/neurodevelopment|0.7127
CASTOR1|Q8WTX7	0.036979	0.00121969	0.35	M14 ephrin signaling|0.3218
RNASEH1|O60930	-0.0517746	0.00130541	0.35	M1 translation|0.3795
GPR142|Q7Z601	-0.0494614	0.00131716	0.35	grey|AllKmeAvg:0.0481
CCL1|P22362^SL003176@seq.13687.5	-0.0306106	0.00139106	0.35	M1 translation|0.3432
PALM|O75781	0.0141066	0.00139272	0.35	M13 ambiguous|0.6685
FLRT3|Q9NZU0^SL025865@seq.13123.3	0.0330563	0.00163951	0.39829	M10 leukocyte activation|0.4529
NPPA|P01160	0.0228741	0.00179974	0.4222	M3 DNA binding|0.5585
PSG1|P11464	-0.0465727	0.0018538	0.4222	M18 cell cycle/metabolism|0.3154
ADM2|Q7Z4H4	-0.0426527	0.00257286	0.50505	M22 chemotaxis|0.5127
PRTG|Q2VWP7	0.040747	0.00266178	0.50505	M12 ECM/neurodevelopment|0.7491
LCE3B|Q5TA77	-0.0351867	0.00270518	0.50505	M17 organic acid metabolism|0.3148
COL18A1|P39060	-0.0329012	0.00271153	0.50505	M22 chemotaxis|0.4791
GP1BB|P13224	-0.0665651	0.00275008	0.50505	M1 translation|0.7886
PDGFD|Q9GZP0^SL014328@seq.9341.1	-0.0340621	0.00276817	0.50505	M1 translation|0.67
SEMA4F|O95754	-0.0335955	0.00287362	0.50505	M9 lipid homeostasis|0.4538
FGF8|P55075^SL004341@seq.19570.12	-0.0642714	0.00314072	0.50505	M1 translation|0.3482
KLRF1|Q9NZS2^SL014209@seq.7756.37	-0.0198507	0.00317973	0.50505	M9 lipid homeostasis|0.3529
GAGE2D|Q9UEU5^SL021008@seq.18273.14	-0.014934	0.00325059	0.50505	M1 translation|0.3602
PLAAT2|Q9NWW9	-0.0594474	0.00332912	0.50505	M3 DNA binding|0.4076
TNC|P24821^SL003198@seq.6259.60	-0.0319017	0.00340415	0.50505	M22 chemotaxis|0.4954
IDS|P22304	0.0308619	0.00341494	0.50505	M12 ECM/neurodevelopment|0.6941
SCARA5|Q6ZMJ2	0.0374339	0.00357987	0.50505	M12 ECM/neurodevelopment|0.4371
KCTD6|Q8NC69^SL022557@seq.23267.5	-0.0402136	0.00368101	0.50505	M1 translation|0.5612
EMC8|O43402	0.0302357	0.0036874	0.50505	grey|AllKmeAvg:0.0098
TMEM132C|Q8N3T6^SL025999@seq.7173.141	0.0418675	0.00372598	0.50505	M12 ECM/neurodevelopment|0.7559
NXF1|Q9UBU9	-0.0332331	0.00374048	0.50505	M4 intracellular signaling|0.5898
TMED10|P49755	-0.0389994	0.00374925	0.50505	M22 chemotaxis|0.6923
POU2F1|P14859	-0.02392	0.00377377	0.50505	M20 ambiguous|0.3241
UNC5D|Q6UXZ4^SL005231@seq.8624.16	-0.0305399	0.00381315	0.50505	grey|AllKmeAvg:0.0442
HMG20A|Q9NP66	-0.0376263	0.00386384	0.50505	M1 translation|0.6024
IHH|Q14623	0.0249487	0.00396104	0.50505	M21 ECM/organ development|0.6802
SAP30|O75446	-0.0833713	0.00401484	0.50505	M1 translation|0.4689
GRIA4|P48058	0.0306071	0.00416098	0.50505	M30 antimicrobial immune response|0.3692
LEP|P41159^SL000498@seq.8484.24	-0.122383	0.00416731	0.50505	M9 lipid homeostasis|0.4994
CRYBB3|P26998	-0.0450484	0.00429106	0.50505	M18 cell cycle/metabolism|0.3138
DDX58|O95786	-0.0362181	0.00434296	0.50505	M1 translation|0.4354
SULT2A1|Q06520	-0.0737489	0.00439691	0.50505	M17 organic acid metabolism|0.6603
NIF3L1|Q9GZT8	0.0814317	0.00441534	0.50505	M12 ECM/neurodevelopment|0.3551
SPINK4|O60575	0.0220671	0.0047204	0.50505	M13 ambiguous|0.5758
ITGAV|P06756^SL002726@seq.20187.10	0.0418774	0.0047368	0.50505	M12 ECM/neurodevelopment|0.8011
PYCARD|Q9ULZ3	-0.0305316	0.00486189	0.50505	M1 translation|0.6063
PHETA2|Q6ICB4	-0.0254888	0.00488774	0.50505	M9 lipid homeostasis|0.4374
LILRA6|Q6PI73	-0.0902687	0.00492691	0.50505	M17 organic acid metabolism|0.3513
EFNB1|P98172^SL008614@seq.13104.32	-0.0186429	0.00510843	0.50505	M1 translation|0.3873
PEAR1|Q5VY43^SL025956@seq.8275.31	0.0211155	0.00511291	0.50505	M12 ECM/neurodevelopment|0.4286
QTRT1|Q9BXR0	-0.0669668	0.0051358	0.50505	M1 translation|0.7034
SCN4B|Q8IWT1	0.0150047	0.0052084	0.50505	M7 protein transport|0.5504
IL12A|P29459^SL001716@seq.10367.62	-0.038861	0.00525972	0.50505	M3 DNA binding|0.333
ZBTB16|Q05516	0.0106863	0.00526536	0.50505	M13 ambiguous|0.5703
CSF2|P04141	-0.0647321	0.00527412	0.50505	M4 intracellular signaling|0.7633
COMMD5|Q9GZQ3	-0.0247948	0.00529278	0.50505	M9 lipid homeostasis|0.4642
CRP|P02741	-0.117115	0.00535331	0.50505	M9 lipid homeostasis|0.5273
MMP2|P08253	0.0262736	0.00540803	0.50505	M21 ECM/organ development|0.7851
POGLUT2|Q6UW63	-0.0613855	0.00547141	0.50505	M7 protein transport|0.7792
NTRK2|Q16620	0.0370032	0.00549137	0.50505	M12 ECM/neurodevelopment|0.895
CUZD1|Q86UP6	-0.062992	0.00555279	0.50505	M7 protein transport|0.4568
IL5|P05113^SL000481@seq.3741.4	0.0156916	0.00579866	0.50505	M5 hormone signaling|0.8958
MAP6D1|Q9H9H5	-0.0310772	0.00582785	0.50505	M1 translation|0.5212
ADAMTS13|Q76LX8	0.0994325	0.00586448	0.50505	M5 hormone signaling|0.3964
GALE|Q14376	-0.0179972	0.00594129	0.50505	M19 small molecule metabolism|0.635
DPT|Q07507	-0.0327723	0.00596402	0.50505	M22 chemotaxis|0.5305
C1D|Q13901	-0.0331118	0.00599175	0.50505	M9 lipid homeostasis|0.5118
CD248|Q9HCU0	0.0392203	0.0061505	0.50505	M21 ECM/organ development|0.8079
PNMT|P11086	0.0304729	0.0064989	0.50505	grey|AllKmeAvg:-0.0059
RNF114|Q9Y508	-0.0357345	0.00650472	0.50505	M1 translation|0.6708
PXDN|Q92626	-0.0525782	0.00656022	0.50505	M22 chemotaxis|0.6961
CHST1|O43916	-0.0150372	0.00656219	0.50505	M13 ambiguous|0.3855
MENT|Q9BUN1	0.045709	0.00663691	0.50505	M21 ECM/organ development|0.5761
ARFGAP1|Q8N6T3	-0.0274279	0.00671065	0.50505	M19 small molecule metabolism|0.8774
INSR|P06213	0.0388659	0.00671361	0.50505	M16 semaphorin-plexin|0.6176
LEP|P41159^SL000498@seq.2575.5	-0.0858796	0.00673895	0.50505	M9 lipid homeostasis|0.5129
APOA1|P02647	0.017333	0.00676724	0.50505	grey|AllKmeAvg:-0.0171
CACNA2D3|Q8IZS8	0.031262	0.00681944	0.50505	M12 ECM/neurodevelopment|0.8162
PDIA4|P13667^SL006466@seq.7146.5	-0.0171266	0.00692835	0.50505	grey|AllKmeAvg:0.0264
TRAPPC6A|O75865	-0.0500444	0.00699525	0.50505	M19 small molecule metabolism|0.3886
TLR4|O00206^SL018625@seq.3647.49	0.0229909	0.00703496	0.50505	M16 semaphorin-plexin|0.7666
SAYSD1|Q9NPB0	-0.0350545	0.00705192	0.50505	M17 organic acid metabolism|0.387
CCN1|O00622	-0.0362818	0.00706851	0.50505	M29 protein folding|0.5217
BIN1|O00499	0.0211914	0.00718622	0.50848	grey|AllKmeAvg:0.025
HIF1A|Q16665	-0.0379516	0.0073766	0.51693	M2 cell division|0.3756
GK5|Q6ZS86	0.0168676	0.0075996	0.52748	M2 cell division|0.5597
LCP1|P13796^SL004609@seq.17231.1	0.0203897	0.00772169	0.5309	M10 leukocyte activation|0.3273
FGF3|P11487	0.016714	0.00788775	0.53725	M8 signal transduction|0.8235
CD274|Q9NZQ7	0.0515793	0.00808428	0.54332	M10 leukocyte activation|0.3879
APLP2|Q06481^SL007366@seq.10627.87	-0.0319298	0.00828042	0.54332	M1 translation|0.8247
OTUB2|Q96DC9	-0.0250163	0.00834188	0.54332	M1 translation|0.6964
ASGR2|P07307	-0.0344639	0.00887676	0.54332	M23 thermogenesis|0.4793
ADAM7|Q9H2U9	0.140008	0.00889143	0.54332	grey|AllKmeAvg:0.0111
TIMM23|O14925	-0.0496816	0.00890797	0.54332	M2 cell division|0.5365
PDCL2|Q8N4E4	0.00907077	0.00895435	0.54332	M5 hormone signaling|0.4485
IGF1R|P08069	0.0251043	0.00907503	0.54332	M12 ECM/neurodevelopment|0.8242
FOLR1|P15328	0.0264887	0.0091067	0.54332	M12 ECM/neurodevelopment|0.5047
OPALIN|Q96PE5	-0.0119425	0.00915806	0.54332	M11 protein kinase activation|0.3464
SERPING1|P05155^SL000308@seq.13710.6	0.0273698	0.0091809	0.54332	M8 signal transduction|0.3949
EGLN2|Q96KS0	-0.0315169	0.00918617	0.54332	M1 translation|0.7948
GHDC|Q8N2G8	-0.033704	0.00919999	0.54332	M2 cell division|0.3424
ECEL1|O95672	-0.0506863	0.00921525	0.54332	M1 translation|0.4445
CES1|P23141^SL006149@seq.7182.1	-0.0313823	0.00932377	0.54332	M1 translation|0.4219
NIPAL4|Q0D2K0	-0.0614437	0.00935172	0.54332	M2 cell division|0.3924
AMIGO2|Q86SJ2^SL015046@seq.6914.15	0.0222385	0.00939186	0.54332	M16 semaphorin-plexin|0.7113
RARRES2|Q99969	-0.0306618	0.00945173	0.54332	M9 lipid homeostasis|0.6829
TMCC3|Q9ULS5^SL026005@seq.8922.4	-0.0345116	0.00947409	0.54332	M19 small molecule metabolism|0.8673
CD8A|P01732^SL022702@seq.21692.12	-0.0333565	0.0095454	0.54332	M16 semaphorin-plexin|0.3391
SPRED1|Q7Z699	-0.0401939	0.00955487	0.54332	M14 ephrin signaling|0.3064
EGFL6|Q8IUX8	-0.0570273	0.00970161	0.54332	M1 translation|0.5935
SPACA1|Q9HBV2	0.0362066	0.00975231	0.54332	M3 DNA binding|0.6634
CD207|Q9UJ71	0.0121923	0.00976613	0.54332	M5 hormone signaling|0.5787
FTCD|O95954	-0.101522	0.00985629	0.54419	M17 organic acid metabolism|0.7083
IGHG4|P01861	-0.0261308	0.0100187	0.54558	M1 translation|0.3996
NCAM1|P13591^SL003764@seq.4498.62	0.0272208	0.010083	0.54558	M21 ECM/organ development|0.7801
DLL1|O00548^SL006970@seq.5349.69	-0.0219365	0.0102531	0.54558	M6 Wnt/ephrin|0.6336
RBM46|Q8TBY0	0.0356843	0.0102824	0.54558	M5 hormone signaling|0.4512
GH1|P01241	-0.0554571	0.0103057	0.54558	M3 DNA binding|0.6675
COL6A2|P12110	0.0333399	0.0104223	0.54558	M12 ECM/neurodevelopment|0.603
NELFE|P18615	0.0142277	0.0104798	0.54558	M5 hormone signaling|0.9082
MPP2|Q14168	-0.055781	0.0104844	0.54558	grey|AllKmeAvg:-0.0019
LILRA4|P59901	0.0272974	0.0105553	0.54558	M3 DNA binding|0.4624
CSNK2A2|P19784^SL013751@seq.13681.173	0.00875213	0.0107671	0.54893	M13 ambiguous|0.6736
TIMP1|P01033^SL000591@seq.23173.3	-0.0261317	0.0108493	0.54893	M22 chemotaxis|0.514
PMP2|P02689	-0.0643469	0.0108687	0.54893	M25 Wnt signaling|0.3278
RIC8A|Q9NPQ8	-0.0233382	0.0110488	0.54893	M1 translation|0.6819
HPGDS|O60760	0.0382324	0.0110628	0.54893	M12 ECM/neurodevelopment|0.5601
PPM1D|O15297	-0.0163077	0.0110719	0.54893	M9 lipid homeostasis|0.4337
RTN4R|Q9BZR6	-0.034876	0.0111869	0.55088	M6 Wnt/ephrin|0.5892
PLOD3|O60568	-0.0309549	0.0113608	0.55569	M1 translation|0.67
SLC66A1L|A1A4F0	-0.0629128	0.0115124	0.55935	M7 protein transport|0.3331
KLK15|Q9H2R5	-0.0294205	0.0116816	0.56205	M1 translation|0.7622
B3GNT2|Q9NY97	0.0176467	0.0117585	0.56205	M5 hormone signaling|0.478
GDF2|Q9UK05	0.0205837	0.0117994	0.56205	M12 ECM/neurodevelopment|0.5229
TGFB1|P01137^SL000584@seq.14108.15	-0.0211148	0.0121533	0.5622	M1 translation|0.6333
H2AZ1|P0C0S5	0.016436	0.0122203	0.5622	M3 DNA binding|0.4155
CPD|O75976	0.0101242	0.0122915	0.5622	M13 ambiguous|0.5045
PLA2G2C|Q5R387	0.0149994	0.0123096	0.5622	M8 signal transduction|0.7164
AMY2B|P19961^SL005393@seq.15556.49	-0.0534551	0.0124995	0.5622	M31 digestion|0.5654
BLOC1S2|Q6QNY1	-0.0381019	0.0127156	0.5622	M9 lipid homeostasis|0.3234
LGI3|Q8N145	-0.0293206	0.0127451	0.5622	grey|AllKmeAvg:-0.0493
FCN3|O75636^SL002086@seq.14077.6	-0.0286938	0.0127654	0.5622	grey|AllKmeAvg:0.0248
ADGRG2|Q8IZP9	0.0223799	0.0128086	0.5622	M7 protein transport|0.368
MSR1|P21757^SL025926@seq.3684.78	0.0149981	0.0128886	0.5622	M5 hormone signaling|0.5327
PELO|Q9BRX2	-0.0268508	0.0129503	0.5622	M1 translation|0.5631
CST6|Q15828^SL004438@seq.14711.27	0.0289694	0.013036	0.5622	M6 Wnt/ephrin|0.5015
ROBO1|Q9Y6N7	0.0265074	0.013039	0.5622	M12 ECM/neurodevelopment|0.7003
PLEKHA7|Q6IQ23	-0.0730627	0.0130884	0.5622	M4 intracellular signaling|0.5039
UBE2G2|P60604	-0.0176093	0.0131571	0.5622	M9 lipid homeostasis|0.8459
CLMP|Q9H6B4^SL025782@seq.10440.26	-0.0322616	0.0131797	0.5622	M6 Wnt/ephrin|0.3662
ORC6|Q9Y5N6	-0.0254485	0.0133616	0.5622	M19 small molecule metabolism|0.4608
THYN1|Q9P016	-0.0113609	0.0134053	0.5622	M11 protein kinase activation|0.3951
PCDHB7|Q9Y5E2	-0.0605892	0.0134681	0.5622	M7 protein transport|0.7104
GHRL|Q9UBU3^SL023012@seq.23581.131	0.0622414	0.0134853	0.5622	M2 cell division|0.316
TACSTD2|P09758^SL001890@seq.2619.72	-0.0214823	0.0135137	0.5622	M1 translation|0.5839
FBLN5|Q9UBX5^SL004460@seq.15585.304	-0.0325446	0.0135667	0.5622	M22 chemotaxis|0.3591
PPTC7|Q8NI37	0.0209586	0.0136041	0.5622	M27 DNA metabolism|0.3348
GOLM2|Q6P4E1^SL018589@seq.8838.10	-0.0309773	0.0139639	0.5622	M8 signal transduction|0.5054
ADH1A|P07327	-0.0372657	0.0139864	0.5622	M17 organic acid metabolism|0.7646
TOR4A|Q9NXH8	-0.0339816	0.014014	0.5622	M4 intracellular signaling|0.7508
CDK5RAP3|Q96JB5	-0.0215323	0.0140329	0.5622	M19 small molecule metabolism|0.7868
IL6ST|P40189	0.0198212	0.0142053	0.5622	M16 semaphorin-plexin|0.7653
AMY2A|P04746	-0.0520519	0.014241	0.5622	M31 digestion|0.6743
CSDE1|O75534	-0.0396938	0.0143125	0.5622	M4 intracellular signaling|0.7137
FAM241B|Q96D05	0.0244757	0.0143359	0.5622	grey|AllKmeAvg:0.0086
DNAJB9|Q9UBS3	-0.033925	0.0143576	0.5622	M2 cell division|0.4116
CEBPA|P49715	-0.0225253	0.0144832	0.5622	M3 DNA binding|0.3764
DNAJB12|Q9NXW2	-0.0228487	0.0145488	0.5622	M22 chemotaxis|0.6426
LRP8|Q14114	0.0355557	0.0145656	0.5622	M14 ephrin signaling|0.4924
DUSP10|Q9Y6W6	-0.0434515	0.0146803	0.5622	M23 thermogenesis|0.3462
HINT1|P49773	-0.0253671	0.0147952	0.5622	M1 translation|0.6846
LRRC4C|Q9HCJ2	0.0165745	0.0148047	0.5622	M12 ECM/neurodevelopment|0.7634
VSIG2|Q96IQ7	-0.0677156	0.0148109	0.5622	M1 translation|0.502
DNAJB6|O75190	-0.0423809	0.0149188	0.56336	M1 translation|0.8642
PLA2G7|Q13093	0.0354261	0.0150421	0.5638	M25 Wnt signaling|0.4615
SERPINA7|P05543	-0.0185272	0.0151133	0.5638	grey|AllKmeAvg:0.0167
CLEC3B|P05452	0.0217038	0.0151626	0.5638	M12 ECM/neurodevelopment|0.7393
ZNF843|Q8N446	-0.0134272	0.015283	0.56465	M3 DNA binding|0.5001
MBTPS1|Q14703	-0.0423521	0.015386	0.56465	M3 DNA binding|0.6143
SOX9|P48436	-0.0297034	0.0154674	0.56465	M3 DNA binding|0.4247
RELN|P78509	-0.0310556	0.0154953	0.56465	grey|AllKmeAvg:-0.0024
HMOX1|P09601	0.0348766	0.0155785	0.56486	M21 ECM/organ development|0.4896
NAPEPLD|Q6IQ20	-0.0292062	0.0159109	0.56691	M2 cell division|0.3217
CNTN4|Q8IWV2	0.0259449	0.0159855	0.56691	M12 ECM/neurodevelopment|0.7377
NEFL|P07196	-0.0287117	0.0159909	0.56691	M19 small molecule metabolism|0.7521
CTRC|Q99895	-0.0154646	0.0161434	0.56691	M1 translation|0.6202
IGFBP3|P17936	0.0257314	0.0161474	0.56691	M19 small molecule metabolism|0.3503
ST8SIA4|Q92187	-0.0250781	0.0162064	0.56691	M9 lipid homeostasis|0.3335
HLA-DRB3|P79483	-0.0185367	0.0162489	0.56691	M19 small molecule metabolism|0.4259
LPL|P06858	-0.0147871	0.0164219	0.56691	M1 translation|0.3875
APOB|P04114	0.0322493	0.0164709	0.56691	M24 ambiguous|0.3915
KLHL12|Q53G59	-0.0516965	0.0166601	0.56691	grey|AllKmeAvg:-0.0396
GDF10|P55107^SL005151@seq.6517.14	-0.0206377	0.0167825	0.56691	grey|AllKmeAvg:0.0416
IGF1|P05019^SL000047@seq.2952.75	0.0324664	0.0167897	0.56691	grey|AllKmeAvg:-0.0444
CLTC|Q00610	-0.020688	0.0168225	0.56691	M11 protein kinase activation|0.3256
LRRC24|Q50LG9	0.0185319	0.0168952	0.56691	M8 signal transduction|0.5715
FUT7|Q11130	-0.022602	0.0169101	0.56691	M11 protein kinase activation|0.3519
IGDCC3|Q8IVU1^SL025880@seq.7118.24	-0.0186673	0.0170317	0.56691	M11 protein kinase activation|0.4219
YWHAG|P61981^SL004989@seq.4179.57	0.0208331	0.0170705	0.56691	M21 ECM/organ development|0.4225
APBB2|Q92870^SL025795@seq.12753.6	-0.0223434	0.0172092	0.56691	M18 cell cycle/metabolism|0.493
HBQ1|P09105^SL018342@seq.7965.25	-0.0377821	0.0172339	0.56691	M19 small molecule metabolism|0.9573
LRIG3|Q6UXM1	0.0202587	0.0172712	0.56691	M16 semaphorin-plexin|0.6155
IGFBP4|P22692	-0.0196211	0.017345	0.56691	M9 lipid homeostasis|0.5872
LGALS7|P47929^SL005166@seq.9196.8	0.0364619	0.0173463	0.56691	M1 translation|0.556
ACBD4|Q8NC06	-0.0303408	0.0176689	0.57487	M1 translation|0.5916
COQ10A|Q96MF6	0.0151119	0.0178243	0.57688	M7 protein transport|0.535
PDK2|Q15119	-0.0275415	0.0182277	0.57688	grey|AllKmeAvg:-0.0452
PRKCD|Q05655	0.0148987	0.0182298	0.57688	M11 protein kinase activation|0.4059
PIM2|Q9P1W9	-0.054649	0.0183044	0.57688	grey|AllKmeAvg:0.0425
SCCPDH|Q8NBX0	-0.0564251	0.0183559	0.57688	M1 translation|0.483
SCARF2|Q96GP6^SL025992@seq.9925.56	0.0201338	0.0186198	0.57688	M3 DNA binding|0.5809
MDGA2|Q7Z553	0.0382267	0.0186773	0.57688	M12 ECM/neurodevelopment|0.5033
OSM|P13725^SL000530@seq.14063.17	-0.0151162	0.0186801	0.57688	M9 lipid homeostasis|0.3564
SCIN|Q9Y6U3	0.0177062	0.0187184	0.57688	M20 ambiguous|0.3956
OAF|Q86UD1	-0.0233923	0.0188117	0.57688	M17 organic acid metabolism|0.4439
GPR135|Q8IZ08	-0.04662	0.0188821	0.57688	M2 cell division|0.37
TRPT1|Q86TN4	-0.0475181	0.0189178	0.57688	M1 translation|0.5111
VTN|P04004^SL000616@seq.8280.238	-0.012927	0.0189834	0.57688	M18 cell cycle/metabolism|0.4589
ELAVL1|Q15717	-0.0425573	0.0191729	0.57688	M4 intracellular signaling|0.8237
DPEP2|Q9H4A9	0.0126177	0.0192331	0.57688	M3 DNA binding|0.3443
PSMG3|Q9BT73	-0.0457785	0.0192404	0.57688	M1 translation|0.8748
ENTPD2|Q9Y5L3	-0.0547163	0.0192653	0.57688	grey|AllKmeAvg:-0.0117
CANX|P27824	-0.0157133	0.0194451	0.57688	M11 protein kinase activation|0.4069
NAPB|Q9H115	-0.0301297	0.0194851	0.57688	M1 translation|0.3222
CCNB2|O95067	0.012718	0.0195837	0.57688	M2 cell division|0.7632
GSTA2|P09210	-0.0592561	0.0196058	0.57688	M17 organic acid metabolism|0.7408
EIF2A|Q9BY44^SL013261@seq.25105.70	-0.0237163	0.0197544	0.57688	M1 translation|0.7706
RAB2B|Q8WUD1	-0.0574352	0.0198384	0.57688	M1 translation|0.5723
LRP1|Q07954^SL025987@seq.8601.167	-0.0341805	0.0198586	0.57688	grey|AllKmeAvg:-0.0076
CRYZ|Q08257	-0.0554463	0.0198919	0.57688	M17 organic acid metabolism|0.4352
TNS4|Q8IZW8	-0.0163426	0.019953	0.57688	grey|AllKmeAvg:-0.0276
SPARCL1|Q14515^SL005488@seq.13707.27	0.0199004	0.0200119	0.57688	M14 ephrin signaling|0.6488
ENPEP|Q07075	0.0303316	0.0200133	0.57688	M12 ECM/neurodevelopment|0.4897
SHC2|P98077	-0.0276335	0.0202606	0.57688	M2 cell division|0.4035
MGAT5|Q09328^SL007374@seq.21813.171	0.0119218	0.0202635	0.57688	M5 hormone signaling|0.6274
SERPINB8|P50452	-0.0417586	0.020276	0.57688	M6 Wnt/ephrin|0.4634
DHFR|P00374	-0.029917	0.0202894	0.57688	grey|AllKmeAvg:-0.0206
TP53I11|O14683	-0.0559109	0.0203426	0.57688	M19 small molecule metabolism|0.8825
CFH|P08603	-0.0101694	0.0205613	0.57826	M30 antimicrobial immune response|0.3856
COL6A1|P12109^SL002657@seq.16828.8	-0.0898749	0.0206648	0.57826	grey|AllKmeAvg:-0.0357
ABL2|P42684^SL010488@seq.5261.13	0.0136151	0.0207756	0.57826	M8 signal transduction|0.8145
POSTN|Q15063^SL005084@seq.6645.53	0.0274777	0.0209968	0.57826	M12 ECM/neurodevelopment|0.7165
SHISA2|Q6UWI4	0.0121986	0.0210357	0.57826	M2 cell division|0.6406
SMAD4|Q13485	-0.0398035	0.0210433	0.57826	M1 translation|0.7995
MMP7|P09237^SL000525@seq.8475.15	-0.0314383	0.0211237	0.57826	M8 signal transduction|0.7552
INSRR|P14616	-0.0443392	0.0211741	0.57826	M7 protein transport|0.3612
IL18|Q14116	-0.0321082	0.0211811	0.57826	M22 chemotaxis|0.6571
CLEC4G|Q6UXB4^SL008886@seq.19765.17	0.0200365	0.0212447	0.57826	M5 hormone signaling|0.9272
C7orf69|Q9H7B7	-0.0407113	0.0212641	0.57826	M17 organic acid metabolism|0.3315
NPPB|P16860^SL002785@seq.7655.11	0.0784349	0.0214649	0.58155	M10 leukocyte activation|0.3766
EDA|Q92838^SL004644@seq.14024.196	-0.0488059	0.0217107	0.58411	M2 cell division|0.4116
TMEM25|Q86YD3	-0.0273399	0.021726	0.58411	M22 chemotaxis|0.3901
HTR2A|P28223	-0.00871791	0.0218265	0.58411	M1 translation|0.4215
PHB2|Q99623^SL008287@seq.21658.15	0.010885	0.0218802	0.58411	M5 hormone signaling|0.3808
SPC25|Q9HBM1	0.0627975	0.0220694	0.58582	M2 cell division|0.3636
ARRDC3|Q96B67	-0.0450108	0.0221047	0.58582	grey|AllKmeAvg:0.0312
EGFR|P00533^SL002644@seq.2677.1	0.0163961	0.0223592	0.59041	M5 hormone signaling|0.5884
CDC42BPB|Q9Y5S2	0.00861641	0.0225589	0.59184	M11 protein kinase activation|0.5771
FLRT1|Q9NZU1^SL014071@seq.13739.3	-0.0340847	0.0229327	0.59184	M2 cell division|0.5078
CBLN1|P23435	0.040691	0.022974	0.59184	M25 Wnt signaling|0.5837
DMRTB1|Q96MA1	-0.0190361	0.0230692	0.59184	M1 translation|0.4147
ADAM30|Q9UKF2	-0.0148076	0.0231253	0.59184	M3 DNA binding|0.5072
TFRC|P02786^SL026014@seq.8795.48	0.0299877	0.0231886	0.59184	grey|AllKmeAvg:0.0205
SIGLEC12|Q96PQ1^SL025985@seq.8352.26	-0.0198786	0.0232224	0.59184	M9 lipid homeostasis|0.5306
SENP7|Q9BQF6	-0.0183766	0.0232935	0.59184	M17 organic acid metabolism|0.3481
KRT7|P08729	-0.0419778	0.0232988	0.59184	M2 cell division|0.6053
JUN|P05412	-0.0272667	0.0233321	0.59184	M2 cell division|0.6722
TXNRD3NB|Q6F5E7	-0.0176421	0.0235476	0.59184	M1 translation|0.5867
HAVCR1|Q96D42	-0.0423814	0.0237291	0.59184	M6 Wnt/ephrin|0.3398
CPA1|P15085^SL009336@seq.23981.172	-0.0591856	0.023759	0.59184	M5 hormone signaling|0.3661
ITGAL|P20701^SL014389@seq.21903.6	-0.0247496	0.0238475	0.59184	M3 DNA binding|0.3781
PEX26|Q7Z412	0.0160194	0.02385	0.59184	M5 hormone signaling|0.7136
CALR|P27797	0.0121169	0.0240641	0.59184	M5 hormone signaling|0.8589
ST8SIA1|Q92185^SL022499@seq.21508.7	-0.0235893	0.0241591	0.59184	M19 small molecule metabolism|0.8494
ASH2L|Q9UBL3	-0.0622447	0.0241601	0.59184	M1 translation|0.5849
ADAMTSL1|Q8N6G6^SL012697@seq.16890.37	0.0221592	0.0243149	0.59184	M12 ECM/neurodevelopment|0.6418
HLA-E|P13747	-0.0149893	0.0245713	0.59184	M1 translation|0.6127
TIMP2|P16035	0.0185671	0.0246196	0.59184	M21 ECM/organ development|0.8186
MECP2|P51608	-0.0390343	0.0246324	0.59184	M3 DNA binding|0.3224
MARCKSL1|P49006	0.0180912	0.0248012	0.59184	M10 leukocyte activation|0.3978
TIMP1|P01033^SL000591@seq.25967.34	-0.0145038	0.0248346	0.59184	M6 Wnt/ephrin|0.4304
MRPL50|Q8N5N7	0.0743123	0.0248869	0.59184	M2 cell division|0.3363
AMY2B|P19961^SL005393@seq.10439.57	-0.0482971	0.0249125	0.59184	M31 digestion|0.6048
DUSP23|Q9BVJ7	-0.0354164	0.024982	0.59184	grey|AllKmeAvg:0.0104
PBRM1|Q86U86	-0.0198735	0.0250436	0.59184	M1 translation|0.7275
ITGA5|P08648^SL017984@seq.6932.42	0.009764	0.0251538	0.59184	M13 ambiguous|0.6607
GMPPA|Q96IJ6	-0.0189082	0.0252817	0.59184	M1 translation|0.7856
SPSB1|Q96BD6	-0.0118615	0.0253784	0.59184	M9 lipid homeostasis|0.5822
THPO|P40225^SL000598@seq.8059.1	-0.0231944	0.0253846	0.59184	M1 translation|0.4302
TIAM2|Q8IVF5	0.0127763	0.0254286	0.59184	M8 signal transduction|0.7132
SMYD2|Q9NRG4	-0.0330553	0.0255012	0.59184	M3 DNA binding|0.5591
CD14|P08571^SL001743@seq.16914.104	0.0328027	0.0255099	0.59184	M3 DNA binding|0.479
BMP10|O95393	0.0154683	0.0255262	0.59184	M3 DNA binding|0.7561
RCN3|Q96D15^SL017265@seq.23017.17	0.090996	0.0257592	0.59184	grey|AllKmeAvg:0.0223
HPSE|Q9Y251	-0.0261149	0.0258809	0.59184	M1 translation|0.5966
SULF2|Q8IWU5	-0.0189361	0.0262271	0.59184	M1 translation|0.6159
TWSG1|Q9GZX9	-0.0110487	0.0262531	0.59184	M22 chemotaxis|0.3822
BGN|P21810^SL007804@seq.13690.26	0.0348612	0.0262574	0.59184	M12 ECM/neurodevelopment|0.6031
CCL2|P13500	-0.0248997	0.0263414	0.59184	M3 DNA binding|0.4032
FABP4|P15090^SL005086@seq.15386.7	-0.0505491	0.0264685	0.59184	M22 chemotaxis|0.434
ERBB3|P21860	0.0182665	0.0265728	0.59184	M14 ephrin signaling|0.434
KDSR|Q06136	0.0139477	0.0269097	0.59184	M5 hormone signaling|0.8899
DLST|P36957	-0.0197584	0.0269144	0.59184	M1 translation|0.3875
VWF|P04275	-0.0589792	0.0270388	0.59184	M1 translation|0.5252
CFHR1|Q03591^SL002690@seq.5982.50	-0.0174192	0.0270568	0.59184	M9 lipid homeostasis|0.4673
CATIP|Q7Z7H3	-0.018717	0.0271053	0.59184	M9 lipid homeostasis|0.6041
LIPG|Q9Y5X9	-0.0299175	0.0271907	0.59184	M9 lipid homeostasis|0.6399
COLEC10|Q9Y6Z7	0.0253537	0.0272953	0.59184	M2 cell division|0.3827
FGG|P02679	-0.0281925	0.0273167	0.59184	M1 translation|0.452
MBD1|Q9UIS9	-0.042258	0.0273408	0.59184	M1 translation|0.5266
DYRK3|O43781^SL013570@seq.4359.87	0.0131458	0.0273613	0.59184	M5 hormone signaling|0.9172
IZUMO1|Q8IYV9	-0.0418965	0.0274719	0.59184	M23 thermogenesis|0.3669
PCDH9|Q9HC56	0.0284845	0.027486	0.59184	M12 ECM/neurodevelopment|0.496
NME8|Q8N427	-0.0632822	0.0275213	0.59184	grey|AllKmeAvg:0.0287
CUL1|Q13616	0.00832484	0.0275361	0.59184	M13 ambiguous|0.4523
CCL5|P13501^SL000563@seq.5480.49	-0.0437116	0.0275746	0.59184	M1 translation|0.868
USP10|Q14694	-0.0248645	0.0276514	0.59184	M4 intracellular signaling|0.8501
NT5E|P21589^SL000246@seq.6993.8	-0.0187206	0.0277017	0.59184	M3 DNA binding|0.46
CPE|P16870^SL008703@seq.6024.68	-0.0219505	0.0277561	0.59184	M13 ambiguous|0.4425
WFDC6|Q9BQY6	-0.0429744	0.0278378	0.59184	M9 lipid homeostasis|0.3706
APOC3|P02656	0.0542389	0.0278882	0.59184	grey|AllKmeAvg:2e-04
CRYZL1|O95825	-0.0171234	0.0279278	0.59184	M19 small molecule metabolism|0.8638
MAP3K3|Q99759^SL005017@seq.12990.39	-0.0102021	0.0279834	0.59184	grey|AllKmeAvg:-0.0144
GIMAP7|Q8NHV1	-0.0408418	0.0281314	0.59184	M9 lipid homeostasis|0.3452
ST6GALNAC4|Q9H4F1	-0.0319525	0.0282165	0.59184	grey|AllKmeAvg:0.0306
CASP10|Q92851^SL025814@seq.21450.333	-0.0470425	0.0283913	0.59184	M1 translation|0.4201
APOD|P05090^SL005361@seq.8262.20	0.0239969	0.0284247	0.59184	M25 Wnt signaling|0.4845
ESAM|Q96AP7^SL005160@seq.20536.11	-0.0230509	0.0284763	0.59184	M1 translation|0.7137
BAG2|O95816	-0.0364076	0.0285178	0.59184	M4 intracellular signaling|0.7334
NXPH2|O95156	0.0412548	0.0286144	0.59184	M12 ECM/neurodevelopment|0.5101
PNPO|Q9NVS9	-0.0232469	0.0287462	0.59184	M1 translation|0.6782
IL12RB1|P42701^SL004148@seq.2632.5	0.016268	0.0287497	0.59184	M13 ambiguous|0.3588
GABARAPL1|Q9H0R8	-0.0170328	0.0288994	0.59184	M1 translation|0.6608
SHANK3|Q9BYB0	-0.0450117	0.0290028	0.59184	M4 intracellular signaling|0.7185
CLEC11A|Q9Y240^SL004363@seq.4500.50	-0.033583	0.0290567	0.59184	M1 translation|0.4085
VTI1A|Q96AJ9	-0.0494744	0.0290683	0.59184	M4 intracellular signaling|0.8902
GUCD1|Q96NT3	-0.0109922	0.0290991	0.59184	M1 translation|0.6262
SLTM|Q9NWH9	-0.0263599	0.0291878	0.59184	M3 DNA binding|0.4514
NCAM1|P13591^SL018262@seq.20161.41	0.0228761	0.0293026	0.59184	M21 ECM/organ development|0.7926
PHYHIPL|Q96FC7	-0.0360384	0.0293234	0.59184	M28 hormone metabolism/cytokine|0.3773
FREM1|Q5H8C1	0.0200725	0.029347	0.59184	M12 ECM/neurodevelopment|0.7458
FABP3|P05413^SL001774@seq.5437.63	-0.0470616	0.0295168	0.59184	M9 lipid homeostasis|0.5149
QKI|Q96PU8	-0.0253862	0.0296863	0.59184	M3 DNA binding|0.3387
MOSPD1|Q9UJG1	-0.0177384	0.0296885	0.59184	M4 intracellular signaling|0.6142
PDE3A|Q14432	0.0113277	0.0297501	0.59184	M5 hormone signaling|0.6025
PHEX|P78562	0.0143814	0.0297609	0.59184	M12 ECM/neurodevelopment|0.4639
ID1|P41134^SL005354@seq.15402.2	-0.0685629	0.0298009	0.59184	M4 intracellular signaling|0.5886
ESAM|Q96AP7^SL005160@seq.2981.9	-0.0205133	0.0298084	0.59184	M1 translation|0.6422
ISM1|B1AKI9	-0.0109683	0.0298842	0.59184	M18 cell cycle/metabolism|0.4325
UTP6|Q9NYH9	-0.0220594	0.0301046	0.5929	M1 translation|0.4983
GPCPD1|Q9NPB8	-0.0484565	0.0301741	0.5929	M1 translation|0.878
FZD9|O00144	0.0898505	0.0301822	0.5929	M23 thermogenesis|0.4121
APBB1|O00213^SL025793@seq.12822.34	-0.0211596	0.0303038	0.59369	M1 translation|0.6268
MALT1|Q9UDY8	-0.0177173	0.0306575	0.59901	M11 protein kinase activation|0.454
ENO2|P09104^SL001731@seq.11083.23	0.0371608	0.0307529	0.59927	grey|AllKmeAvg:0.0197
GLIPR2|Q9H4G4	0.0204143	0.0309131	0.59999	M12 ECM/neurodevelopment|0.4729
ANKRD46|Q86W74	-0.0150321	0.030979	0.59999	M3 DNA binding|0.3848
SPTLC2|O15270	0.0120456	0.0310668	0.59999	M8 signal transduction|0.6476
PIK3AP1|Q6ZUJ8	-0.0188631	0.0311193	0.59999	M4 intracellular signaling|0.5194
CCL22|O00626^SL003187@seq.3508.78	-0.050696	0.0312749	0.60073	M1 translation|0.4552
C2orf68|Q2NKX9	-0.0286889	0.0314348	0.60073	M1 translation|0.7197
PRTN3|P24158^SL004008@seq.3514.49	0.034637	0.0314519	0.60073	M30 antimicrobial immune response|0.4568
CT55|Q8WUE5	-0.061225	0.0314874	0.60073	M11 protein kinase activation|0.4021
LYPD1|Q8N2G4	-0.0180879	0.0321428	0.60574	M7 protein transport|0.313
EFEMP1|Q12805	-0.0197671	0.0321539	0.60574	M22 chemotaxis|0.5312
MRPL52|Q86TS9	-0.0162678	0.0321718	0.60574	M11 protein kinase activation|0.5559
IL1RN|P18510	-0.0308581	0.0321954	0.60574	M9 lipid homeostasis|0.4336
TRIM54|Q9BYV2	-0.0156474	0.0322285	0.60574	M1 translation|0.669
PLXNA1|Q9UIW2	0.0237121	0.0323349	0.60574	M12 ECM/neurodevelopment|0.6986
CSF1|P09603^SL002684@seq.3738.54	0.0169674	0.0323525	0.60574	M5 hormone signaling|0.7359
SRSF7|Q16629	-0.0316336	0.0325505	0.60574	M9 lipid homeostasis|0.5126
HIP1R|O75146	-0.0158247	0.0326512	0.60574	M1 translation|0.3179
DDX25|Q9UHL0	-0.0182221	0.0326657	0.60574	M13 ambiguous|0.5067
MOCOS|Q96EN8	-0.0581683	0.0327149	0.60574	M3 DNA binding|0.4426
TREML1|Q86YW5^SL026019@seq.9329.28	-0.0434322	0.0327569	0.60574	M1 translation|0.7236
F9|P00740^SL000357@seq.4876.32	-0.0145972	0.0328427	0.60574	M9 lipid homeostasis|0.7303
MMP16|P51512^SL003331@seq.5268.49	0.013355	0.0329136	0.60574	M3 DNA binding|0.6796
SQSTM1|Q13501^SL018151@seq.15448.47	-0.0403018	0.03331	0.61149	M28 hormone metabolism/cytokine|0.4153
C8G|P07360	0.0190328	0.0341638	0.62101	M5 hormone signaling|0.4991
VCAN|P13611	-0.0327014	0.0342997	0.62101	M3 DNA binding|0.3823
CEBPE|Q15744	0.0196022	0.0343116	0.62101	M1 translation|0.439
ADAMTS5|Q9UNA0	0.0161305	0.0343516	0.62101	M25 Wnt signaling|0.4523
CREBBP|Q92793	-0.0181249	0.0343609	0.62101	M1 translation|0.3769
MMP20|O60882^SL012374@seq.6374.7	-0.0386378	0.0343828	0.62101	grey|AllKmeAvg:0.0527
LRP12|Q9Y561^SL018249@seq.15506.34	-0.0296237	0.0346332	0.62101	M22 chemotaxis|0.3527
CLEC11A|Q9Y240^SL004362@seq.2966.65	-0.0294455	0.0347739	0.62101	M1 translation|0.4126
MSR1|P21757^SL025926@seq.11282.16	-0.0409583	0.0347969	0.62101	grey|AllKmeAvg:0.0226
PLA2G10|O15496	0.047605	0.0348188	0.62101	grey|AllKmeAvg:-0.0257
ADIPOQ|Q15848	0.0475143	0.0351745	0.62101	M12 ECM/neurodevelopment|0.5465
GPC5|P78333	-0.0453472	0.035189	0.62101	M19 small molecule metabolism|0.3376
SGSH|P51688	-0.0504459	0.0353651	0.62101	grey|AllKmeAvg:-0.0112
STC1|P52823	-0.0223704	0.0355788	0.62101	M22 chemotaxis|0.3636
STX2|P32856	0.0157291	0.035619	0.62101	M2 cell division|0.3535
GLTP|Q9NZD2	-0.0239408	0.0357168	0.62101	M18 cell cycle/metabolism|0.307
FGFR2|P21802	-0.034487	0.0357264	0.62101	M3 DNA binding|0.4284
SIL1|Q9H173	-0.0301605	0.0357446	0.62101	grey|AllKmeAvg:0.0044
LRRC75A|Q8NAA5	-0.0414143	0.0358089	0.62101	M18 cell cycle/metabolism|0.3278
RASSF2|P50749	-0.0249099	0.0358331	0.62101	M1 translation|0.5884
KIAA0319L|Q8IZA0	-0.0193427	0.0359022	0.62101	M1 translation|0.6171
FLT3LG|P49771^SL004343@seq.14093.10	-0.0164677	0.0359719	0.62101	M1 translation|0.3865
SH2B3|Q9UQQ2	-0.0578952	0.0360817	0.62101	M4 intracellular signaling|0.5289
BIRC5|O15392	0.0126575	0.0361055	0.62101	M2 cell division|0.7192
SLC27A2|O14975	-0.0258782	0.0361269	0.62101	M1 translation|0.8664
IL11RA|Q14626^SL007423@seq.3814.63	0.0285322	0.0362058	0.62101	M12 ECM/neurodevelopment|0.7653
PQBP1|O60828	-0.0507481	0.0363262	0.62101	M7 protein transport|0.5534
CRNN|Q9UBG3	-0.042132	0.036379	0.62101	M1 translation|0.46
MPIG6B|O95866^SL025869@seq.8659.68	-0.0312308	0.0363807	0.62101	M11 protein kinase activation|0.4452
LGALS4|P56470	-0.0310458	0.0364426	0.62101	M1 translation|0.6341
F9|P00740^SL004400@seq.5307.12	-0.0152094	0.0364869	0.62101	M9 lipid homeostasis|0.7352
GGT5|P36269	0.019758	0.0366281	0.62101	M12 ECM/neurodevelopment|0.665
SEMG1|P04279	0.0218581	0.0366405	0.62101	M3 DNA binding|0.4021
HOGA1|Q86XE5	-0.041234	0.0367285	0.62106	grey|AllKmeAvg:-0.0163
BTN3A2|P78410	-0.0432077	0.0369638	0.62203	M1 translation|0.3461
APOE|P02649^SL000276@seq.2418.55	-0.031878	0.0369954	0.62203	M19 small molecule metabolism|0.7891
SEPTIN10|Q9P0V9	0.0275132	0.0370419	0.62203	M2 cell division|0.348
NPTN|Q9Y639	0.0283687	0.0371546	0.62249	M32 ECM/collagen|0.7573
MAPK11|Q15759	-0.0495453	0.0376522	0.6274	M9 lipid homeostasis|0.331
RNF150|Q9ULK6	-0.0304782	0.0376577	0.6274	M6 Wnt/ephrin|0.3726
CCL22|O00626^SL003187@seq.22993.9	-0.0520914	0.0377062	0.6274	M1 translation|0.4652
LYG1|Q8N1E2	-0.0783289	0.0379721	0.62784	M1 translation|0.3117
C8A|P07357	0.0462549	0.0379941	0.62784	M2 cell division|0.7751
FBLN1|P23142^SL004461@seq.6470.19	0.0151728	0.0380617	0.62784	M12 ECM/neurodevelopment|0.6393
SMAD2|Q15796^SL004101@seq.11353.143	-0.0173889	0.0380773	0.62784	M1 translation|0.776
RPSA|P08865	-0.029346	0.0383393	0.63074	M2 cell division|0.322
SMCO2|A6NFE2	-0.0170724	0.0384464	0.63108	M3 DNA binding|0.3737
BCAR3|O75815^SL025803@seq.5262.57	0.0126799	0.0385725	0.63172	M5 hormone signaling|0.9068
KISS1|Q15726	0.158977	0.0387015	0.63241	grey|AllKmeAvg:0.0197
MYDGF|Q969H8	-0.0201344	0.038818	0.6329	M1 translation|0.528
RND3|P61587	-0.0151601	0.0390778	0.63465	M9 lipid homeostasis|0.5324
GNPDA1|P46926	0.0541072	0.0390996	0.63465	M15 RNA transport|0.4814
PDYN|P01213	-0.0236925	0.039704	0.63707	M1 translation|0.8057
RNF141|Q8WVD5	0.0177679	0.0397806	0.63707	M1 translation|0.4537
STXBP4|Q6ZWJ1	0.00991208	0.0398152	0.63707	M2 cell division|0.4183
GDF11|O95390^SL021043@seq.2765.4	0.024423	0.0398278	0.63707	M21 ECM/organ development|0.5097
CPPED1|Q9BRF8	0.0836911	0.0399073	0.63707	M1 translation|0.3842
PGAM4|Q8N0Y7	0.0195116	0.0399186	0.63707	M5 hormone signaling|0.9252
GFRAL|Q6UXV0	-0.0429199	0.0399581	0.63707	grey|AllKmeAvg:0.025
RFX5|P48382	0.0252549	0.0401882	0.63707	M12 ECM/neurodevelopment|0.6293
RHOC|P08134	0.047307	0.0403875	0.63707	M1 translation|0.6497
IDO1|P14902	-0.033612	0.0404036	0.63707	M14 ephrin signaling|0.4233
ROR1|Q01973^SL006114@seq.2590.69	0.0233645	0.0404499	0.63707	M10 leukocyte activation|0.7869
UBE2M|P61081	-0.0305133	0.0405006	0.63707	M1 translation|0.4113
SEC61B|P60468	-0.0119409	0.0405196	0.63707	M13 ambiguous|0.5055
DLL1|O00548^SL006970@seq.8264.43	-0.0186285	0.0405392	0.63707	M9 lipid homeostasis|0.6811
FGA|P02671^SL000022@seq.4907.56	-0.0226611	0.0405599	0.63707	M1 translation|0.4161
FN1|P02751^SL000426@seq.4131.72	-0.121047	0.0406569	0.63722	M1 translation|0.5729
GAD1|Q99259	-0.0280765	0.0409233	0.63949	M9 lipid homeostasis|0.4801
OXT|P01178^SL009326@seq.8257.71	-0.0379398	0.0409956	0.63949	grey|AllKmeAvg:0.0118
KIF23|Q02241	-0.036248	0.0411322	0.63949	M1 translation|0.905
POSTN|Q15063^SL005084@seq.3457.57	0.0242973	0.0412829	0.63949	M12 ECM/neurodevelopment|0.7655
PRSS27|Q9BQR3^SL011069@seq.3624.3	0.0126094	0.0413245	0.63949	M5 hormone signaling|0.7686
PTCHD3|Q3KNS1	0.0489435	0.0413978	0.63949	grey|AllKmeAvg:0.0291
RPS6KB2|Q9UBS0	-0.0167786	0.0414162	0.63949	M1 translation|0.3747
LAD1|O00515	-0.0100673	0.0417421	0.63968	M5 hormone signaling|0.4838
APOM|O95445^SL004747@seq.10445.20	0.0109309	0.0417465	0.63968	M18 cell cycle/metabolism|0.6762
TGM2|P21980	-0.0686135	0.0417712	0.63968	M15 RNA transport|0.669
JARID2|Q92833	0.00968201	0.0420718	0.63968	M7 protein transport|0.7225
POP7|O75817	-0.0482138	0.0421126	0.63968	M19 small molecule metabolism|0.8768
HYAL1|Q12794	-0.016687	0.0422173	0.63968	M17 organic acid metabolism|0.3163
NATD1|Q8N6N6	-0.0348501	0.04236	0.63968	M3 DNA binding|0.6173
SCAMP5|Q8TAC9	-0.0315303	0.0424024	0.63968	M9 lipid homeostasis|0.427
NPM1|P06748^SL001735@seq.8870.38	0.00703874	0.042476	0.63968	M8 signal transduction|0.7367
IL10RA|Q13651^SL025887@seq.9768.5	-0.0226627	0.0427277	0.63968	M9 lipid homeostasis|0.4499
HPD|P32754	-0.0147453	0.0428762	0.63968	M1 translation|0.6699
LRP2BP|Q9P2M1	-0.047932	0.0429317	0.63968	M24 ambiguous|0.7083
CELA3B|P08861	-0.0133037	0.0429577	0.63968	grey|AllKmeAvg:0.0041
DAPK2|Q9UIK4	0.0107076	0.0429724	0.63968	M11 protein kinase activation|0.5181
BMP5|P22003	0.0282583	0.0431334	0.63968	M21 ECM/organ development|0.7197
EEF1B2|P24534	-0.0303115	0.043166	0.63968	M1 translation|0.7591
PEX5|P50542	-0.0518584	0.0432232	0.63968	M3 DNA binding|0.4876
ADGRD1|Q6QNK2	0.0270705	0.0432739	0.63968	M16 semaphorin-plexin|0.3312
DLL4|Q9NR61	0.0158173	0.0433153	0.63968	M10 leukocyte activation|0.5726
ZW10|O43264	-0.0164347	0.0434525	0.63968	M19 small molecule metabolism|0.8496
S100Z|Q8WXG8	-0.055737	0.043479	0.63968	grey|AllKmeAvg:0.0147
TNFRSF12A|Q9NP84	-0.0279485	0.0435574	0.63968	grey|AllKmeAvg:0.0081
GM2A|P17900	-0.0253882	0.0435603	0.63968	M22 chemotaxis|0.7876
MGAT5|Q09328^SL007374@seq.21768.9	0.0176305	0.0436	0.63968	M12 ECM/neurodevelopment|0.4576
CYRIA|Q9H0Q0	0.0121824	0.0436322	0.63968	M2 cell division|0.6565
CA11|O75493	0.030713	0.0437101	0.63968	M12 ECM/neurodevelopment|0.4993
SRGAP2|O75044	-0.0268368	0.0441035	0.63977	M1 translation|0.8454
AK5|Q9Y6K8	-0.0201806	0.0441365	0.63977	M7 protein transport|0.5201
CHL1|O00533^SL008936@seq.3601.54	0.0193521	0.0441932	0.63977	M12 ECM/neurodevelopment|0.6384
PDHB|P11177	-0.0105657	0.0443573	0.63977	M11 protein kinase activation|0.5897
ATOX1|O00244	-0.0202425	0.0445502	0.63977	M1 translation|0.6342
ACVR1B|P36896	-0.0102595	0.0445946	0.63977	M1 translation|0.3776
ELAPOR1|Q6UXG2^SL025902@seq.9097.5	-0.0135169	0.0448033	0.63977	grey|AllKmeAvg:-0.0218
LIFR|P42702	0.0213351	0.0448755	0.63977	M16 semaphorin-plexin|0.7776
UBE2R2|Q712K3^SL013182@seq.21848.18	0.0110364	0.044972	0.63977	M5 hormone signaling|0.83
HABP4|Q5JVS0	-0.0216977	0.0451051	0.63977	M1 translation|0.4271
COL28A1|Q2UY09	-0.0205737	0.0451119	0.63977	M22 chemotaxis|0.8203
SERPINE1|P05121	-0.045421	0.0452449	0.63977	M1 translation|0.7048
IFNA4|P05014^SL018075@seq.7268.12	0.00962784	0.0453284	0.63977	M13 ambiguous|0.6633
NFYA|P23511	0.0112133	0.0454022	0.63977	M8 signal transduction|0.869
ST3GAL1|Q11201	0.0318473	0.0454294	0.63977	M14 ephrin signaling|0.4807
CASP8|Q14790	0.0241773	0.0454843	0.63977	M5 hormone signaling|0.4215
ID2|Q02363^SL007347@seq.15403.53	-0.0145389	0.0454952	0.63977	M11 protein kinase activation|0.3944
EPOR|P19235^SL005159@seq.2715.25	-0.0188039	0.0456775	0.63977	M1 translation|0.6817
PPM1L|Q5SGD2	-0.0222502	0.0458045	0.63977	M1 translation|0.8734
AMIGO2|Q86SJ2^SL015046@seq.14134.49	0.0161002	0.045904	0.63977	M12 ECM/neurodevelopment|0.382
OCIAD1|Q9NX40^SL010530@seq.3635.76	0.0277948	0.0459199	0.63977	M5 hormone signaling|0.6414
ENTPD5|O75356	0.0211072	0.0460409	0.63977	M21 ECM/organ development|0.31
NDUFA5|Q16718	-0.017423	0.0460865	0.63977	M9 lipid homeostasis|0.3295
GABBR2|O75899^SL025870@seq.9930.48	-0.0694244	0.0460975	0.63977	M7 protein transport|0.3543
GAGE2B|Q13066	-0.0196623	0.0461315	0.63977	M1 translation|0.484
NELFA|Q9H3P2	0.0158991	0.0461992	0.63977	M5 hormone signaling|0.6144
ZPBP|Q9BS86	0.00717583	0.04623	0.63977	M13 ambiguous|0.7522
THBS2|P35442^SL007206@seq.3339.33	-0.0426217	0.0462552	0.63977	grey|AllKmeAvg:0.0275
HK3|P52790	0.011849	0.0462619	0.63977	M5 hormone signaling|0.8921
CABLES2|Q9BTV7	-0.0195405	0.0464345	0.64054	M1 translation|0.7163
GPD1|P21695^SL007151@seq.13697.51	-0.0331083	0.0467637	0.64054	M17 organic acid metabolism|0.5713
ATP1B2|P14415	0.0287192	0.0467838	0.64054	M12 ECM/neurodevelopment|0.8289
ROR1|Q01973^SL006114@seq.8474.6	0.0257468	0.0468903	0.64054	M10 leukocyte activation|0.8112
CFHR3|Q02985	0.00974523	0.0469154	0.64054	M3 DNA binding|0.7428
DCTN2|Q13561	-0.0115038	0.0470022	0.64054	M22 chemotaxis|0.5393
IGFALS|P35858	0.0217056	0.0470122	0.64054	grey|AllKmeAvg:-0.0695
IQCF1|Q8N6M8	-0.0181401	0.0470404	0.64054	M1 translation|0.5056
NOTCH2|Q04721^SL007356@seq.5106.52	-0.016398	0.0471563	0.64054	M3 DNA binding|0.3271
KLK4|Q9Y5K2	0.0131304	0.0473982	0.64054	M8 signal transduction|0.7358
LIMK1|P53667	-0.0108731	0.0474054	0.64054	M24 ambiguous|0.4686
MCAM|P43121	0.0211181	0.0474353	0.64054	M12 ECM/neurodevelopment|0.7381
BCL2L2|Q92843^SL003774@seq.7134.14	-0.019986	0.0474873	0.64054	M1 translation|0.6223
TMEM237|Q96Q45	-0.0388052	0.0475483	0.64054	M1 translation|0.4181
DEFB107A|Q8IZN7	-0.015352	0.0477403	0.64087	M3 DNA binding|0.5512
RUFY1|Q96T51	-0.0159373	0.0477485	0.64087	M1 translation|0.6827
LAMA2|P24043	0.0241968	0.0478835	0.64112	M12 ECM/neurodevelopment|0.7643
CPA4|Q9UI42	0.120225	0.0481702	0.64112	M12 ECM/neurodevelopment|0.4597
CD93|Q9NPY3^SL007696@seq.14136.234	0.0216077	0.0482013	0.64112	M10 leukocyte activation|0.8599
CCNE1|P24864	0.0113105	0.0482396	0.64112	M5 hormone signaling|0.9157
IFIT3|O14879	-0.0291061	0.0482625	0.64112	M1 translation|0.6882
GPNMB|Q14956^SL025876@seq.5080.131	0.0187819	0.0484627	0.64112	M12 ECM/neurodevelopment|0.5144
SF1|Q15637	-0.0482647	0.048541	0.64112	M1 translation|0.358
TEAD3|Q99594	-0.0248448	0.0486639	0.64112	grey|AllKmeAvg:-0.0115
ALDH1A3|P47895	-0.0358787	0.0486815	0.64112	M1 translation|0.7892
ICAM4|Q14773^SL010843@seq.6550.4	-0.0309848	0.0487463	0.64112	grey|AllKmeAvg:0.0089
CMA1|P23946	0.0123045	0.0488166	0.64112	M2 cell division|0.471
ARF5|P84085	0.034275	0.0489702	0.64112	M1 translation|0.5427
ISLR2|Q6UXK2^SL018587@seq.13124.20	0.02098	0.0490885	0.64112	M16 semaphorin-plexin|0.7115
VEGFC|P49767	-0.0180511	0.0490969	0.64112	M1 translation|0.7277
RAB3B|P20337	-0.0270192	0.0492701	0.64112	M1 translation|0.7692
DYNLRB2|Q8TF09	-0.0456006	0.0494671	0.64112	M6 Wnt/ephrin|0.3351
TTC33|Q6PID6	-0.02571	0.0494723	0.64112	M1 translation|0.6299
NPNT|Q6UXI9	-0.0693377	0.0495156	0.64112	M1 translation|0.517
GREM2|Q9H772	-0.0170594	0.049593	0.64112	M29 protein folding|0.3921
CNTN1|Q12860	0.0195878	0.0497185	0.64112	M12 ECM/neurodevelopment|0.7545
DKKL1|Q9UK85^SL010381@seq.3644.5	0.0102875	0.0497245	0.64112	M5 hormone signaling|0.9474
RNASE3|P12724^SL003107@seq.5741.55	-0.0353634	0.0497558	0.64112	M9 lipid homeostasis|0.3958
ABRAXAS2|Q15018^SL018680@seq.8830.29	-0.019817	0.0498034	0.64112	M3 DNA binding|0.466
RELL1|Q8IUW5	0.0263108	0.0499245	0.64112	M23 thermogenesis|0.347
LMAN2|Q12907^SL005403@seq.7638.30	-0.0256382	0.0499928	0.64112	M1 translation|0.4099
HEXIM1|O94992^SL020142@seq.22977.18	-0.0182206	0.0500644	0.64112	M4 intracellular signaling|0.7317
CDCP1|Q9H5V8^SL017488@seq.8589.13	-0.0165911	0.0501502	0.64112	M1 translation|0.4626
FN1|P02751^SL010350@seq.20064.24	-0.084317	0.0502889	0.64112	M1 translation|0.5622
ELAC1|Q9H777	-0.0833187	0.0504256	0.64112	M1 translation|0.7357
CST6|Q15828^SL004438@seq.3303.23	0.0308542	0.0505946	0.64112	M6 Wnt/ephrin|0.5371
TMEM167B|Q9NRX6	-0.0211077	0.0506022	0.64112	grey|AllKmeAvg:0.0166
PF4|P02776	-0.0457445	0.0507526	0.64112	M1 translation|0.8817
ERO1B|Q86YB8	-0.0411807	0.0508151	0.64112	M4 intracellular signaling|0.7052
EXOG|Q9Y2C4	-0.0598788	0.0508474	0.64112	grey|AllKmeAvg:0.0413
LGR5|O75473^SL017638@seq.16296.43	-0.0223437	0.0508919	0.64112	M7 protein transport|0.367
DTX3L|Q8TDB6	-0.0402363	0.0509341	0.64112	M4 intracellular signaling|0.8607
SEPTIN11|Q9NVA2	-0.0247709	0.051476	0.64254	M1 translation|0.7629
HTN1|P15515	-0.0446637	0.0515405	0.64254	M6 Wnt/ephrin|0.471
MYOM3|Q5VTT5	0.0230957	0.0516736	0.64254	M26 muscle|0.686
RHOB|P62745	-0.026385	0.051681	0.64254	M1 translation|0.636
PPIC|P45877	-0.0290797	0.0518548	0.64254	M10 leukocyte activation|0.4164
RRAGC|Q9HB90	-0.0180005	0.0519202	0.64254	M17 organic acid metabolism|0.3725
SERPINF1|P36955^SL003066@seq.7735.17	-0.0179926	0.0519705	0.64254	M6 Wnt/ephrin|0.5482
METRNL|Q641Q3	-0.0119448	0.0521346	0.64254	M6 Wnt/ephrin|0.6338
F2|P00734^SL000586@seq.4157.2	0.0225247	0.0522259	0.64254	grey|AllKmeAvg:-0.022
CILP2|Q8IUL8	0.0257712	0.0524593	0.64254	M12 ECM/neurodevelopment|0.5279
SEMA3B|Q13214	-0.0142296	0.0525357	0.64254	M3 DNA binding|0.5309
MSH2|P43246	-0.0197258	0.0526826	0.64254	M29 protein folding|0.3186
MYBPC1|Q00872	0.0492382	0.0527122	0.64254	M26 muscle|0.8307
FAM9B|Q8IZU0	0.0666617	0.0527526	0.64254	grey|AllKmeAvg:0.0104
TREM2|Q9NZC2^SL017099@seq.16300.4	0.0372582	0.0528505	0.64254	M25 Wnt signaling|0.4974
F8|P00451	-0.0408119	0.0529527	0.64254	M1 translation|0.4606
STAU1|O95793	-0.0310553	0.0529698	0.64254	M1 translation|0.9092
KHK|P50053	0.0111653	0.0529748	0.64254	M5 hormone signaling|0.8822
MET|P08581^SL000134@seq.2837.3	0.0219052	0.0529829	0.64254	M16 semaphorin-plexin|0.6471
PCDHGC5|Q9Y5F6	-0.00918377	0.0532096	0.64254	M9 lipid homeostasis|0.3394
SOD2|P04179	0.0353877	0.0532491	0.64254	grey|AllKmeAvg:-0.0614
GIPC2|Q8TF65	-0.0248366	0.0533641	0.64254	M15 RNA transport|0.5036
IFNL2|Q8IZJ0	0.0180863	0.0535207	0.64254	M8 signal transduction|0.7479
PECAM1|P16284	0.0150578	0.0535643	0.64254	M2 cell division|0.7093
BCL7A|Q4VC05	-0.0285767	0.0535944	0.64254	M1 translation|0.6721
BHMT2|Q9H2M3	0.026141	0.053649	0.64254	M2 cell division|0.6597
MXRA8|Q9BRK3^SL025938@seq.7002.1	0.0491344	0.0536616	0.64254	M20 ambiguous|0.3896
ST3GAL6|Q9Y274	0.0244136	0.0537438	0.64254	grey|AllKmeAvg:8e-04
NR3C2|P08235	-0.0964649	0.0537933	0.64254	M1 translation|0.4407
TNFSF18|Q9UNG2	0.0123269	0.0537965	0.64254	M13 ambiguous|0.7263
RPN1|P04843^SL025976@seq.10490.3	-0.0272238	0.0538558	0.64254	M1 translation|0.8425
MYB|P10242	-0.0313574	0.0538889	0.64254	grey|AllKmeAvg:0.0354
SERPINE2|P07093^SL004457@seq.3217.74	-0.0281538	0.0540591	0.64254	M1 translation|0.4813
FAM177A1|Q8N128	0.0249341	0.0541271	0.64254	grey|AllKmeAvg:-0.0731
SNX1|Q13596^SL014932@seq.8807.13	-0.0344839	0.0542673	0.64254	grey|AllKmeAvg:0.0342
PTPRJ|Q12913	0.0144505	0.0542718	0.64254	grey|AllKmeAvg:0.0126
CHST5|Q9GZS9	-0.0401486	0.0543471	0.64254	grey|AllKmeAvg:-0.0069
GNS|P15586^SL008504@seq.3616.3	0.0121569	0.054416	0.64254	M5 hormone signaling|0.7519
MX1|P20591	-0.0345006	0.0545477	0.64254	M22 chemotaxis|0.3199
GTF2B|Q00403	-0.0323863	0.0545735	0.64254	M24 ambiguous|0.3504
KIF3A|Q9Y496	-0.0116387	0.0550331	0.64691	M1 translation|0.5368
LILRB4|Q8NHJ6	-0.0130239	0.0553048	0.64847	M27 DNA metabolism|0.414
DOCK2|Q92608	-0.00577413	0.055352	0.64847	M11 protein kinase activation|0.5185
ART5|Q96L15	-0.0280675	0.0554959	0.64847	M9 lipid homeostasis|0.4845
PWWP3A|Q2TAK8	-0.029801	0.0555219	0.64847	M4 intracellular signaling|0.607
LTBP4|Q8N2S1	0.0213352	0.0558752	0.64865	M21 ECM/organ development|0.7709
COL6A3|P12111^SL025822@seq.11196.31	-0.0183214	0.0560309	0.64865	M22 chemotaxis|0.8423
ANGPTL1|O95841^SL025791@seq.9092.33	0.0121391	0.0560924	0.64865	grey|AllKmeAvg:0.0301
B4GALT2|O60909	0.0129405	0.0561279	0.64865	M12 ECM/neurodevelopment|0.4886
CDKN1B|P46527	-0.0788238	0.0561454	0.64865	grey|AllKmeAvg:-0.0329
TDP1|Q9NUW8	-0.0221229	0.0562256	0.64865	M1 translation|0.64
RNF215|Q9Y6U7^SL025973@seq.7758.217	0.029419	0.056259	0.64865	M3 DNA binding|0.4887
SNF8|Q96H20	0.0107141	0.0562962	0.64865	M5 hormone signaling|0.9187
CCDC59|Q9P031	-0.0289919	0.056359	0.64865	M3 DNA binding|0.3154
COQ5|Q5HYK3	-0.0128503	0.0564273	0.64865	M13 ambiguous|0.6047
FHL1|Q13642	0.0117928	0.0567363	0.64956	M5 hormone signaling|0.8118
OMP|P47874	-0.0558681	0.0568209	0.64956	M7 protein transport|0.5766
SIRT3|Q9NTG7	0.0278178	0.0568372	0.64956	grey|AllKmeAvg:-0.0155
MZT2A|Q6P582	0.00622723	0.056937	0.64956	M13 ambiguous|0.5015
CHEK1|O14757	0.0172586	0.0569643	0.64956	M2 cell division|0.6824
SENP2|Q9HC62	-0.0480625	0.0570416	0.64956	grey|AllKmeAvg:-0.0406
PF4V1|P10720	0.0293187	0.0572078	0.65044	M8 signal transduction|0.3575
HSPB3|Q12988	-0.028632	0.0573257	0.65076	M2 cell division|0.7116
ATAD1|Q8NBU5	-0.0306731	0.0574433	0.65101	M1 translation|0.7231
NUCB1|Q02818	-0.0145661	0.0576022	0.65101	M20 ambiguous|0.4124
MCF2L|O15068	-0.0373347	0.0576155	0.65101	M4 intracellular signaling|0.9043
TBC1D22B|Q9NU19	-0.0184491	0.0578748	0.65293	M1 translation|0.6733
TOR1AIP1|Q5JTV8^SL026012@seq.10606.34	-0.0319997	0.0580281	0.65323	M1 translation|0.7968
FGD2|Q7Z6J4	-0.0484133	0.0580809	0.65323	M1 translation|0.4107
FOXO1|Q12778	-0.0260301	0.0583211	0.65396	M19 small molecule metabolism|0.6706
PUS7|Q96PZ0	0.0240624	0.0583515	0.65396	M12 ECM/neurodevelopment|0.4404
GTF2I|P78347	-0.0103097	0.0585571	0.65396	M1 translation|0.4719
SEPSECS|Q9HD40	-0.0556745	0.0585816	0.65396	M1 translation|0.6187
RIDA|P52758	-0.0355355	0.0586949	0.65396	M17 organic acid metabolism|0.8107
RPS3A|P61247	-0.0215175	0.0588193	0.65396	M1 translation|0.4477
IL11RA|Q14626^SL007423@seq.18216.22	0.0204366	0.0591811	0.65396	M12 ECM/neurodevelopment|0.74
SETBP1|Q9Y6X0	0.012291	0.0593439	0.65396	M3 DNA binding|0.5121
STK10|O94804	-0.0258288	0.0593849	0.65396	M1 translation|0.7564
ARTN|Q5T4W7	-0.0236986	0.0594144	0.65396	M11 protein kinase activation|0.4328
CRIM1|Q9NZV1^SL025827@seq.6502.50	-0.0333627	0.0594545	0.65396	M17 organic acid metabolism|0.5182
DRAXIN|Q8NBI3	-0.0234777	0.0594586	0.65396	grey|AllKmeAvg:0.04
PSMD4|P55036	-0.0229628	0.0595124	0.65396	M1 translation|0.8712
MAPK1|P28482	-0.0406398	0.0595282	0.65396	M1 translation|0.8681
NXT2|Q9NPJ8	-0.0193957	0.0595646	0.65396	M31 digestion|0.3305
TNNT3|P45378	0.00851813	0.0595817	0.65396	M2 cell division|0.5746
HTR7|P34969	0.0377182	0.0598912	0.65399	grey|AllKmeAvg:-0.0494
TBPL1|P62380	-0.0436796	0.0598914	0.65399	M1 translation|0.7883
NRG2|O14511	-0.0166957	0.0599072	0.65399	M17 organic acid metabolism|0.326
CERS5|Q8N5B7	-0.0112374	0.059943	0.65399	M3 DNA binding|0.4736
CD74|P04233^SL007076@seq.6974.6	-0.0280128	0.0601749	0.65496	grey|AllKmeAvg:0.0433
PPP1R2|P41236	-0.0282212	0.0602119	0.65496	M1 translation|0.8334
NOTCH3|Q9UM47	0.0171745	0.0605511	0.65745	M21 ECM/organ development|0.8035
IL6|P05231^SL000087@seq.4673.13	-0.0573672	0.0606215	0.65745	M1 translation|0.8021
MED4|Q9NPJ6	0.0216965	0.0607828	0.65775	M1 translation|0.7639
SCGB2A1|O75556^SL001973@seq.5001.6	-0.0150057	0.0608292	0.65775	M1 translation|0.7466
MID2|Q9UJV3	0.013535	0.0609201	0.65776	M2 cell division|0.6244
OOSP2|Q86WS3	-0.0178559	0.0617146	0.66358	M1 translation|0.6477
CHL1|O00533^SL008936@seq.8958.51	0.0128023	0.0617663	0.66358	M12 ECM/neurodevelopment|0.6376
NRG1|Q02297^SL004651@seq.15446.25	-0.0497432	0.0618859	0.66358	M1 translation|0.3546
IGFBP1|P08833^SL000462@seq.2771.35	0.0397347	0.0619227	0.66358	M14 ephrin signaling|0.4692
FGF18|O76093	0.0188343	0.0619438	0.66358	M5 hormone signaling|0.3591
RNF25|Q96BH1	-0.0262404	0.0620059	0.66358	M1 translation|0.6811
MARK3|P27448	-0.0257831	0.0621749	0.66441	M4 intracellular signaling|0.9186
TCAP|O15273	0.0124483	0.0623328	0.66477	M5 hormone signaling|0.5265
NAGPA|Q9UK23	0.0178833	0.0624498	0.66477	M12 ECM/neurodevelopment|0.7009
AKR1C4|P17516	-0.0640303	0.0624975	0.66477	M17 organic acid metabolism|0.7788
CCL14|Q16627	-0.0408542	0.062573	0.66477	M22 chemotaxis|0.472
COL13A1|Q5TAT6	0.011827	0.0630527	0.66831	M5 hormone signaling|0.5607
KHDC1L|Q5JSQ8^SL022083@seq.21804.15	0.00972667	0.0631691	0.66831	M5 hormone signaling|0.9254
SETD2|Q9BYW2	-0.0153812	0.0632221	0.66831	grey|AllKmeAvg:-0.0105
MPG|P29372	-0.0207088	0.0632845	0.66831	M1 translation|0.6789
SELPLG|Q14242^SL025980@seq.11266.8	0.026608	0.0633643	0.66831	M10 leukocyte activation|0.5579
DAPK1|P53355	-0.0349415	0.0634804	0.66856	M4 intracellular signaling|0.8523
TMEM154|Q6P9G4	0.013036	0.0636227	0.66908	M5 hormone signaling|0.6259
TTC36|A6NLP5	-0.033759	0.0640931	0.66908	M17 organic acid metabolism|0.549
NCOA2|Q15596	-0.0555781	0.0642805	0.66908	M1 translation|0.3688
HOPX|Q9BPY8	-0.0360565	0.0644609	0.66908	M24 ambiguous|0.3413
PRPF6|O94906^SL025964@seq.9581.4	-0.0339307	0.0646247	0.66908	M2 cell division|0.693
NOTCH1|P46531	0.0100297	0.0646677	0.66908	M16 semaphorin-plexin|0.7789
FN1|P02751^SL010349@seq.3434.34	-0.0802946	0.0647132	0.66908	M1 translation|0.553
ECI2|O75521	-0.0543812	0.0648213	0.66908	M1 translation|0.7896
SERPINE2|P07093^SL004457@seq.19154.41	-0.0539109	0.0648895	0.66908	M4 intracellular signaling|0.6383
IFNA14|P01570	-0.027404	0.0648916	0.66908	M8 signal transduction|0.4527
TRAT1|Q6PIZ9	-0.0182618	0.064897	0.66908	M11 protein kinase activation|0.4299
MTHFD1|P11586	0.0452939	0.0649748	0.66908	M1 translation|0.4949
BEX4|Q9NWD9	-0.0879335	0.0650904	0.66908	grey|AllKmeAvg:0.0342
PRPS1|P60891	-0.0210458	0.0651302	0.66908	M1 translation|0.5575
WWOX|Q9NZC7	-0.0256264	0.0652072	0.66908	M1 translation|0.4032
CFAP298|P57076	-0.0273712	0.0655161	0.66908	M1 translation|0.8008
ALPL|P05186	0.0098457	0.065587	0.66908	M24 ambiguous|0.3488
L1CAM|P32004	0.0250273	0.0656035	0.66908	M12 ECM/neurodevelopment|0.7763
SNTA1|Q13424^SL004593@seq.22946.55	-0.0160251	0.0656242	0.66908	M9 lipid homeostasis|0.3396
GRP|P07492^SL002071@seq.5897.58	-0.0162788	0.0656942	0.66908	M19 small molecule metabolism|0.3033
SNX16|P57768	-0.0268679	0.0657588	0.66908	M1 translation|0.8576
FOSL2|P15408	-0.0256053	0.0658775	0.66908	M9 lipid homeostasis|0.4043
HOMER1|Q86YM7^SL015060@seq.22980.37	0.0361009	0.0659074	0.66908	M7 protein transport|0.7068
CPNE1|Q99829^SL025823@seq.5346.24	-0.0389214	0.0661422	0.66908	M1 translation|0.7272
UBXN4|Q92575^SL026025@seq.9970.7	-0.02357	0.0661766	0.66908	M1 translation|0.8717
CCDC126|Q96EE4	0.0185055	0.0662289	0.66908	M25 Wnt signaling|0.4585
ESPN|B1AK53	-0.0185624	0.0663657	0.66908	M17 organic acid metabolism|0.5612
RBL1|P28749	-0.0418287	0.0664996	0.66908	M9 lipid homeostasis|0.344
PRSS27|Q9BQR3^SL011069@seq.15535.3	0.0231207	0.0665233	0.66908	M14 ephrin signaling|0.5551
FCAR|P24071	-0.0297687	0.0669164	0.66908	grey|AllKmeAvg:0.0259
TCP10L2|B9ZVM9	-0.0453552	0.0669627	0.66908	M1 translation|0.7938
MMP17|Q9ULZ9	0.0140919	0.066969	0.66908	M2 cell division|0.5726
CYBC1|Q9BQA9	0.0227476	0.0672756	0.66908	M14 ephrin signaling|0.3772
YME1L1|Q96TA2	-0.0219792	0.0673951	0.66908	M9 lipid homeostasis|0.4032
GUSB|P08236	-0.0434996	0.0674947	0.66908	M1 translation|0.4181
ST8SIA3|O43173	-0.0530466	0.0677028	0.66908	M19 small molecule metabolism|0.3089
P4HB|P07237^SL004901@seq.4278.14	0.0250421	0.0677783	0.66908	M5 hormone signaling|0.3643
CCL5|P13501^SL000563@seq.2523.31	-0.0241388	0.0677938	0.66908	M1 translation|0.8083
CAPN13|Q6MZZ7	0.0165914	0.0678123	0.66908	M2 cell division|0.6566
ARHGAP30|Q7Z6I6	-0.016519	0.0678362	0.66908	M1 translation|0.5174
MVD|P53602^SL013390@seq.18422.41	-0.0523204	0.0678835	0.66908	M1 translation|0.5989
THBS1|P07996	-0.0466277	0.0679039	0.66908	M4 intracellular signaling|0.8863
CDH4|P55283	-0.0337924	0.06803	0.66908	M1 translation|0.8486
TIAM1|Q13009	-0.0327491	0.0681354	0.66908	M3 DNA binding|0.3667
NEO1|Q92859	0.0181153	0.0681588	0.66908	M16 semaphorin-plexin|0.7433
SPOCK3|Q9BQ16	-0.0255776	0.0681644	0.66908	M1 translation|0.3735
SPINT1|O43278	0.027056	0.0682763	0.66908	M12 ECM/neurodevelopment|0.5007
IL1R2|P27930^SL000145@seq.14133.93	0.0204209	0.0684514	0.66908	M12 ECM/neurodevelopment|0.3528
TRIO|O75962	0.0446799	0.0685114	0.66908	M4 intracellular signaling|0.3349
ARHGEF7|Q14155	0.0110209	0.0686111	0.66908	M2 cell division|0.854
CHST15|Q7LFX5^SL007502@seq.4469.78	0.0157617	0.0686782	0.66908	M10 leukocyte activation|0.5141
ARHGAP22|Q7Z5H3	0.00914173	0.0687543	0.66908	M5 hormone signaling|0.5626
SPATC1L|Q9H0A9	0.0155034	0.0687787	0.66908	M1 translation|0.3133
EML2|O95834	-0.019383	0.0688031	0.66908	M1 translation|0.4513
RPL11|P62913	-0.0154719	0.0688413	0.66908	M2 cell division|0.4361
HS2ST1|Q7LGA3	-0.0298391	0.0688633	0.66908	M1 translation|0.8182
GPNMB|Q14956^SL025876@seq.8240.207	0.0168605	0.0690149	0.66908	M12 ECM/neurodevelopment|0.5081
PCK1|P35558	0.0125992	0.0690389	0.66908	M2 cell division|0.7668
HERC1|Q15751	-0.0144099	0.0690528	0.66908	M17 organic acid metabolism|0.3199
CLPP|Q16740	-0.0390801	0.0690651	0.66908	M1 translation|0.8062
ISG15|P05161^SL015510@seq.14151.4	-0.0517692	0.0691383	0.66908	M1 translation|0.5366
CA10|Q9NS85^SL010449@seq.3289.19	0.0271228	0.0692219	0.66908	M2 cell division|0.7524
RBKS|Q9H477	0.0114259	0.0695642	0.67013	M5 hormone signaling|0.9187
TMPRSS11D|O60235	-0.0305544	0.0695652	0.67013	M9 lipid homeostasis|0.4084
APBB1|O00213^SL025794@seq.14206.28	-0.0312875	0.0696432	0.67013	M9 lipid homeostasis|0.4035
PFN4|Q8NHR9	-0.02577	0.0698551	0.67013	M1 translation|0.5594
CLUAP1|Q96AJ1	0.0299923	0.069879	0.67013	M1 translation|0.7223
GPR101|Q96P66^SL019419@seq.11371.1	-0.00991117	0.0698818	0.67013	M7 protein transport|0.469
LIN7C|Q9NUP9	0.0318001	0.0702075	0.67237	M7 protein transport|0.7575
GSTA1|P08263^SL005253@seq.12446.49	-0.0417502	0.0703263	0.67262	M17 organic acid metabolism|0.5558
RNASE1|P07998	-0.0442817	0.0705065	0.67263	M22 chemotaxis|0.7828
SH3BP5|O60239	-0.0194158	0.0705196	0.67263	M1 translation|0.7474
MFAP2|P55001^SL012443@seq.9294.45	-0.0184849	0.0706036	0.67263	M22 chemotaxis|0.3827
CLEC2L|P0C7M8	-0.0161075	0.0707624	0.67326	M24 ambiguous|0.324
PARP16|Q8N5Y8	-0.0204642	0.0709748	0.6744	M11 protein kinase activation|0.618
VSTM4|Q8IW00	0.0112262	0.0714396	0.67756	M13 ambiguous|0.7133
ST6GAL1|P15907	-0.0143085	0.071493	0.67756	M1 translation|0.3881
SULT1E1|P49888^SL000580@seq.16932.5	-0.0118341	0.0717114	0.67775	M28 hormone metabolism/cytokine|0.4757
FBXL5|Q9UKA1	-0.0346406	0.0717734	0.67775	M23 thermogenesis|0.4563
CTSA|P10619	-0.0363585	0.0717922	0.67775	M1 translation|0.5046
TBX3|O15119	-0.0227138	0.0719382	0.67798	M3 DNA binding|0.3992
HRAS|P01112	-0.0136442	0.0720923	0.67798	M1 translation|0.8473
ALDH1A1|P00352	-0.0245066	0.0721879	0.67798	M15 RNA transport|0.5955
PDE4D|Q08499	0.0196879	0.0722483	0.67798	M13 ambiguous|0.4129
TXNDC5|Q8NBS9	-0.0197264	0.0722822	0.67798	M1 translation|0.5997
CPXM1|Q96SM3	-0.0323061	0.072656	0.68023	M1 translation|0.7436
FNDC4|Q9H6D8	-0.0530452	0.0727088	0.68023	M7 protein transport|0.4388
MSI2|Q96DH6	-0.0386111	0.0729914	0.68188	M1 translation|0.8313
AMY1A|P04745	-0.0524393	0.0732052	0.68188	M32 ECM/collagen|0.4895
ALKAL2|Q6UX46	-0.0433243	0.0733499	0.68188	M1 translation|0.936
PGM5|Q15124	0.0198469	0.0734257	0.68188	M12 ECM/neurodevelopment|0.5189
KLHL41|O60662	0.0266771	0.0734929	0.68188	M26 muscle|0.8241
RFESD|Q8TAC1	0.0335847	0.0735057	0.68188	M15 RNA transport|0.8235
IGF2R|P11717^SL003679@seq.16057.6	0.0163422	0.07354	0.68188	M2 cell division|0.3822
KRT71|Q3SY84	-0.0240265	0.0736931	0.68211	M1 translation|0.7467
TRIM21|P19474	-0.0461444	0.0737807	0.68211	M1 translation|0.3168
FXR1|P51114	-0.0460983	0.0738451	0.68211	M1 translation|0.8328
VOPP1|Q96AW1	0.0316677	0.074145	0.68401	M12 ECM/neurodevelopment|0.765
IL7R|P16871	0.00959331	0.0745697	0.68655	M8 signal transduction|0.8232
NRP2|O60462^SL005203@seq.6590.54	0.016133	0.0746395	0.68655	M21 ECM/organ development|0.8204
IDUA|P35475	-0.030488	0.0747028	0.68655	M1 translation|0.4842
LIN7B|Q9HAP6^SL012168@seq.4238.4	-0.0232381	0.0748045	0.68662	M1 translation|0.6591
ARMC8|Q8IUR7	0.00791766	0.0749637	0.68721	M2 cell division|0.5963
NDUFAF8|A1L188	-0.0254075	0.0751007	0.68728	M18 cell cycle/metabolism|0.3333
DKKL1|Q9UK85^SL010381@seq.16309.30	0.036754	0.0751678	0.68728	M2 cell division|0.7812
DSG3|P32926^SL004969@seq.16317.20	-0.0380088	0.0752533	0.68728	M1 translation|0.6938
WFIKKN1|Q96NZ8	0.0160469	0.0754881	0.68815	M3 DNA binding|0.5762
CPZ|Q66K79	-0.0294286	0.0755383	0.68815	grey|AllKmeAvg:0.0573
INHBC|P55103^SL007288@seq.6408.2	-0.0242335	0.0759222	0.69079	M9 lipid homeostasis|0.422
VSIG1|Q86XK7	-0.0101692	0.076054	0.69112	M4 intracellular signaling|0.4415
CLCA1|A8K7I4	-0.0747896	0.0763868	0.69216	M3 DNA binding|0.3547
RHOG|P84095	-0.0135124	0.0763982	0.69216	M1 translation|0.8453
PLAU|P00749	0.020382	0.0765038	0.69216	M12 ECM/neurodevelopment|0.5754
UCK2|Q9BZX2	-0.0165612	0.0766832	0.69216	M11 protein kinase activation|0.3571
EDEM2|Q9BV94	-0.0574176	0.0767302	0.69216	M7 protein transport|0.361
LBP|P18428	-0.0244551	0.0770084	0.69216	M9 lipid homeostasis|0.3332
FN1|P02751^SL010348@seq.3435.53	-0.0623325	0.0772458	0.69216	M1 translation|0.5423
AOC3|Q16853	0.0196618	0.0774571	0.69216	M12 ECM/neurodevelopment|0.6752
PAPPA2|Q9BXP8	-0.00715043	0.0776309	0.69216	M9 lipid homeostasis|0.4877
ACTN2|P35609	0.0561542	0.0776722	0.69216	M26 muscle|0.9051
RXFP1|Q9HBX9	-0.00945127	0.0779488	0.69216	M11 protein kinase activation|0.4236
ACP2|P11117	0.058295	0.0781512	0.69216	grey|AllKmeAvg:0.0359
GHR|P10912	-0.0276179	0.0782042	0.69216	M9 lipid homeostasis|0.3623
GID8|Q9NWU2	-0.0151789	0.0782417	0.69216	M1 translation|0.3903
COTL1|Q14019	-0.010838	0.0783409	0.69216	M1 translation|0.3263
TAX1BP1|Q86VP1	-0.0347792	0.0784315	0.69216	grey|AllKmeAvg:-0.0161
RABIF|P47224	0.0113783	0.0784439	0.69216	M5 hormone signaling|0.8444
KRT16|P08779	-0.0316269	0.0785199	0.69216	M20 ambiguous|0.3214
TAF8|Q7Z7C8	0.0129779	0.0786158	0.69216	M7 protein transport|0.7312
NT5DC3|Q86UY8	-0.0506759	0.0786683	0.69216	M1 translation|0.5456
HPGD|P15428	-0.0258146	0.0787103	0.69216	M24 ambiguous|0.585
STK3|Q13188	-0.078921	0.0787738	0.69216	M1 translation|0.4887
MFRP|Q9BY79	0.0103217	0.0788093	0.69216	M3 DNA binding|0.7197
TSEN15|Q8WW01	0.0436632	0.0788126	0.69216	M25 Wnt signaling|0.683
AREG|P15514	-0.0391771	0.0788193	0.69216	M1 translation|0.9563
COA3|Q9Y2R0	0.00769804	0.0788915	0.69216	M13 ambiguous|0.8051
EPOR|P19235^SL005159@seq.19575.4	-0.0144398	0.0789042	0.69216	M8 signal transduction|0.559
CDCP1|Q9H5V8^SL017488@seq.6565.68	-0.0731555	0.0789435	0.69216	M23 thermogenesis|0.4386
SRP14|P37108	0.00629839	0.0790282	0.69216	M5 hormone signaling|0.5668
TTLL12|Q14166	-0.026688	0.0791137	0.69216	M1 translation|0.4564
HPX|P02790^SL000440@seq.14073.31	0.00660135	0.079171	0.69216	M5 hormone signaling|0.4411
ARSB|P15848	-0.0485067	0.0792365	0.69216	M2 cell division|0.3544
MAGED1|Q9Y5V3	-0.0806608	0.0793615	0.69216	grey|AllKmeAvg:-0.009
SNCAIP|Q9Y6H5	-0.0271832	0.079411	0.69216	M1 translation|0.3056
USP46|P62068^SL022705@seq.21748.36	-0.0263143	0.0796171	0.69216	M1 translation|0.8914
NLGN1|Q8N2Q7^SL018410@seq.23000.22	-0.0269742	0.0798929	0.69216	M32 ECM/collagen|0.3427
IFNA21|P01568	0.0555876	0.0799714	0.69216	M8 signal transduction|0.3037
KMT2C|Q8NEZ4	-0.026995	0.07999	0.69216	M9 lipid homeostasis|0.4767
BCCIP|Q9P287	-0.043724	0.0800056	0.69216	M27 DNA metabolism|0.3371
MAP3K11|Q16584	0.0149413	0.0801183	0.69216	M5 hormone signaling|0.478
NDUFAF3|Q9BU61	-0.0254834	0.0801448	0.69216	M7 protein transport|0.3292
SEMA4G|Q9NTN9	0.0231966	0.0801568	0.69216	M5 hormone signaling|0.5538
ABHD14B|Q96IU4	0.0155946	0.0803999	0.69344	M8 signal transduction|0.6345
TAF15|Q92804^SL013228@seq.23016.24	-0.0258546	0.0807986	0.69491	M1 translation|0.9021
STOML1|Q9UBI4	0.0111375	0.0808446	0.69491	M24 ambiguous|0.38
DDR1|Q08345^SL004119@seq.11836.144	0.0139391	0.0808565	0.69491	M16 semaphorin-plexin|0.6856
FCN3|O75636^SL002086@seq.5462.62	-0.0193858	0.0810412	0.6954	grey|AllKmeAvg:0.0052
NPW|Q8N729	-0.0523734	0.0811507	0.6954	M22 chemotaxis|0.4068
GLT8D1|Q68CQ7	0.00801167	0.0815384	0.6954	M13 ambiguous|0.4705
KIF1C|O43896	-0.0257458	0.0815387	0.6954	M3 DNA binding|0.4866
RRM2B|Q7LG56^SL018712@seq.8925.25	-0.0318165	0.081653	0.6954	M1 translation|0.9401
SERPINC1|P01008	0.00882559	0.0816765	0.6954	M32 ECM/collagen|0.4012
FCN1|O00602^SL010462@seq.3613.62	0.0209593	0.0818704	0.6954	M5 hormone signaling|0.3624
THRB|P10828	-0.0375899	0.0820939	0.6954	M1 translation|0.6897
AGA|P20933	-0.028914	0.0821028	0.6954	M26 muscle|0.3989
SLBP|Q14493	-0.0291145	0.0824432	0.6954	M4 intracellular signaling|0.8297
JCHAIN|P01591	0.0161074	0.0825161	0.6954	M13 ambiguous|0.3888
RPS25|P62851	-0.0379444	0.0825923	0.6954	M1 translation|0.8755
UBE2D3|P61077^SL021214@seq.23037.37	-0.00762643	0.0826202	0.6954	M11 protein kinase activation|0.6771
MCTS1|Q9ULC4	-0.0287196	0.0827124	0.6954	M9 lipid homeostasis|0.7395
HNRNPA2B1|P22626	-0.0209903	0.0827259	0.6954	M1 translation|0.7265
ISCU|Q9H1K1	-0.0225448	0.0827515	0.6954	M1 translation|0.7104
STX17|P56962	-0.0269621	0.0828045	0.6954	M4 intracellular signaling|0.676
NEUROG1|Q92886	-0.0113961	0.0828355	0.6954	M4 intracellular signaling|0.5887
COMMD1|Q8N668	-0.0622115	0.0828598	0.6954	grey|AllKmeAvg:-0.019
SORCS2|Q96PQ0	-0.0659537	0.0828897	0.6954	M1 translation|0.3114
GALNT9|Q9HCQ5	-0.0164408	0.0829174	0.6954	M1 translation|0.3254
SLFNL1|Q499Z3	0.0135817	0.0838885	0.70004	M13 ambiguous|0.4616
NDST1|P52848	0.0122283	0.083923	0.70004	M3 DNA binding|0.493
TCEAL4|Q96EI5	-0.0498553	0.0839776	0.70004	M1 translation|0.3341
GHRL|Q9UBU3^SL004269@seq.8447.11	0.0134958	0.08407	0.70004	M13 ambiguous|0.6179
HNRNPAB|Q99729^SL009791@seq.8894.80	-0.0153633	0.0841035	0.70004	M4 intracellular signaling|0.8321
OLFM3|Q96PB7^SL025948@seq.10643.16	0.0213116	0.0841604	0.70004	M11 protein kinase activation|0.404
GCNT2|Q8NFS9	0.0122664	0.084302	0.70004	M8 signal transduction|0.7662
EPHA7|Q15375^SL008537@seq.7195.119	0.00817742	0.0844041	0.70004	M14 ephrin signaling|0.6151
LUM|P51884	0.0164027	0.084463	0.70004	M12 ECM/neurodevelopment|0.728
RHPN2|Q8IUC4	-0.0270209	0.0845129	0.70004	M2 cell division|0.4323
JPT1|Q9UK76	-0.031401	0.0845809	0.70004	M1 translation|0.4041
PHF6|Q8IWS0	-0.035328	0.084624	0.70004	M3 DNA binding|0.3457
B3GAT1|Q9P2W7	0.0554815	0.0848181	0.70052	M14 ephrin signaling|0.3975
ARPP21|Q9UBL0	-0.0138339	0.0848731	0.70052	M3 DNA binding|0.5226
FAM3D|Q96BQ1^SL012769@seq.7919.278	-0.0188072	0.0851278	0.70134	M2 cell division|0.4083
OPCML|Q14982^SL005491@seq.3634.5	0.00980027	0.0852594	0.70134	M5 hormone signaling|0.9174
KEL|P23276	0.0109383	0.0852619	0.70134	M8 signal transduction|0.7413
CREG1|O75629	-0.019781	0.0855978	0.70279	M1 translation|0.3148
GIP|P09681^SL011908@seq.16292.288	-0.0218783	0.0856303	0.70279	M9 lipid homeostasis|0.3082
PC|P11498	-0.0168775	0.0858038	0.70298	M1 translation|0.3694
SUB1|P53999	-0.022318	0.0860542	0.70298	M30 antimicrobial immune response|0.3319
IGFBP6|P24592^SL005172@seq.2686.67	-0.0211651	0.0862536	0.70298	M6 Wnt/ephrin|0.833
MRPL55|Q7Z7F7	-0.0401688	0.0862903	0.70298	M1 translation|0.8078
EIF5|P55010	-0.0362791	0.0863736	0.70298	M1 translation|0.8388
RORB|Q92753	-0.0577615	0.086391	0.70298	M1 translation|0.4354
SLC25A1|P53007	0.0222416	0.0864164	0.70298	M2 cell division|0.5031
PDGFD|Q9GZP0^SL014328@seq.17140.57	-0.0443122	0.0864261	0.70298	M1 translation|0.7221
PDGFRL|Q15198	0.0269052	0.0865705	0.70337	M12 ECM/neurodevelopment|0.5719
TGFB3|P10600	-0.0384123	0.0867621	0.70381	grey|AllKmeAvg:0.0269
POLR2J|P52435	-0.0184714	0.0869239	0.70381	grey|AllKmeAvg:0.0204
HPX|P02790^SL000440@seq.15347.12	0.00857458	0.086984	0.70381	M5 hormone signaling|0.4406
CDH10|Q9Y6N8	0.0690743	0.0871351	0.70381	M5 hormone signaling|0.3881
CDH1|P12830^SL000055@seq.18429.10	-0.0375955	0.0872408	0.70381	M6 Wnt/ephrin|0.5543
DDIT4|Q9NX09	-0.023583	0.0874447	0.70381	M29 protein folding|0.3793
EPDR1|Q9UM22	-0.00865507	0.0874778	0.70381	M11 protein kinase activation|0.4755
GIMAP4|Q9NUV9	0.0153826	0.0875853	0.70381	M29 protein folding|0.4183
HEY1|Q9Y5J3^SL023051@seq.24640.63	-0.0193293	0.0876434	0.70381	M1 translation|0.7848
DPP8|Q6V1X1	-0.0170839	0.0877319	0.70381	M1 translation|0.4465
FAM162A|Q96A26	-0.0419683	0.0877986	0.70381	M1 translation|0.6849
EFNB3|Q15768^SL025849@seq.7785.1	0.0426422	0.087888	0.70381	M27 DNA metabolism|0.4997
SPATA22|Q8NHS9	-0.0135797	0.0881389	0.70381	M8 signal transduction|0.7209
AIMP1|Q12904	-0.012576	0.0882139	0.70381	M1 translation|0.4662
CD80|P33681^SL003738@seq.13726.4	-0.0234866	0.0882786	0.70381	M7 protein transport|0.4043
ENG|P17813	0.0220837	0.0883725	0.70381	M16 semaphorin-plexin|0.8568
CETP|P11597	-0.0274723	0.0885306	0.70381	grey|AllKmeAvg:0.0229
HPCAL1|P37235^SL011188@seq.22981.3	0.00652379	0.0885312	0.70381	M23 thermogenesis|0.3307
PDE6D|O43924	-0.0276073	0.0885966	0.70381	M1 translation|0.514
B9D2|Q9BPU9	0.0183134	0.0886986	0.70381	M5 hormone signaling|0.3691
SPANXA1|Q9NS26	0.0502902	0.0887867	0.70381	grey|AllKmeAvg:0.027
RHOQ|P17081	0.00655889	0.0888768	0.70381	M11 protein kinase activation|0.6902
IMPDH1|P20839	-0.0350792	0.0892522	0.70381	M1 translation|0.7128
HEPACAM|Q14CZ8	-0.0279149	0.0892584	0.70381	M3 DNA binding|0.3997
IL27|Q8NEV9	-0.0374071	0.0892775	0.70381	M2 cell division|0.3508
RNPEP|Q9H4A4	0.0182945	0.089425	0.70381	M10 leukocyte activation|0.4572
ASMTL|O95671	-0.026942	0.0894885	0.70381	M1 translation|0.673
CD80|P33681^SL003738@seq.2603.61	0.0261536	0.0895285	0.70381	M2 cell division|0.6996
MESD|Q14696^SL012502@seq.5594.87	-0.0337514	0.0895647	0.70381	M1 translation|0.888
CBR4|Q8N4T8	-0.0315127	0.0897055	0.70381	M4 intracellular signaling|0.4905
C5orf38|Q86SI9	-0.0336609	0.0897545	0.70381	M19 small molecule metabolism|0.6306
RNGTT|O60942^SL019942@seq.12847.27	-0.0254474	0.089883	0.70381	M8 signal transduction|0.6271
TACSTD2|P09758^SL001890@seq.14034.22	-0.018014	0.0899367	0.70381	M3 DNA binding|0.558
NR1H4|Q96RI1	0.00855124	0.0901587	0.70381	M3 DNA binding|0.5353
BPIFA2|Q96DR5^SL010290@seq.16302.11	-0.021055	0.0903657	0.70381	M19 small molecule metabolism|0.6596
FLRT2|O43155	0.0164944	0.0904963	0.70381	M10 leukocyte activation|0.7162
POR|P16435	-0.0431821	0.0905159	0.70381	M17 organic acid metabolism|0.5472
C2orf73|Q8N5S3	-0.0182281	0.0906011	0.70381	grey|AllKmeAvg:-0.0087
CCL15|Q16663^SL003190@seq.14109.15	-0.0212632	0.0906286	0.70381	M23 thermogenesis|0.4391
IFNA2|P01563	-0.0337545	0.0908564	0.70381	M2 cell division|0.6813
IL17A|Q16552^SL022740@seq.21897.4	-0.0191252	0.0909965	0.70381	grey|AllKmeAvg:0.0279
GABARAP|O95166^SL020978@seq.17735.130	-0.0151131	0.0910677	0.70381	M1 translation|0.6695
VHLL|Q6RSH7	0.0207126	0.0910867	0.70381	M2 cell division|0.5631
CLPSL2|Q6UWE3	-0.0133184	0.0910879	0.70381	M1 translation|0.4403
REG3A|Q06141^SL002648@seq.9277.16	0.0185581	0.0910984	0.70381	M12 ECM/neurodevelopment|0.6421
DHRS3|O75911	-0.0180619	0.0911547	0.70381	grey|AllKmeAvg:-0.0426
NUDT14|O95848	0.028493	0.0911916	0.70381	M5 hormone signaling|0.7429
ASPRV1|Q53RT3	0.012521	0.0914207	0.70381	M5 hormone signaling|0.3808
PRKAR1B|P31321	-0.0403292	0.0914281	0.70381	M1 translation|0.7275
BTG4|Q9NY30	-0.00976299	0.0915401	0.70381	grey|AllKmeAvg:0.0343
TRA2B|P62995	-0.0202538	0.0915489	0.70381	M9 lipid homeostasis|0.4343
ADAM15|Q13444^SL025783@seq.9956.7	-0.0377091	0.0920601	0.70699	M3 DNA binding|0.5811
COMP|P49747	0.0163426	0.0923264	0.70815	M12 ECM/neurodevelopment|0.5845
NRXN2|P58401	-0.0198834	0.0924051	0.70815	M2 cell division|0.4119
VAT1L|Q9HCJ6	-0.0622716	0.0928241	0.70911	M9 lipid homeostasis|0.3406
HLA-G|P17693	-0.0112095	0.0928641	0.70911	M29 protein folding|0.3745
NAGS|Q8N159	-0.0300922	0.0928687	0.70911	M2 cell division|0.4926
FLRT3|Q9NZU0^SL025864@seq.9128.34	0.0199247	0.0929554	0.70911	M8 signal transduction|0.8288
CCL21|O00585	0.0224227	0.093107	0.70911	grey|AllKmeAvg:0.0483
OLFML3|Q9NRN5^SL009409@seq.8660.33	-0.023307	0.0931431	0.70911	M9 lipid homeostasis|0.499
LILRB3|O75022^SL019428@seq.11334.7	-0.0124973	0.0932309	0.70911	M9 lipid homeostasis|0.5107
KLHL2|O95198	-0.0148013	0.0933427	0.70911	M1 translation|0.7864
SERPIND1|P05546	-0.0165543	0.0934537	0.70911	M9 lipid homeostasis|0.4583
INSL6|Q9Y581	-0.0200323	0.0935673	0.70911	M3 DNA binding|0.4743
IL3RA|P26951	0.0295809	0.0942986	0.70911	M16 semaphorin-plexin|0.7202
HTR6|P50406	-0.0164502	0.0944589	0.70911	M9 lipid homeostasis|0.4532
CCN5|O76076	-0.0232294	0.0946013	0.70911	M22 chemotaxis|0.4288
TFR2|Q9UP52	0.0236506	0.0946199	0.70911	M7 protein transport|0.3299
ZHX3|Q9H4I2	-0.00834095	0.0946402	0.70911	M2 cell division|0.4429
SEMA4D|Q92854	-0.018394	0.0946577	0.70911	grey|AllKmeAvg:-0.0359
IL2RB|P14784	0.0246133	0.0948232	0.70911	M10 leukocyte activation|0.6409
BAMBI|Q13145^SL025802@seq.20514.8	0.0238511	0.0949166	0.70911	grey|AllKmeAvg:0.0181
NTF3|P20783	-0.0257073	0.0949326	0.70911	M1 translation|0.3291
CTLA4|P16410	-0.0463857	0.095047	0.70911	M23 thermogenesis|0.3785
CTSH|P09668^SL000346@seq.8644.46	-0.0403566	0.0950521	0.70911	grey|AllKmeAvg:-0.032
BMP7|P18075	0.0244839	0.0950998	0.70911	M21 ECM/organ development|0.3868
LAYN|Q6UX15	0.0124445	0.0952387	0.70911	M2 cell division|0.5143
ANOS1|P23352	-0.0180964	0.0953712	0.70911	grey|AllKmeAvg:-0.0015
SARS1|P49591	-0.015646	0.0953833	0.70911	M1 translation|0.7785
SLITRK1|Q96PX8^SL008760@seq.10743.13	0.0291503	0.0955309	0.70911	M19 small molecule metabolism|0.452
MSRB3|Q8IXL7	0.0163176	0.0956369	0.70911	M8 signal transduction|0.6831
ERP44|Q9BS26	-0.032644	0.0957313	0.70911	M1 translation|0.8592
CCDC97|Q96F63	-0.036713	0.09579	0.70911	M1 translation|0.7407
CALB2|P22676	0.0329556	0.0958328	0.70911	M9 lipid homeostasis|0.3287
RSPO4|Q2I0M5	0.0115764	0.0958619	0.70911	M25 Wnt signaling|0.5443
SLITRK2|Q9H156	0.0163135	0.0959428	0.70911	M12 ECM/neurodevelopment|0.5652
ALB|P02768	0.0119265	0.0961067	0.70911	M10 leukocyte activation|0.3982
ANP32C|O43423	-0.0554297	0.0962492	0.70911	grey|AllKmeAvg:-0.0087
VASN|Q6EMK4	0.00935352	0.0962727	0.70911	M10 leukocyte activation|0.6498
NOG|Q13253^SL004683@seq.5846.24	0.0370596	0.0963549	0.70911	M1 translation|0.3295
SORD|Q00796	-0.0284731	0.0964913	0.70911	M1 translation|0.5766
PSD2|Q9BQI7	0.0283847	0.0966995	0.70911	grey|AllKmeAvg:0.0334
TPM3|P06753^SL005671@seq.9890.8	-0.0230038	0.0968033	0.70911	M5 hormone signaling|0.6181
ETV4|P43268	-0.0182813	0.0968109	0.70911	M4 intracellular signaling|0.6556
ZNF415|Q09FC8	-0.0277277	0.0969507	0.70911	M9 lipid homeostasis|0.3368
CST3|P01034	-0.0195511	0.0970156	0.70911	M22 chemotaxis|0.8547
SUMO2|P61956	-0.0231722	0.0970258	0.70911	M1 translation|0.8343
MYL3|P08590	0.041475	0.0970573	0.70911	M26 muscle|0.8875
TBCA|O75347	-0.0231612	0.0972144	0.70911	M19 small molecule metabolism|0.6281
TNKS|O95271	0.00976746	0.0972895	0.70911	M3 DNA binding|0.377
GAS6|Q14393	0.0174126	0.0974621	0.70911	M12 ECM/neurodevelopment|0.6161
PPBP|P02775^SL004708@seq.4544.4	-0.0374436	0.097466	0.70911	M1 translation|0.9144
IGSF9B|Q9UPX0	0.00913447	0.0975542	0.70911	M8 signal transduction|0.8929
WIF1|Q9Y5W5^SL004652@seq.2848.2	0.0173493	0.0976442	0.70911	M2 cell division|0.7129
CD93|Q9NPY3^SL007696@seq.11200.52	0.0211064	0.0977059	0.70911	M10 leukocyte activation|0.8543
THAP2|Q9H0W7	0.0188343	0.0977395	0.70911	M12 ECM/neurodevelopment|0.346
DCT|P40126	0.0194111	0.0979424	0.70911	M10 leukocyte activation|0.4541
CCL26|Q9Y258	0.027599	0.0979803	0.70911	M7 protein transport|0.4761
CDON|Q4KMG0	0.0173111	0.0981833	0.70911	M12 ECM/neurodevelopment|0.5747
B4GALT7|Q9UBV7	-0.0240132	0.0981895	0.70911	M1 translation|0.8055
CCDC90B|Q9GZT6	0.00939893	0.0983914	0.70911	M8 signal transduction|0.77
MAPK12|P53778	-0.0294886	0.0985234	0.70911	M1 translation|0.6057
C1orf50|Q9BV19	-0.0174388	0.0985871	0.70911	M7 protein transport|0.3573
PGK1|P00558	-0.0376425	0.0986054	0.70911	M1 translation|0.7562
PTK2B|Q14289^SL025854@seq.8918.64	-0.0126743	0.0986363	0.70911	M1 translation|0.762
DNAI1|Q9UI46	0.0140162	0.0986847	0.70911	M2 cell division|0.4465
ADAM17|P78536^SL025788@seq.8959.61	0.00808909	0.0986888	0.70911	M8 signal transduction|0.7515
STUB1|Q9UNE7^SL019100@seq.11350.30	-0.031268	0.0987578	0.70911	M1 translation|0.7878
PGLYRP3|Q96LB9	-0.0228119	0.0988661	0.70919	M7 protein transport|0.4225
PLAT|P00750	-0.0354707	0.0993283	0.71121	M1 translation|0.3701
NRSN1|Q8IZ57	-0.0188105	0.0994224	0.71121	M7 protein transport|0.4731
DKK1|O94907	-0.0312261	0.0994404	0.71121	M1 translation|0.8184
DPH2|Q9BQC3	-0.02676	0.0996342	0.71147	M1 translation|0.6745
GGCT|O75223	-0.0168348	0.0997776	0.71147	M1 translation|0.8039
ARL15|Q9NXU5	-0.0385139	0.0998096	0.71147	M1 translation|0.5142
JAML|Q86YT9^SL009202@seq.5094.62	-0.0136548	0.0999943	0.71147	M4 intracellular signaling|0.4097
TPT1|P13693^SL005679@seq.14072.9	-0.0095616	0.100212	0.71147	M1 translation|0.4058
ROBO3|Q96MS0	0.0143346	0.100371	0.71147	M8 signal transduction|0.8825
PTHLH|P12272	0.0265404	0.100374	0.71147	grey|AllKmeAvg:-0.0489
DDOST|P39656	-0.0255036	0.100439	0.71147	M1 translation|0.8012
PIH1D2|Q8WWB5	-0.0223402	0.100512	0.71147	M23 thermogenesis|0.4312
IDI2|Q9BXS1	-0.0232614	0.100687	0.71147	M6 Wnt/ephrin|0.3911
REN|P00797	-0.0498358	0.100711	0.71147	M17 organic acid metabolism|0.3163
L3MBTL2|Q969R5	-0.0244173	0.100891	0.71147	M1 translation|0.9019
IRF1|P10914^SL007108@seq.10351.51	0.0593334	0.100966	0.71147	grey|AllKmeAvg:0.0136
MAP1LC3A|Q9H492	-0.0240346	0.100986	0.71147	M1 translation|0.7761
BOC|Q9BWV1	0.0295611	0.100993	0.71147	M12 ECM/neurodevelopment|0.7245
IGF2R|P11717^SL003679@seq.3676.15	0.00963352	0.101056	0.71147	M11 protein kinase activation|0.4746
FSTL1|Q12841	0.010915	0.101136	0.71147	M12 ECM/neurodevelopment|0.6191
GNAI1|P63096	-0.0210567	0.101324	0.71186	M1 translation|0.8164
COL15A1|P39059	-0.0154857	0.101388	0.71186	M22 chemotaxis|0.7002
RLN2|P04090	-0.0115389	0.101493	0.71186	M2 cell division|0.4183
SULT1B1|O43704	0.0275023	0.101583	0.71186	M20 ambiguous|0.5252
ARPP19|P56211	-0.0186241	0.101995	0.71388	M1 translation|0.8456
PKP2|Q99959	-0.0557496	0.102068	0.71388	M4 intracellular signaling|0.9235
RNF128|Q8TEB7^SL025970@seq.8633.18	0.00923256	0.102223	0.71388	M2 cell division|0.5327
IRF9|Q00978	-0.0315302	0.102263	0.71388	M18 cell cycle/metabolism|0.3901
UBL3|O95164	0.0114956	0.102694	0.71444	M12 ECM/neurodevelopment|0.7403
NODAL|Q96S42	0.0110076	0.102772	0.71444	M3 DNA binding|0.4525
IFI16|Q16666^SL025893@seq.13940.19	-0.0216749	0.102829	0.71444	M4 intracellular signaling|0.393
HEPACAM2|A8MVW5^SL025878@seq.6568.18	-0.04346	0.102832	0.71444	M9 lipid homeostasis|0.3693
INIP|Q9NRY2	0.0376833	0.102833	0.71444	grey|AllKmeAvg:-0.0446
LSAMP|Q13449	0.0152398	0.103142	0.7159	M14 ephrin signaling|0.759
DNAJB13|P59910	-0.0181266	0.103393	0.71647	M1 translation|0.3985
IFNA10|P01566^SL017106@seq.5733.61	-0.0349429	0.10342	0.71647	M9 lipid homeostasis|0.4244
NUDT12|Q9BQG2	-0.0196435	0.103722	0.71726	M1 translation|0.6519
PPBP|P02775^SL003191@seq.2790.54	-0.0373617	0.103731	0.71726	M1 translation|0.9162
FCN1|O00602^SL010462@seq.15582.25	0.024643	0.10384	0.71733	grey|AllKmeAvg:0.0357
NPTX2|P47972	-0.0201532	0.104287	0.71794	M19 small molecule metabolism|0.592
TF|P02787	0.00807013	0.104317	0.71794	M5 hormone signaling|0.4917
MAPRE3|Q9UPY8^SL020106@seq.16885.49	0.0198115	0.104548	0.71794	M1 translation|0.391
PAGE4|O60829	0.0122069	0.1046	0.71794	M5 hormone signaling|0.7922
SPARCL1|Q14515^SL005488@seq.4467.49	0.017754	0.104662	0.71794	M14 ephrin signaling|0.5767
RHEX|Q6ZWK4	-0.0250652	0.104781	0.71794	grey|AllKmeAvg:0.0443
HNRNPR|O43390^SL013259@seq.13504.147	-0.0335056	0.10491	0.71794	M1 translation|0.9391
NRG4|Q8WWG1	-0.0171226	0.104946	0.71794	M23 thermogenesis|0.3101
TLR2|O60603	0.00569189	0.104955	0.71794	grey|AllKmeAvg:0.0618
NRDC|O43847	0.029482	0.105074	0.71794	M5 hormone signaling|0.4396
SPEF1|Q9Y4P9	-0.0126612	0.105261	0.71794	M3 DNA binding|0.5119
SNN|O75324	-0.0244529	0.105315	0.71794	M7 protein transport|0.7696
SERPINF1|P36955^SL003066@seq.9211.19	-0.0118836	0.105349	0.71794	M6 Wnt/ephrin|0.6407
BDNF|P23560^SL003951@seq.2421.7	-0.0313156	0.105459	0.71794	M1 translation|0.6282
GSKIP|Q9P0R6	-0.0342595	0.105494	0.71794	grey|AllKmeAvg:-0.0332
SQSTM1|Q13501^SL018151@seq.7695.106	-0.0174121	0.105609	0.71794	M1 translation|0.8464
BAGE2|Q86Y30	-0.0224753	0.105782	0.71794	M1 translation|0.7953
STAT5B|P51692	0.00884301	0.105816	0.71794	M2 cell division|0.6773
CD59|P13987^SL004557@seq.11514.196	0.0157121	0.10601	0.71794	M6 Wnt/ephrin|0.8145
DCTPP1|Q9H773	0.0179327	0.10605	0.71794	M21 ECM/organ development|0.4815
UROD|P06132	-0.0292989	0.106103	0.71794	M1 translation|0.8253
PSMB9|P28065	-0.032722	0.106214	0.71794	M21 ECM/organ development|0.4531
CHST10|O43529	0.00798221	0.106393	0.71794	M5 hormone signaling|0.4539
SAMD12|Q8N8I0	-0.0157255	0.106449	0.71794	M2 cell division|0.8267
AHSP|Q9NZD4	0.0167036	0.106554	0.71794	M7 protein transport|0.6609
RTF2|Q9BY42	-0.0313762	0.106566	0.71794	M1 translation|0.699
TNFSF13B|Q9Y275	0.0132553	0.106588	0.71794	grey|AllKmeAvg:0.0479
P4HA1|P13674	0.00868289	0.106833	0.71859	M8 signal transduction|0.8595
TGIF2LX|Q8IUE1	-0.0378333	0.106882	0.71859	M9 lipid homeostasis|0.382
BECN1|Q14457^SL014943@seq.13032.1	-0.0212112	0.107077	0.71924	grey|AllKmeAvg:0.0039
ADAMTSL2|Q86TH1	-0.0158034	0.107437	0.72052	grey|AllKmeAvg:-0.0122
OGG1|O15527	-0.0218272	0.107615	0.72052	M1 translation|0.3047
TGM3|Q08188	0.081855	0.10766	0.72052	grey|AllKmeAvg:0.0123
TTC25|Q96NG3	-0.0221553	0.107663	0.72052	M3 DNA binding|0.4634
SLC5A8|Q8N695	0.0225075	0.107972	0.72093	M24 ambiguous|0.6656
TTC17|Q96AE7^SL026022@seq.9550.153	-0.0132523	0.108039	0.72093	M27 DNA metabolism|0.3867
HSPA1A|P0DMV8^SL000451@seq.11157.35	-0.0149943	0.108346	0.72093	M1 translation|0.8248
UBQLN4|Q9NRR5	-0.0384349	0.108486	0.72093	M1 translation|0.9017
CD70|P32970^SL007195@seq.8762.38	0.0115432	0.108505	0.72093	M3 DNA binding|0.7349
SPOCK2|Q92563	0.0225198	0.108557	0.72093	M21 ECM/organ development|0.4706
DEFB118|Q96PH6	0.00785415	0.1086	0.72093	M8 signal transduction|0.679
SERPINA3|P01011^SL000248@seq.2879.9	0.00764431	0.108607	0.72093	M16 semaphorin-plexin|0.3721
COPS2|P61201	-0.0153869	0.108671	0.72093	M1 translation|0.8325
PLCD3|Q8N3E9	-0.0500451	0.1088	0.72093	M1 translation|0.4812
FABP4|P15090^SL005086@seq.9851.9	-0.0268134	0.108858	0.72093	M9 lipid homeostasis|0.4615
NID1|P14543	-0.0164613	0.10902	0.72093	M1 translation|0.5521
MSN|P26038	-0.0434452	0.109124	0.72093	M4 intracellular signaling|0.8726
COL6A1|P12109^SL002657@seq.11150.3	-0.038893	0.109127	0.72093	M1 translation|0.317
FRZB|Q92765^SL004650@seq.13740.51	-0.0196322	0.109208	0.72093	M22 chemotaxis|0.3505
MSLN|Q13421	-0.0232987	0.109371	0.72136	M1 translation|0.4173
PCSK2|P16519^SL012421@seq.6117.4	-0.0125702	0.109607	0.72177	M1 translation|0.4759
BORCS5|Q969J3	0.0136761	0.109632	0.72177	M10 leukocyte activation|0.3383
LIN7B|Q9HAP6^SL012168@seq.15612.5	-0.0224072	0.10983	0.72208	M1 translation|0.8861
XRCC6|P12956	-0.0128245	0.110297	0.72208	M1 translation|0.7713
NFU1|Q9UMS0	-0.0207769	0.110316	0.72208	M1 translation|0.8577
RBP5|P82980	-0.0243	0.110351	0.72208	M17 organic acid metabolism|0.6254
SAMSN1|Q9NSI8	-0.0270625	0.110352	0.72208	M1 translation|0.5747
CKS1B|P61024	-0.0194687	0.110454	0.72208	M1 translation|0.8147
TGM4|P49221	-0.0326987	0.110541	0.72208	M3 DNA binding|0.3371
USF1|P22415	0.0537194	0.110645	0.72208	M7 protein transport|0.6979
JUP|P14923^SL006467@seq.23007.8	-0.0439285	0.110646	0.72208	M2 cell division|0.7218
EIF4A2|Q14240^SL021460@seq.18824.7	-0.0206637	0.110987	0.72208	M1 translation|0.7923
PTPRS|Q13332	0.0124108	0.111075	0.72208	M10 leukocyte activation|0.4652
CTSF|Q9UBX1^SL008381@seq.9212.22	-0.0170224	0.111078	0.72208	grey|AllKmeAvg:-0.0204
TNFRSF10A|O00220	0.0107645	0.111179	0.72208	M5 hormone signaling|0.8614
PLS3|P13797	-0.0466617	0.111247	0.72208	M9 lipid homeostasis|0.3997
EDA|Q92838^SL004644@seq.2826.53	0.0122333	0.111353	0.72208	M2 cell division|0.4074
ZG16|O60844	-0.0518309	0.111449	0.72208	M3 DNA binding|0.3626
RDH13|Q8NBN7	-0.034846	0.111974	0.72208	M1 translation|0.6561
FMR1|Q06787^SL018148@seq.7713.50	-0.0205501	0.111983	0.72208	M1 translation|0.9303
MDK|P21741	-0.0322952	0.112082	0.72208	M1 translation|0.6367
MED28|Q9H204	0.00893835	0.112124	0.72208	M2 cell division|0.608
CLUL1|Q15846	0.0301825	0.112147	0.72208	M12 ECM/neurodevelopment|0.5804
NTMT1|Q9BV86	-0.019452	0.112198	0.72208	M18 cell cycle/metabolism|0.5199
JAM3|Q9BX67	-0.0221643	0.112501	0.72208	M1 translation|0.9352
HMGN3|Q15651	-0.0441876	0.112673	0.72208	grey|AllKmeAvg:0.0064
EFNB2|P52799^SL025840@seq.8772.5	-0.0153714	0.112749	0.72208	M8 signal transduction|0.6782
APP|P05067	-0.0297116	0.112804	0.72208	M1 translation|0.8738
MGAT4B|Q9UQ53	0.0182337	0.112813	0.72208	M12 ECM/neurodevelopment|0.4115
PROK2|Q9HC23	-0.049462	0.11303	0.72208	M15 RNA transport|0.3682
C1QTNF3|Q9BXJ4	0.015769	0.113295	0.72208	M5 hormone signaling|0.423
NCK1|P16333	-0.0286102	0.113345	0.72208	M1 translation|0.4501
RAB27B|O00194	-0.0192086	0.113364	0.72208	M2 cell division|0.5462
AHCY|P23526	-0.0494017	0.11338	0.72208	M23 thermogenesis|0.3093
EIF1AX|P47813	-0.0230588	0.11339	0.72208	M3 DNA binding|0.5343
ELL|P55199	0.00815101	0.11341	0.72208	M2 cell division|0.597
ROPN1B|Q9BZX4	-0.0346627	0.113449	0.72208	M1 translation|0.6338
PROK1|P58294^SL004332@seq.14703.6	-0.0126022	0.113453	0.72208	M1 translation|0.4684
PRKAA1|Q13131	-0.0103674	0.113499	0.72208	M3 DNA binding|0.4528
ITGAV|P06756^SL014391@seq.20191.13	-0.0133025	0.113617	0.72208	M1 translation|0.5689
HS6ST3|Q8IZP7	0.0103494	0.113658	0.72208	M14 ephrin signaling|0.753
USO1|O60763	-0.0349451	0.113798	0.72208	M1 translation|0.9022
C7|P10643^SL000323@seq.2888.49	0.0130792	0.113991	0.72208	M5 hormone signaling|0.3544
CRYAA|P02489	-0.00899433	0.114135	0.72208	M3 DNA binding|0.568
SRPK1|Q96SB4	-0.0299816	0.114209	0.72208	M1 translation|0.9231
SPOCK1|Q08629^SL010384@seq.11487.4	-0.0502828	0.114232	0.72208	M2 cell division|0.3392
ATP5PF|P18859	-0.0263101	0.114329	0.72208	M1 translation|0.5235
DEFB108B|Q8NET1	-0.014281	0.11438	0.72208	M3 DNA binding|0.5256
ISG15|P05161^SL015510@seq.14148.2	-0.0334945	0.114458	0.72208	M1 translation|0.4295
DDIT3|P35638	-0.0453501	0.114775	0.72208	M23 thermogenesis|0.3547
NPFF|O15130	-0.00990472	0.115076	0.72208	M27 DNA metabolism|0.6663
STMN1|P16949	-0.0222368	0.115081	0.72208	M1 translation|0.8088
ADAMTS15|Q8TE58	-0.0159308	0.115158	0.72208	M8 signal transduction|0.5715
IL1RAP|Q9NPH3^SL004588@seq.2630.12	0.0324168	0.115165	0.72208	M32 ECM/collagen|0.4365
TGIF2|Q9GZN2	-0.0437254	0.115181	0.72208	M2 cell division|0.3179
NAP1L2|Q9ULW6	-0.0134078	0.11521	0.72208	M1 translation|0.6939
SEMA4B|Q9NPR2	0.0104192	0.115434	0.72208	M14 ephrin signaling|0.5914
SGF29|Q96ES7	-0.0285132	0.115605	0.72208	M3 DNA binding|0.554
PPBP|P02775^SL004294@seq.16765.52	-0.0222289	0.115654	0.72208	M1 translation|0.8572
SVEP1|Q4LDE5^SL025995@seq.11109.56	0.0247848	0.115679	0.72208	M25 Wnt signaling|0.6494
NID2|Q14112^SL008193@seq.3633.70	-0.0118059	0.11592	0.72208	M1 translation|0.5015
SLITRK3|O94933	0.0541675	0.116019	0.72208	M5 hormone signaling|0.3064
CDK15|Q96Q40	-0.0180564	0.116224	0.72208	M24 ambiguous|0.6529
KNG1|P01042^SL000491@seq.15343.337	0.0235065	0.116284	0.72208	grey|AllKmeAvg:-0.0034
ARHGAP1|Q07960^SL025968@seq.11955.1	-0.0178903	0.116292	0.72208	M1 translation|0.7407
ACADS|P16219	0.0133603	0.116365	0.72208	M2 cell division|0.5803
TNRC6B|Q9UPQ9	-0.019814	0.116389	0.72208	M1 translation|0.9091
SLC26A11|Q86WA9	0.0390245	0.116462	0.72208	M2 cell division|0.3287
MFAP5|Q13361	0.0152577	0.116525	0.72208	M12 ECM/neurodevelopment|0.6126
UAP1|Q16222	-0.00999893	0.116536	0.72208	M17 organic acid metabolism|0.396
CALB1|P05937	0.0203055	0.1166	0.72208	M3 DNA binding|0.3975
PSMA1|P25786^SL010973@seq.3859.50	-0.021941	0.116657	0.72208	M15 RNA transport|0.5368
FAM171B|Q6P995^SL025851@seq.8786.6	-0.0191067	0.117111	0.72208	M16 semaphorin-plexin|0.4667
TLR4|O00206^SL004489@seq.11101.18	-0.0213351	0.117184	0.72208	grey|AllKmeAvg:0.0163
ULK3|Q6PHR2	-0.0102652	0.117234	0.72208	M18 cell cycle/metabolism|0.5098
MUC1|P15941^SL025935@seq.10976.44	-0.0513104	0.117263	0.72208	M20 ambiguous|0.4119
YARS2|Q9Y2Z4	-0.0414347	0.117768	0.72208	grey|AllKmeAvg:-0.0325
CASP10|Q92851^SL025813@seq.5340.24	0.0226551	0.117791	0.72208	M1 translation|0.7698
WNT5B|Q9H1J7	0.0254672	0.117796	0.72208	M21 ECM/organ development|0.3809
FNDC8|Q8TC99	0.0775449	0.1178	0.72208	M3 DNA binding|0.3425
TMEM230|Q96A57	-0.0217408	0.117801	0.72208	M1 translation|0.4045
GDF7|Q7Z4P5^SL007504@seq.22967.15	-0.0292484	0.117857	0.72208	M8 signal transduction|0.3609
NID2|Q14112^SL008193@seq.16060.99	-0.0323594	0.118227	0.72208	M1 translation|0.6878
ADH1C|P00326	-0.039862	0.118261	0.72208	M17 organic acid metabolism|0.7601
ARL6|Q9H0F7	-0.0206806	0.118349	0.72208	M1 translation|0.9352
CBR3|O75828	-0.0216674	0.11837	0.72208	M1 translation|0.5304
PILRA|Q9UKJ1^SL022717@seq.10816.150	-0.100928	0.118393	0.72208	grey|AllKmeAvg:0.0233
YBX1|P67809	-0.0205266	0.118537	0.72208	M15 RNA transport|0.6819
MFAP3L|O75121	-0.0121543	0.118573	0.72208	M11 protein kinase activation|0.706
PPBP|P02775^SL003044@seq.17165.1	-0.0368104	0.118631	0.72208	M1 translation|0.92
FUT11|Q495W5	-0.0291123	0.118632	0.72208	M17 organic acid metabolism|0.311
RBM23|Q86U06	-0.0179637	0.118863	0.72208	M9 lipid homeostasis|0.4031
PDIA4|P13667^SL006466@seq.7146.16	0.0111693	0.118927	0.72208	M8 signal transduction|0.699
PRPS2|P11908	-0.0380952	0.119018	0.72208	M15 RNA transport|0.7198
APOC1|P02654	0.00951943	0.11902	0.72208	M12 ECM/neurodevelopment|0.4303
RAPGEF1|Q13905	0.00670108	0.119091	0.72208	M2 cell division|0.5689
DIABLO|Q9NR28	-0.0181137	0.119092	0.72208	M1 translation|0.5593
CDKN3|Q16667	0.0304429	0.119239	0.72237	M12 ECM/neurodevelopment|0.4395
CYTH1|Q15438	-0.0190389	0.11956	0.72349	M4 intracellular signaling|0.9087
CRIM1|Q9NZV1^SL025828@seq.8699.43	-0.0157621	0.119622	0.72349	M30 antimicrobial immune response|0.5818
SIRT2|Q8IXJ6^SL006629@seq.23031.6	-0.0232475	0.119887	0.72449	M4 intracellular signaling|0.7533
ENO2|P09104^SL001731@seq.10339.48	0.0239689	0.120018	0.72461	M1 translation|0.3583
BMP4|P12644^SL003996@seq.15667.39	0.0235539	0.120162	0.72461	M21 ECM/organ development|0.679
CGREF1|Q99674	-0.0150301	0.120354	0.72461	M1 translation|0.5897
FABP6|P51161	-0.0256386	0.120447	0.72461	M3 DNA binding|0.4525
CRLF1|O75462^SL004692@seq.2607.54	0.0276671	0.120473	0.72461	M2 cell division|0.3356
MACO1|Q8N5G2	-0.0315202	0.120581	0.72461	M4 intracellular signaling|0.7877
OMD|Q99983^SL008574@seq.5725.1	0.0283833	0.120602	0.72461	M32 ECM/collagen|0.8866
YWHAQ|P27348	-0.0254195	0.120975	0.72625	M1 translation|0.8376
NME1|P15531	-0.0329783	0.121225	0.72633	M4 intracellular signaling|0.892
HMOX2|P30519	-0.036406	0.121292	0.72633	M1 translation|0.4539
STMP1|E0CX11	0.0180672	0.121435	0.72633	M8 signal transduction|0.4241
DDI1|Q8WTU0	0.0191562	0.121444	0.72633	M5 hormone signaling|0.4573
MAN1A2|O60476	0.010054	0.121513	0.72633	grey|AllKmeAvg:0.0139
MTRF1L|Q9UGC7	-0.0224424	0.121586	0.72633	M1 translation|0.6538
EYA2|O00167	-0.0121357	0.121818	0.72712	M19 small molecule metabolism|0.6785
CYRIB|Q9NUQ9	-0.0217939	0.12199	0.72755	M1 translation|0.8482
JAML|Q86YT9^SL009202@seq.8232.90	0.0272185	0.122433	0.72959	M6 Wnt/ephrin|0.3835
TP53|P04637^SL000074@seq.6123.69	0.0551448	0.122596	0.72997	M4 intracellular signaling|0.5996
KRT18|P05783	-0.0204803	0.122731	0.73018	M1 translation|0.7128
C17orf78|Q8N4C9^SL025825@seq.6571.75	-0.0165623	0.12295	0.73088	M1 translation|0.3535
OSTF1|Q92882	-0.0314248	0.123228	0.73193	M1 translation|0.6943
ACYP2|P14621	-0.0223081	0.123466	0.73275	M1 translation|0.8952
HSD11B1|P28845	0.0243389	0.12375	0.73384	M28 hormone metabolism/cytokine|0.3993
PCDHB10|Q9UN67	-0.0247264	0.124054	0.73447	M19 small molecule metabolism|0.6013
MOB4|Q9Y3A3	-0.0150007	0.124057	0.73447	M1 translation|0.7408
ERCC1|P07992	-0.060714	0.124362	0.73526	M1 translation|0.3358
LTA4H|P09960	0.0188263	0.124392	0.73526	M2 cell division|0.6303
CAV2|P51636	-0.0330301	0.124575	0.73574	M2 cell division|0.5632
RBP1|P09455^SL005471@seq.22955.28	0.0206971	0.124745	0.73615	M16 semaphorin-plexin|0.5949
MAK16|Q9BXY0	0.0101686	0.125328	0.73763	M5 hormone signaling|0.8496
MSTN|O14793^SL004357@seq.12077.32	0.0290341	0.125426	0.73763	M10 leukocyte activation|0.6143
KITLG|P21583	-0.0225606	0.125456	0.73763	grey|AllKmeAvg:0.006
HCK|P08631	0.0296082	0.125644	0.73763	M5 hormone signaling|0.4165
NEGR1|Q7Z3B1^SL008810@seq.13109.82	0.0124807	0.125681	0.73763	M10 leukocyte activation|0.7535
AKAP7|O43687	0.0148372	0.125833	0.73763	M2 cell division|0.7745
CKM|P06732	0.0290478	0.125843	0.73763	M26 muscle|0.7444
RECQL|P46063	-0.0265445	0.125912	0.73763	M1 translation|0.8815
ZFAND2B|Q8WV99	0.00870039	0.125951	0.73763	M11 protein kinase activation|0.5199
BROX|Q5VW32	-0.0109545	0.126008	0.73763	M24 ambiguous|0.4413
MAP3K7|O43318	0.00855271	0.126198	0.73815	M5 hormone signaling|0.7038
UNC93B1|Q9H1C4	-0.0473181	0.126334	0.73835	grey|AllKmeAvg:-0.0419
PCYOX1L|Q8NBM8	-0.0107694	0.126666	0.73888	M1 translation|0.5637
DCUN1D5|Q9BTE7	-0.0106709	0.126789	0.73888	M19 small molecule metabolism|0.8075
ZDHHC14|Q8IZN3	-0.0126575	0.126846	0.73888	grey|AllKmeAvg:0.0116
SFRP2|Q96HF1	0.00817655	0.12705	0.73888	M2 cell division|0.8079
IFIT2|P09913	-0.0228546	0.127054	0.73888	M19 small molecule metabolism|0.5535
KIAA1143|Q96AT1	-0.0174038	0.127115	0.73888	M1 translation|0.498
CGGBP1|Q9UFW8	0.0179676	0.127134	0.73888	M9 lipid homeostasis|0.4092
CLSTN2|Q9H4D0	0.0319844	0.127248	0.73895	M12 ECM/neurodevelopment|0.4004
TCN1|P20061^SL003164@seq.11232.46	0.0195052	0.127659	0.73974	M32 ECM/collagen|0.4803
LYPD8|Q6UX82	0.068992	0.127946	0.73974	grey|AllKmeAvg:0.015
C2orf66|Q6UXQ4	-0.0249327	0.127962	0.73974	M4 intracellular signaling|0.3168
ICOSLG|O75144^SL004853@seq.9303.9	0.0163759	0.128011	0.73974	M5 hormone signaling|0.4299
ACP6|Q9NPH0	0.0272567	0.128095	0.73974	grey|AllKmeAvg:0.0052
HYOU1|Q9Y4L1	-0.0112041	0.128183	0.73974	M1 translation|0.7638
RNASE4|P34096	-0.0126806	0.128289	0.73974	M9 lipid homeostasis|0.4549
CHIA|Q9BZP6	0.036017	0.128322	0.73974	grey|AllKmeAvg:-0.012
FANCL|Q9NW38	0.0294312	0.128334	0.73974	grey|AllKmeAvg:-0.0039
PEX14|O75381^SL025959@seq.8645.257	0.00807433	0.128422	0.73974	M13 ambiguous|0.5778
ALOX5|P09917	-0.0241723	0.128501	0.73974	M5 hormone signaling|0.5155
DMTN|Q08495	-0.037105	0.128618	0.73974	M1 translation|0.7497
CBARP|Q8N350	-0.0287946	0.128713	0.73974	M23 thermogenesis|0.3017
LEMD1|Q68G75	-0.02275	0.128805	0.73974	M1 translation|0.7688
CCN2|P29279	-0.0269299	0.129046	0.74054	M1 translation|0.7825
STATH|P02808	0.0888771	0.12928	0.74118	M4 intracellular signaling|0.357
SOX10|P56693	-0.0289171	0.129448	0.74118	M3 DNA binding|0.4675
NAALADL1|Q9UQQ1	-0.0108368	0.129558	0.74118	M2 cell division|0.8115
KLK2|P20151	0.0257225	0.129565	0.74118	M10 leukocyte activation|0.5705
DCUN1D1|Q96GG9	-0.0178845	0.129854	0.74168	M9 lipid homeostasis|0.4362
C5orf63|A6NC05	-0.0163194	0.129855	0.74168	M2 cell division|0.4695
JTB|O76095	0.0187053	0.130074	0.74172	M6 Wnt/ephrin|0.5595
SYT6|Q5T7P8	-0.0275593	0.130368	0.74172	M1 translation|0.832
TXLNA|P40222^SL007220@seq.9065.28	-0.0551517	0.13042	0.74172	M1 translation|0.8773
TCP11L1|Q9NUJ3	0.0135262	0.130428	0.74172	M27 DNA metabolism|0.3156
SNX17|Q15036	-0.0163079	0.130461	0.74172	M1 translation|0.8453
GCK|P35557	-0.0127166	0.130971	0.74172	M1 translation|0.6945
RHOD|O00212	-0.0403687	0.131019	0.74172	M3 DNA binding|0.3809
IFNB1|P01574^SL001880@seq.14127.240	-0.0176998	0.131055	0.74172	M22 chemotaxis|0.3654
CD177|Q8N6Q3	0.0567012	0.131339	0.74172	grey|AllKmeAvg:-0.0045
FCHSD1|Q86WN1	-0.0197427	0.131429	0.74172	M11 protein kinase activation|0.4023
DCPS|Q96C86	0.00897305	0.131595	0.74172	M26 muscle|0.5043
CPOX|P36551	0.0251039	0.131638	0.74172	M17 organic acid metabolism|0.4145
ECE1|P42892^SL025847@seq.8767.44	0.00839736	0.131723	0.74172	M2 cell division|0.5564
KIN|O60870	-0.0406818	0.131835	0.74172	grey|AllKmeAvg:0.0027
CD1D|P15813	0.00851468	0.131845	0.74172	M3 DNA binding|0.6091
EIF4A3|P38919	-0.0354848	0.131882	0.74172	M11 protein kinase activation|0.4046
BLMH|Q13867	0.022124	0.131932	0.74172	M3 DNA binding|0.513
ARID3A|Q99856	-0.0179381	0.132032	0.74172	M1 translation|0.7627
MPP6|Q9NZW5	-0.0241155	0.132065	0.74172	M2 cell division|0.5362
SORT1|Q99523	0.02018	0.132324	0.74172	M3 DNA binding|0.3682
SLC6A9|P48067	-0.0155875	0.132423	0.74172	M3 DNA binding|0.4906
ATP1B1|P05026	0.0189032	0.132502	0.74172	grey|AllKmeAvg:0.0116
YY1|P25490	-0.021926	0.132519	0.74172	M4 intracellular signaling|0.8276
SDCBP2|Q9H190^SL015225@seq.19261.12	-0.0153425	0.132597	0.74172	M4 intracellular signaling|0.5113
ASF1B|Q9NVP2	-0.0370176	0.132655	0.74172	M1 translation|0.5933
RAB4A|P20338	-0.0316886	0.132741	0.74172	M1 translation|0.9288
OTULIN|Q96BN8	0.0179635	0.132842	0.74172	M1 translation|0.5741
DHH|O43323	-0.0190436	0.132926	0.74172	M1 translation|0.7734
DEFB127|Q9H1M4	0.0070453	0.133031	0.74172	M7 protein transport|0.6475
CDC42EP4|Q9H3Q1	-0.0443186	0.133055	0.74172	M1 translation|0.4296
LDHA|P00338^SL019149@seq.9761.89	0.0325739	0.133186	0.74172	grey|AllKmeAvg:-0.0255
EXOC7|Q9UPT5	-0.03503	0.133196	0.74172	grey|AllKmeAvg:0.0196
RALYL|Q86SE5	0.0126802	0.133285	0.74172	M2 cell division|0.6536
SHH|Q15465	0.0427878	0.133451	0.74172	M21 ECM/organ development|0.6303
WBP2|Q969T9	0.0205938	0.133551	0.74172	grey|AllKmeAvg:0.0128
IL1RL1|Q01638	0.0374728	0.133601	0.74172	M17 organic acid metabolism|0.4683
CRYGS|P22914	-0.0252416	0.133725	0.74172	M5 hormone signaling|0.4492
BAG5|Q9UL15	-0.0241681	0.13373	0.74172	M3 DNA binding|0.3279
ITCH|Q96J02	0.081853	0.134047	0.74288	grey|AllKmeAvg:0.0122
CCDC140|Q96MF4	-0.0262135	0.134317	0.74288	M1 translation|0.3767
CHST9|Q7L1S5	-0.0240234	0.134332	0.74288	M28 hormone metabolism/cytokine|0.369
TAPBP|O15533	-0.0234854	0.134346	0.74288	M1 translation|0.6142
SCPEP1|Q9HB40	-0.0234323	0.134501	0.74309	M1 translation|0.7224
KCTD7|Q96MP8^SL022883@seq.22857.5	-0.0345324	0.134679	0.74309	M7 protein transport|0.6807
MAPKAPK5|Q8IW41^SL010504@seq.3821.28	-0.0250586	0.134789	0.74309	M1 translation|0.3515
IFNAR1|P17181^SL004475@seq.6055.53	0.0190636	0.134896	0.74309	M2 cell division|0.7417
SFTPB|P07988	0.040755	0.1349	0.74309	M7 protein transport|0.3868
KLHL14|Q9P2G3	-0.0312477	0.134997	0.74309	M5 hormone signaling|0.5921
TNC|P24821^SL003198@seq.5675.6	-0.02734	0.135818	0.74399	M19 small molecule metabolism|0.491
COLEC11|Q9BWP8	-0.0413782	0.135926	0.74399	grey|AllKmeAvg:0.0349
DLL3|Q9NYJ7	-0.0176779	0.135963	0.74399	M1 translation|0.5311
PSMA2|P25787	0.00819463	0.136126	0.74399	M2 cell division|0.4039
GOSR1|O95249	0.00541514	0.136138	0.74399	M2 cell division|0.4191
NCR2|O95944	-0.0187388	0.136173	0.74399	M1 translation|0.69
CER1|O95813	-0.0134517	0.1362	0.74399	grey|AllKmeAvg:-0.0092
PGM1|P36871	-0.0177791	0.136205	0.74399	M17 organic acid metabolism|0.4136
KCTD1|Q719H9	-0.0125518	0.136307	0.74399	M3 DNA binding|0.5249
GSN|P06396^SL005572@seq.16607.78	0.011714	0.136403	0.74399	M12 ECM/neurodevelopment|0.5978
PLEKHM2|Q8IWE5	-0.0244626	0.136457	0.74399	M5 hormone signaling|0.364
FGF1|P05230	-0.0126963	0.136589	0.74399	M9 lipid homeostasis|0.3237
DOCK9|Q9BZ29	0.0107776	0.136725	0.74399	M3 DNA binding|0.449
CA6|P23280^SL010288@seq.3352.80	0.0465711	0.136855	0.74399	M21 ECM/organ development|0.5526
TCEA2|Q15560^SL020143@seq.13481.24	-0.00790606	0.136971	0.74399	M1 translation|0.4114
FAM151A|Q8WW52	0.0302967	0.137002	0.74399	M13 ambiguous|0.3094
MRPS14|O60783	0.00826703	0.137052	0.74399	M8 signal transduction|0.7839
FAM118A|Q9NWS6	0.00971961	0.137127	0.74399	M20 ambiguous|0.3633
POLR2E|P19388	-0.0263827	0.137165	0.74399	M1 translation|0.8289
BMP8B|P34820	0.0108134	0.137202	0.74399	M2 cell division|0.8769
IGLL1|P15814	0.0498824	0.138099	0.74663	M5 hormone signaling|0.3762
ICAM4|Q14773^SL010843@seq.9461.2	-0.0276449	0.138125	0.74663	grey|AllKmeAvg:-0.0065
ELAPOR1|Q6UXG2^SL025903@seq.10637.50	0.0115833	0.13818	0.74663	M5 hormone signaling|0.484
CEBPG|P53567	-0.0367757	0.138258	0.74663	grey|AllKmeAvg:0.0362
PRRT2|Q7Z6L0	-0.0371689	0.138258	0.74663	M1 translation|0.4886
IGKV1-5|P01602	-0.0234642	0.138358	0.74663	M24 ambiguous|0.7669
MITF|O75030	-0.0368707	0.138713	0.74663	M4 intracellular signaling|0.8767
SERPINA10|Q9UK55^SL004467@seq.6583.67	0.0158056	0.138727	0.74663	M20 ambiguous|0.3597
SLC25A18|Q9H1K4	0.0111892	0.138865	0.74663	M3 DNA binding|0.7693
HACL1|Q9UJ83	-0.0244767	0.138979	0.74663	M7 protein transport|0.5712
ECM1|Q16610	-0.0262325	0.139617	0.74663	M1 translation|0.4303
DHRS9|Q9BPW9	-0.0203715	0.139635	0.74663	M1 translation|0.9189
LONP1|P36776	-0.0389013	0.139745	0.74663	M1 translation|0.9127
DCTD|P32321	-0.035758	0.139803	0.74663	M1 translation|0.8623
COL25A1|Q9BXS0	-0.0150911	0.139867	0.74663	M13 ambiguous|0.5289
GMEB2|Q9UKD1	-0.0306665	0.139926	0.74663	M4 intracellular signaling|0.7781
PSG2|P11465	-0.0271661	0.140064	0.74663	M2 cell division|0.5972
CLEC2B|Q92478	-0.00965776	0.140073	0.74663	M11 protein kinase activation|0.3515
MCL1|Q07820^SL003755@seq.9819.110	-0.0132276	0.140129	0.74663	M4 intracellular signaling|0.3437
DNAJB8|Q8NHS0	-0.0277646	0.140165	0.74663	M1 translation|0.9446
LAS2|Q8IYD9	-0.0105359	0.140211	0.74663	M1 translation|0.5198
NRP1|O14786^SL006397@seq.3214.3	0.0127559	0.14023	0.74663	M10 leukocyte activation|0.4088
CAPN3|P20807	0.0187255	0.140256	0.74663	M26 muscle|0.6477
MMEL1|Q495T6	0.00801612	0.140388	0.74663	M5 hormone signaling|0.7633
IL32|P24001	-0.018997	0.140642	0.74663	M3 DNA binding|0.4243
PEF1|Q9UBV8	0.0177294	0.140682	0.74663	M24 ambiguous|0.5638
GALP|Q9UBC7	-0.0165146	0.1408	0.74663	grey|AllKmeAvg:0.0144
ABCC6|O95255	0.00604297	0.140885	0.74663	M8 signal transduction|0.7435
WIF1|Q9Y5W5^SL004652@seq.16070.7	0.0176503	0.140969	0.74663	M12 ECM/neurodevelopment|0.5385
MYOM2|P54296	0.0458631	0.140981	0.74663	M26 muscle|0.8868
CFC1|P0CG37	-0.0116857	0.140982	0.74663	M1 translation|0.7693
AAGAB|Q6PD74	-0.0293906	0.141	0.74663	M1 translation|0.8417
ASPSCR1|Q9BZE9	-0.029955	0.141068	0.74663	M1 translation|0.8582
RNF128|Q8TEB7^SL025969@seq.6510.56	-0.0112412	0.141484	0.74695	M24 ambiguous|0.4726
ADA|P00813	0.011774	0.141802	0.74695	M5 hormone signaling|0.8919
ATF6|P18850	0.0149321	0.141843	0.74695	M26 muscle|0.455
DNM1L|O00429	0.0276339	0.142091	0.74695	M2 cell division|0.7741
MET|P08581^SL000134@seq.11814.29	0.0123635	0.142114	0.74695	M16 semaphorin-plexin|0.5894
BLOC1S1|P78537	0.0386489	0.142115	0.74695	M1 translation|0.8074
C2CD2L|O14523	-0.0310636	0.142126	0.74695	M4 intracellular signaling|0.8355
GNRH2|O43555	0.0145223	0.142153	0.74695	grey|AllKmeAvg:0.0522
TFF2|Q03403^SL002602@seq.10473.2	0.0219825	0.142181	0.74695	M23 thermogenesis|0.3532
ARL1|P40616	-0.00964125	0.142403	0.74695	M1 translation|0.7883
POLR1C|O15160	0.0243972	0.142451	0.74695	M2 cell division|0.8895
ITPA|Q9BY32	-0.0341855	0.142467	0.74695	M1 translation|0.4966
IER3|P46695	0.00830658	0.142493	0.74695	M13 ambiguous|0.6807
SCAND1|P57086	-0.0301169	0.142565	0.74695	M3 DNA binding|0.349
SYT8|Q8NBV8	-0.0333542	0.142961	0.74849	M17 organic acid metabolism|0.3551
MOB3B|Q86TA1	0.00750332	0.143308	0.74977	M15 RNA transport|0.3211
MST1R|Q04912	0.0186947	0.143569	0.7506	M2 cell division|0.729
ICOSLG|O75144^SL004853@seq.5061.27	0.0288858	0.143821	0.75115	M4 intracellular signaling|0.5519
CLPSL1|A2RUU4	-0.0143179	0.143882	0.75115	M9 lipid homeostasis|0.3332
RAD1|O60671	-0.0262932	0.14412	0.75164	M1 translation|0.8481
CD38|P28907^SL002722@seq.11513.92	-0.0125208	0.144207	0.75164	M2 cell division|0.3538
INHBC|P55103^SL007288@seq.15686.49	-0.031064	0.144285	0.75164	M20 ambiguous|0.3247
OXSR1|O95747	-0.0326745	0.144447	0.75195	M1 translation|0.8417
SEC61G|P60059	0.00922526	0.144908	0.75349	M8 signal transduction|0.7155
MAGEA6|P43360^SL011949@seq.22991.9	-0.0303112	0.144949	0.75349	M1 translation|0.6043
JPH4|Q96JJ6	0.0134933	0.145397	0.75384	M31 digestion|0.3519
TNFRSF14|Q92956^SL004145@seq.10472.53	0.00939217	0.145569	0.75384	M2 cell division|0.6619
APLN|Q9ULZ1	-0.0149851	0.145664	0.75384	M11 protein kinase activation|0.4936
CLIC2|O15247^SL020908@seq.22954.10	-0.0206676	0.145697	0.75384	M15 RNA transport|0.7102
TAFA4|Q96LR4	-0.0143135	0.145842	0.75384	M3 DNA binding|0.402
FGFR3|P22607^SL025860@seq.3809.1	0.0102816	0.146017	0.75384	M13 ambiguous|0.718
PROK1|P58294^SL004332@seq.2247.20	-0.0653424	0.146181	0.75384	grey|AllKmeAvg:-0.0427
ANP32B|Q92688	0.0106891	0.146404	0.75384	grey|AllKmeAvg:2e-04
PVRIG|Q6DKI7	-0.0223551	0.146472	0.75384	M1 translation|0.3709
TOX3|O15405	-0.0250837	0.146485	0.75384	M1 translation|0.6997
BEGAIN|Q9BUH8	0.0203329	0.146513	0.75384	grey|AllKmeAvg:0.0321
ASPH|Q12797	-0.0141472	0.146551	0.75384	M1 translation|0.5137
DPYS|Q14117	-0.0262997	0.146608	0.75384	M2 cell division|0.6459
PFDN2|Q9UHV9	-0.0118738	0.146643	0.75384	M1 translation|0.7441
CARD19|Q96LW7	-0.0373429	0.146899	0.75384	M1 translation|0.4167
SYTL4|Q96C24^SL025998@seq.11563.51	-0.011491	0.147108	0.75384	M19 small molecule metabolism|0.5988
WARS2|Q9UGM6	0.00632302	0.147348	0.75384	M13 ambiguous|0.7219
PLA2G2D|Q9UNK4	-0.0145056	0.147471	0.75384	M9 lipid homeostasis|0.3245
UCN3|Q969E3	-0.0280872	0.147649	0.75384	M4 intracellular signaling|0.7024
IFNGR2|P38484^SL025890@seq.8818.13	-0.0328875	0.147649	0.75384	M3 DNA binding|0.4716
CHST12|Q9NRB3	-0.02434	0.147713	0.75384	M22 chemotaxis|0.3521
FGFR3|P22607^SL025861@seq.13669.6	0.0137531	0.147793	0.75384	M10 leukocyte activation|0.6643
CTF1|Q16619^SL002783@seq.13732.79	0.0292281	0.147976	0.75384	M24 ambiguous|0.3207
CDKN2C|P42773	-0.0206967	0.148191	0.75384	M2 cell division|0.6436
CXCL13|O43927^SL003167@seq.3487.32	-0.0151154	0.148225	0.75384	M22 chemotaxis|0.4077
IGF2|P01344^SL025883@seq.15295.81	0.0216219	0.148394	0.75384	M7 protein transport|0.5799
MYBPH|Q13203	0.0164736	0.148478	0.75384	M26 muscle|0.4711
EFNA3|P52797^SL004139@seq.5759.10	0.0232252	0.148499	0.75384	M12 ECM/neurodevelopment|0.4638
PNLIPRP2|P54317^SL012442@seq.6957.14	0.0399187	0.148581	0.75384	M31 digestion|0.461
TEN1|Q86WV5	0.0115921	0.148649	0.75384	M13 ambiguous|0.5934
CTSZ|Q9UBR2	-0.018303	0.148681	0.75384	M28 hormone metabolism/cytokine|0.4215
NUCB2|P80303	-0.00425653	0.148698	0.75384	M11 protein kinase activation|0.6429
VAPB|O95292	-0.0309808	0.148814	0.75384	M3 DNA binding|0.4478
ECHDC1|Q9NTX5	-0.0301623	0.148961	0.75384	M1 translation|0.8878
RPS14|P62263	-0.0189751	0.149064	0.75384	M1 translation|0.8658
HCN1|O60741	-0.0398016	0.149112	0.75384	M6 Wnt/ephrin|0.4283
C3|P01024^SL003362@seq.5803.24	-0.0168612	0.149143	0.75384	M22 chemotaxis|0.4947
DDX39B|Q13838	-0.0154852	0.149143	0.75384	M1 translation|0.7495
GNPTG|Q9UJJ9	-0.00886532	0.149164	0.75384	M10 leukocyte activation|0.4496
CMPK1|P30085^SL007871@seq.8312.139	-0.009474	0.149189	0.75384	M9 lipid homeostasis|0.6313
LNX1|Q8TBB1	0.0089149	0.149257	0.75384	M7 protein transport|0.5302
ARHGAP5|Q13017	-0.0361539	0.149456	0.75432	M1 translation|0.9385
NBR1|Q14596	-0.0208743	0.149729	0.75517	M4 intracellular signaling|0.8424
CD38|P28907^SL002722@seq.7174.15	-0.00812098	0.149839	0.7552	M1 translation|0.6042
NARS2|Q96I59	-0.0108866	0.149947	0.75523	M3 DNA binding|0.4467
PYDC1|Q8WXC3	-0.0499044	0.150172	0.75584	grey|AllKmeAvg:-0.0081
CCL23|P55773^SL003301@seq.3028.36	0.0173398	0.150666	0.75692	M28 hormone metabolism/cytokine|0.4033
LMAN2L|Q9H0V9	-0.0336266	0.15082	0.75692	M1 translation|0.7219
HYAL4|Q2M3T9	-0.01359	0.151182	0.75692	M3 DNA binding|0.4808
EOLA1|Q8TE69	-0.0289473	0.151447	0.75692	M1 translation|0.8254
PID1|Q7Z2X4	-0.031294	0.151688	0.75692	M4 intracellular signaling|0.9142
SHANK1|Q9Y566^SL019993@seq.13240.170	-0.0152814	0.151776	0.75692	grey|AllKmeAvg:0.0589
RIC3|Q7Z5B4	-0.022516	0.151787	0.75692	M13 ambiguous|0.732
TSPEAR|Q8WU66	0.01766	0.151833	0.75692	M2 cell division|0.47
FUT2|Q10981	0.00573345	0.151876	0.75692	grey|AllKmeAvg:0.0326
ACE2|Q9BYF1	-0.0279453	0.151998	0.75692	M1 translation|0.6456
RP2|O75695	0.0205708	0.152061	0.75692	M7 protein transport|0.5296
AKR1A1|P14550	-0.0272629	0.152204	0.75692	M1 translation|0.7615
MSMP|Q1L6U9	-0.0230102	0.152292	0.75692	M14 ephrin signaling|0.3579
MTCP1|P56278^SL019344@seq.12916.3	0.0211402	0.152307	0.75692	M5 hormone signaling|0.4209
IK|Q13123	-0.0125516	0.152365	0.75692	grey|AllKmeAvg:-0.0099
MLYCD|O95822	-0.01707	0.152385	0.75692	M1 translation|0.7022
CINP|Q9BW66	-0.0344364	0.152391	0.75692	M1 translation|0.4012
FOXP1|Q9H334	-0.011775	0.15245	0.75692	M5 hormone signaling|0.4608
JAM2|P57087	-0.00822369	0.152599	0.75692	M1 translation|0.4206
CD33|P20138	-0.0374085	0.152619	0.75692	M3 DNA binding|0.3331
NMB|P08949	0.0142952	0.15275	0.75692	M10 leukocyte activation|0.4304
PDCD1LG2|Q9BQ51	0.0130334	0.152801	0.75692	M10 leukocyte activation|0.4606
CFHR1|Q03591^SL002690@seq.15468.14	-0.0136691	0.15288	0.75692	M9 lipid homeostasis|0.3695
CHN1|P15882	0.0369105	0.152889	0.75692	M8 signal transduction|0.5664
KIR2DS2|P43631	0.0411844	0.152983	0.75692	M6 Wnt/ephrin|0.3419
DNAJA2|O60884	-0.0209241	0.153159	0.75728	M1 translation|0.9294
KLK14|Q9P0G3^SL003919@seq.3681.87	0.00848677	0.153566	0.75734	M5 hormone signaling|0.8684
GRB14|Q14449	-0.00756379	0.153603	0.75734	M1 translation|0.6598
SAR1A|Q9NR31^SL016526@seq.23024.25	-0.0170567	0.153733	0.75734	M1 translation|0.7827
GNGT2|O14610	-0.0209482	0.153862	0.75734	M23 thermogenesis|0.4393
NPEPL1|Q8NDH3	-0.0339195	0.153883	0.75734	M1 translation|0.4359
TRAPPC5|Q8IUR0	-0.0201485	0.153993	0.75734	M11 protein kinase activation|0.5154
B3GALT6|Q96L58	-0.016032	0.154029	0.75734	M2 cell division|0.3162
NMU|P48645	0.0201978	0.154098	0.75734	M8 signal transduction|0.6047
IFNA16|P05015	-0.0235696	0.154172	0.75734	M1 translation|0.4236
DAXX|Q9UER7	-0.0182396	0.154331	0.75734	M3 DNA binding|0.4069
HAVCR2|Q8TDQ0^SL007547@seq.11481.25	-0.0864733	0.154469	0.75734	grey|AllKmeAvg:-0.0235
AIFM1|O95831	-0.0194129	0.154503	0.75734	M1 translation|0.8797
PAPOLG|Q9BWT3	-0.0411914	0.154587	0.75734	M4 intracellular signaling|0.8421
ARMC3|Q5W041	-0.0202479	0.154696	0.75734	M4 intracellular signaling|0.8991
CHD1L|Q86WJ1	-0.0165949	0.155234	0.75734	M1 translation|0.7485
IGHD|P01880	0.0976247	0.155252	0.75734	grey|AllKmeAvg:0.0105
WNT10B|O00744	0.0274677	0.15527	0.75734	M27 DNA metabolism|0.4009
SLIT1|O75093	-0.0182879	0.15528	0.75734	M8 signal transduction|0.7019
MUL1|Q969V5^SL025937@seq.11159.14	0.0108648	0.15534	0.75734	M6 Wnt/ephrin|0.4896
KCNAB3|O43448	-0.0172128	0.155531	0.75734	M1 translation|0.6783
ACAT2|Q9BWD1	-0.0438377	0.155558	0.75734	M1 translation|0.8574
POLE2|P56282	-0.0119526	0.155685	0.75734	M3 DNA binding|0.6036
TCEAL1|Q15170	-0.0112074	0.155719	0.75734	M13 ambiguous|0.4921
CACNB3|P54284	-0.0333493	0.15586	0.75734	M1 translation|0.8576
C17orf67|Q0P5P2	0.0500175	0.156087	0.75734	M1 translation|0.4189
ODC1|P11926	0.00991114	0.156096	0.75734	M5 hormone signaling|0.574
PSMB4|P28070	0.0186221	0.156137	0.75734	M13 ambiguous|0.3841
OSCAR|Q8IYS5^SL012677@seq.8702.42	-0.0118153	0.15622	0.75734	M3 DNA binding|0.5649
TPMT|P51580	-0.013896	0.156229	0.75734	M24 ambiguous|0.7019
TNFRSF9|Q07011^SL004126@seq.14025.18	-0.00997346	0.156402	0.75734	grey|AllKmeAvg:0.0174
FGFR4|P22455	-0.0377336	0.156455	0.75734	M24 ambiguous|0.3534
TIMP3|P35625	-0.0346884	0.156542	0.75734	M1 translation|0.6624
OLFM1|Q99784	-0.026704	0.156602	0.75734	M16 semaphorin-plexin|0.4036
RPRD1B|Q9NQG5	-0.0159005	0.156819	0.75789	M2 cell division|0.4608
DDHD2|O94830	-0.0285371	0.157276	0.75958	M1 translation|0.796
COLEC12|Q5KU26^SL007471@seq.5457.5	0.0243615	0.157563	0.75958	M12 ECM/neurodevelopment|0.6084
CD209|Q9NNX6^SL005157@seq.22576.1	0.0245655	0.157879	0.75958	grey|AllKmeAvg:0.0369
EGF|P01133^SL025843@seq.11949.25	0.0488659	0.157949	0.75958	M1 translation|0.6348
DHODH|Q02127	-0.00943243	0.157989	0.75958	M8 signal transduction|0.7168
CD200|P41217	0.00821567	0.157993	0.75958	M16 semaphorin-plexin|0.5765
TMCC3|Q9ULS5^SL026006@seq.11294.7	0.0153934	0.158065	0.75958	M2 cell division|0.8698
SVBP|Q8N300	-0.0211657	0.158517	0.75958	M8 signal transduction|0.5671
SLAMF1|Q13291	-0.0116924	0.158975	0.75958	M6 Wnt/ephrin|0.6552
NECTIN4|Q96NY8	0.019184	0.159117	0.75958	M6 Wnt/ephrin|0.427
MCCD1|P59942	0.0150436	0.159302	0.75958	grey|AllKmeAvg:0.0257
SNAP23|O00161	0.0124178	0.159389	0.75958	M19 small molecule metabolism|0.3986
SYT11|Q9BT88	-0.0227136	0.159403	0.75958	grey|AllKmeAvg:0.0429
KAAG1|Q9UBP8	0.0120602	0.159427	0.75958	M5 hormone signaling|0.6264
RAB2A|P61019^SL008705@seq.16857.2	-0.0253423	0.159503	0.75958	M1 translation|0.9232
TMEM87B|Q96K49	-0.0445815	0.159519	0.75958	M1 translation|0.7907
FGF16|O43320^SL004334@seq.13725.3	-0.0110194	0.159619	0.75958	M13 ambiguous|0.5829
IGF1|P05019^SL000047@seq.8406.17	-0.017818	0.159738	0.75958	M4 intracellular signaling|0.3113
SERPINI2|O75830	0.00775164	0.159974	0.75958	M3 DNA binding|0.4092
YTHDC1|Q96MU7	0.0136952	0.160005	0.75958	M8 signal transduction|0.6731
TAT|P17735	0.0134853	0.160017	0.75958	M3 DNA binding|0.5917
HSP90B1|P14625	-0.0212988	0.160028	0.75958	M1 translation|0.8236
FEV|Q99581	-0.0312307	0.160051	0.75958	M1 translation|0.873
DCUN1D3|Q8IWE4	-0.0239702	0.160054	0.75958	M1 translation|0.4889
TG|P01266	-0.029598	0.160388	0.75958	M14 ephrin signaling|0.335
PILRA|Q9UKJ1^SL022716@seq.6402.8	-0.167748	0.160391	0.75958	M6 Wnt/ephrin|0.316
EWSR1|Q01844	-0.0270266	0.16042	0.75958	M29 protein folding|0.5155
ABL1|P00519	0.00821074	0.16068	0.75958	M3 DNA binding|0.6577
IL31RA|Q8NI17	0.0179456	0.160709	0.75958	M3 DNA binding|0.5076
TBX22|Q9Y458	0.0186149	0.160742	0.75958	M8 signal transduction|0.5213
PTH1R|Q03431	0.0213861	0.160804	0.75958	grey|AllKmeAvg:-0.0417
HYKK|A2RU49	-0.0223234	0.160823	0.75958	M27 DNA metabolism|0.5677
TIGAR|Q9NQ88	-0.0390675	0.160967	0.75958	grey|AllKmeAvg:-0.0167
ADCYAP1|P18509^SL011498@seq.4594.22	0.0174474	0.161043	0.75958	M5 hormone signaling|0.8959
EMC1|Q8N766	-0.0207299	0.161139	0.75958	M3 DNA binding|0.3391
JUP|P14923^SL006467@seq.16768.3	-0.0373733	0.161144	0.75958	grey|AllKmeAvg:-0.0193
CILP|O75339	-0.0260217	0.161236	0.75958	M1 translation|0.9315
KDF1|Q8NAX2	-0.033319	0.161368	0.75958	grey|AllKmeAvg:0.0293
GABPB1|Q06547	-0.0170933	0.161465	0.75958	M13 ambiguous|0.4896
IL18RAP|O95256^SL004861@seq.2993.1	0.0183594	0.161762	0.75958	M1 translation|0.3414
ST3GAL2|Q16842	-0.01764	0.161874	0.75958	M1 translation|0.6271
CCPG1|Q9ULG6	-0.00970728	0.161888	0.75958	M1 translation|0.616
RTN1|Q16799	-0.0164622	0.162368	0.75958	grey|AllKmeAvg:-0.0054
IL18R1|Q13478^SL004152@seq.14079.14	-0.0192039	0.162666	0.75958	M6 Wnt/ephrin|0.3771
DSTN|P60981^SL008142@seq.18883.4	0.0134868	0.162695	0.75958	M4 intracellular signaling|0.4415
CREM|Q03060	-0.0313164	0.162762	0.75958	grey|AllKmeAvg:-0.0312
EFCAB14|O75071^SL025899@seq.10830.5	-0.044413	0.16284	0.75958	M3 DNA binding|0.5226
NR1D1|P20393	-0.0124929	0.162902	0.75958	M8 signal transduction|0.7227
LEPR|P48357	0.0351617	0.162946	0.75958	M12 ECM/neurodevelopment|0.4494
RBBP4|Q09028	-0.0108295	0.162947	0.75958	M1 translation|0.4672
CARD9|Q9H257	-0.0178016	0.162953	0.75958	M1 translation|0.5446
ARHGEF25|Q86VW2	-0.0299811	0.162981	0.75958	M10 leukocyte activation|0.4172
FGF23|Q9GZV9	-0.021704	0.162992	0.75958	M8 signal transduction|0.3638
PNLIPRP2|P54317^SL012442@seq.15471.29	0.0463315	0.16324	0.75958	M31 digestion|0.497
CEL|P19835	-0.0197724	0.163369	0.75958	M1 translation|0.7327
RIPPLY1|Q0D2K3	0.016698	0.163379	0.75958	M3 DNA binding|0.6941
CCL15|Q16663^SL003190@seq.18289.16	-0.0217736	0.163553	0.75958	M6 Wnt/ephrin|0.4665
TMUB1|Q9BVT8	-0.0163972	0.163609	0.75958	M4 intracellular signaling|0.8266
TMIGD2|Q96BF3	-0.0314751	0.163617	0.75958	grey|AllKmeAvg:0.0582
TPPP|O94811	-0.0570324	0.163672	0.75958	grey|AllKmeAvg:-0.0092
CSMD1|Q96PZ7	-0.014444	0.163673	0.75958	M1 translation|0.8989
QPCTL|Q9NXS2	-0.01454	0.16383	0.75958	grey|AllKmeAvg:0.02
MYZAP|P0CAP1^SL018834@seq.9964.10	0.0269572	0.163953	0.75958	M7 protein transport|0.4104
STX12|Q86Y82	-0.0296466	0.164164	0.75958	M4 intracellular signaling|0.9279
CCL25|O15444^SL003197@seq.2705.5	-0.0194003	0.1642	0.75958	grey|AllKmeAvg:-0.0273
ST8SIA2|Q92186	-0.0379067	0.164504	0.75958	M3 DNA binding|0.3764
NUDT7|P0C024	-0.0294947	0.164612	0.75958	grey|AllKmeAvg:0.0209
KLK8|O60259^SL003915@seq.2834.54	0.0163227	0.164637	0.75958	M6 Wnt/ephrin|0.6652
PEBP1|P30086	-0.0226397	0.164756	0.75958	M1 translation|0.8676
XCL1|P47992^SL003186@seq.4143.74	-0.0355942	0.164928	0.75958	M13 ambiguous|0.4883
AGO2|Q9UKV8	0.0593085	0.164948	0.75958	M15 RNA transport|0.9295
NT5E|P21589^SL000246@seq.15452.5	0.0162799	0.164962	0.75958	M12 ECM/neurodevelopment|0.4726
GFRA1|P56159	-0.0126139	0.164994	0.75958	M30 antimicrobial immune response|0.4609
AMBP|P02760	-0.0111177	0.165039	0.75958	M9 lipid homeostasis|0.5598
KCTD17|Q8N5Z5	0.0187959	0.16509	0.75958	grey|AllKmeAvg:0.0239
CD74|P04233^SL007076@seq.8748.45	0.0308968	0.165281	0.75958	M1 translation|0.5505
MATN3|O15232^SL006992@seq.19361.78	0.0174865	0.165325	0.75958	M12 ECM/neurodevelopment|0.5477
FGF7|P21781^SL001691@seq.14031.18	0.0161996	0.165388	0.75958	M16 semaphorin-plexin|0.5301
ZFAND5|O76080	-0.018737	0.165402	0.75958	M9 lipid homeostasis|0.328
REXO2|Q9Y3B8	-0.0213416	0.165568	0.75986	M1 translation|0.7795
LEG1|Q6P5S2	-0.0550951	0.165923	0.76068	M1 translation|0.4058
SKIL|P12757	-0.0261884	0.165955	0.76068	M1 translation|0.8123
HSD17B1|P14061	0.0123931	0.166505	0.76272	M5 hormone signaling|0.8272
MANEA|Q5SRI9	-0.0267145	0.166666	0.76273	M6 Wnt/ephrin|0.3911
APOE|P02649^SL004668@seq.2937.10	-0.0151493	0.166777	0.76273	M19 small molecule metabolism|0.8073
TIGIT|Q495A1^SL017103@seq.16299.13	-0.0201442	0.166821	0.76273	M19 small molecule metabolism|0.565
DEFB110|Q30KQ9	0.00600226	0.166963	0.7629	M8 signal transduction|0.7283
FTMT|Q8N4E7	0.0195524	0.167115	0.76312	M24 ambiguous|0.5248
LRP11|Q86VZ4^SL017588@seq.6713.4	-0.0144223	0.167547	0.76431	M6 Wnt/ephrin|0.6351
TIPIN|Q9BVW5	0.0468902	0.167743	0.76431	M27 DNA metabolism|0.3156
C1QL4|Q86Z23	-0.00624965	0.167769	0.76431	grey|AllKmeAvg:0.0388
STAMBPL1|Q96FJ0	-0.010694	0.167805	0.76431	M1 translation|0.7509
NRXN1|P58400^SL009054@seq.22579.93	0.015358	0.167902	0.76431	M8 signal transduction|0.6372
LGALS9|O00182	-0.0135044	0.168092	0.76436	M2 cell division|0.4179
GSTA3|Q16772	-0.0545741	0.168164	0.76436	grey|AllKmeAvg:0.004
UBQLN2|Q9UHD9	-0.029112	0.168227	0.76436	M1 translation|0.8431
IRF2|P14316	-0.0310159	0.168414	0.76438	M9 lipid homeostasis|0.3747
RNF8|O76064	-0.00577436	0.168528	0.76438	M1 translation|0.5421
ERLEC1|Q96DZ1	-0.0156907	0.168546	0.76438	M1 translation|0.628
SLITRK5|O94991	0.0179729	0.168946	0.76523	M14 ephrin signaling|0.7789
SMOC1|Q9H4F8^SL011888@seq.13118.5	-0.0103858	0.169001	0.76523	M6 Wnt/ephrin|0.6802
IGSF8|Q969P0	0.00905652	0.169049	0.76523	M12 ECM/neurodevelopment|0.4429
COQ8B|Q96D53	-0.0305535	0.169202	0.76523	M6 Wnt/ephrin|0.3538
NECTIN1|Q15223^SL025941@seq.20584.4	0.0111704	0.169281	0.76523	M16 semaphorin-plexin|0.8617
FAM151B|Q6UXP7	-0.0119633	0.169508	0.76523	M1 translation|0.6949
IL17RA|Q96F46	0.0325288	0.169855	0.76523	M21 ECM/organ development|0.3634
XDH|P47989	-0.00998905	0.169859	0.76523	M31 digestion|0.3475
ACHE|P22303^SL007155@seq.10980.11	0.0316673	0.16988	0.76523	M21 ECM/organ development|0.658
SNPH|O15079	-0.0192768	0.169975	0.76523	M4 intracellular signaling|0.3554
PDHX|O00330	-0.0343923	0.170136	0.76523	M1 translation|0.8801
TNFSF9|P41273	-0.0367341	0.170424	0.76523	grey|AllKmeAvg:0.0379
SPARC|P09486^SL000532@seq.3043.49	-0.0203526	0.170495	0.76523	M1 translation|0.8904
NPTX1|Q15818	-0.0246514	0.170567	0.76523	M14 ephrin signaling|0.4259
NLGN4Y|Q8NFZ3	0.0383683	0.170581	0.76523	M3 DNA binding|0.4345
CADM1|Q9BY67	0.0138593	0.170582	0.76523	M10 leukocyte activation|0.7775
ACBD6|Q9BR61^SL019254@seq.10075.75	-0.0417657	0.170814	0.76523	M1 translation|0.9177
CLEC2D|Q9UHP7	-0.00667916	0.170929	0.76523	M2 cell division|0.5157
ARL5B|Q96KC2	-0.0134541	0.170938	0.76523	M9 lipid homeostasis|0.3473
IL1R1|P14778	0.0165309	0.171097	0.76523	M16 semaphorin-plexin|0.6582
SEMA3G|Q9NS98	0.0145674	0.171105	0.76523	M12 ECM/neurodevelopment|0.5889
CABP2|Q9NPB3	-0.013911	0.171176	0.76523	M4 intracellular signaling|0.3367
TSSC4|Q9Y5U2	-0.0251358	0.171238	0.76523	M1 translation|0.8769
SYTL1|Q8IYJ3	-0.0306118	0.171252	0.76523	M2 cell division|0.5142
GMPS|P49915	-0.0289446	0.171461	0.76525	M1 translation|0.9505
TPSG1|Q9NRR2^SL010619@seq.14103.12	0.011343	0.171467	0.76525	M8 signal transduction|0.7062
LRCH4|O75427^SL025921@seq.11252.30	-0.0109526	0.171648	0.76559	M1 translation|0.6625
ISLR2|Q6UXK2^SL018587@seq.8528.74	0.0180169	0.171917	0.76629	M16 semaphorin-plexin|0.7252
TSC22D3|Q99576	0.0337787	0.172111	0.76629	M1 translation|0.4998
B3GNT8|Q7Z7M8	0.0183442	0.172157	0.76629	M10 leukocyte activation|0.4999
PTP4A1|Q93096	-0.0461006	0.172472	0.76629	grey|AllKmeAvg:-0.0477
B3GALT2|O43825	-0.015665	0.17274	0.76629	M4 intracellular signaling|0.5855
GPR101|Q96P66^SL019419@seq.11670.18	-0.0193231	0.172777	0.76629	M5 hormone signaling|0.46
IGFBP5|P24593^SL004676@seq.2685.21	0.00956084	0.172782	0.76629	M14 ephrin signaling|0.3184
TEX29|Q8N6K0	-0.0102891	0.172826	0.76629	M1 translation|0.4566
ATF6B|Q99941	0.017475	0.172881	0.76629	M5 hormone signaling|0.3447
CCT7|Q99832	0.04196	0.173033	0.76629	M4 intracellular signaling|0.378
ANGPT1|Q15389	-0.0253851	0.173229	0.76629	M4 intracellular signaling|0.8842
ZNF696|Q9H7X3	-0.0438772	0.173346	0.76629	M4 intracellular signaling|0.9135
GSTO1|P78417	-0.0133929	0.173481	0.76629	M1 translation|0.4301
GPNMB|Q14956^SL025877@seq.8606.39	0.0129121	0.173513	0.76629	M12 ECM/neurodevelopment|0.7669
NETO1|Q8TDF5^SL017092@seq.5639.49	0.00833144	0.173656	0.76629	M9 lipid homeostasis|0.3499
RANGAP1|P46060	-0.026504	0.173704	0.76629	M1 translation|0.8503
LINGO1|Q96FE5	0.0155662	0.173921	0.76629	M12 ECM/neurodevelopment|0.4955
CKMT1A|P12532	-0.04633	0.173955	0.76629	M1 translation|0.3414
NEDD9|Q14511	-0.0207089	0.174147	0.76629	M8 signal transduction|0.6029
ANKRD40|Q6AI12	-0.0177109	0.17423	0.76629	M4 intracellular signaling|0.8469
GTF2E1|P29083	-0.0164736	0.174284	0.76629	M1 translation|0.6023
ANKMY2|Q8IV38	-0.0190445	0.174676	0.76629	M19 small molecule metabolism|0.3141
RRM2B|Q7LG56^SL018712@seq.8854.59	-0.0196432	0.174774	0.76629	M1 translation|0.941
GPD1|P21695^SL007151@seq.11081.1	-0.01929	0.174798	0.76629	M17 organic acid metabolism|0.4409
BPNT2|Q9NX62	0.0174382	0.174879	0.76629	M14 ephrin signaling|0.6175
GXYLT1|Q4G148	0.0131111	0.174885	0.76629	grey|AllKmeAvg:-0.0034
SETMAR|Q53H47	-0.036675	0.174886	0.76629	M3 DNA binding|0.5239
FGA|P02671^SL000424@seq.2796.62	-0.00778163	0.174922	0.76629	M15 RNA transport|0.3874
NCR1|O76036^SL005207@seq.8360.169	0.0264964	0.174923	0.76629	M10 leukocyte activation|0.4884
FMR1|Q06787^SL018148@seq.7721.81	0.0226941	0.175133	0.76629	M2 cell division|0.8731
IL24|Q13007	-0.0183848	0.175184	0.76629	M1 translation|0.6264
NHEJ1|Q9H9Q4	-0.0285035	0.175235	0.76629	M1 translation|0.8003
SNU13|P55769	-0.0192872	0.175629	0.76629	M1 translation|0.3555
TARBP2|Q15633	-0.0180004	0.175655	0.76629	M4 intracellular signaling|0.9094
CHST15|Q7LFX5^SL007502@seq.14097.86	0.0105818	0.175804	0.76629	M10 leukocyte activation|0.493
HOMER3|Q9NSC5	0.00732683	0.175853	0.76629	M5 hormone signaling|0.8757
GCHFR|P30047	-0.0207522	0.175929	0.76629	M6 Wnt/ephrin|0.5939
CCL19|Q99731	-0.0244017	0.176038	0.76629	M22 chemotaxis|0.4482
KIAA1549L|Q6ZVL6	0.0261972	0.176199	0.76629	M8 signal transduction|0.445
FOXO3|O43524	-0.0196881	0.176241	0.76629	M1 translation|0.8931
IGF2|P01344^SL025882@seq.6973.111	0.017569	0.176295	0.76629	M27 DNA metabolism|0.3584
MGAT4C|Q9UBM8	-0.0169921	0.176452	0.76629	M12 ECM/neurodevelopment|0.3358
CHMP3|Q9Y3E7	-0.0246911	0.176601	0.76629	M1 translation|0.9305
CLEC7A|Q9BXN2	0.00837761	0.176628	0.76629	M3 DNA binding|0.7714
CXCL13|O43927^SL003167@seq.13701.2	-0.0142574	0.176709	0.76629	M25 Wnt signaling|0.4235
PRLH|P81277	-0.0124672	0.176785	0.76629	M1 translation|0.4057
PLPP4|Q5VZY2	0.0123793	0.176968	0.76629	M7 protein transport|0.6316
PCDH8|O95206	-0.0207459	0.177087	0.76629	M1 translation|0.9015
SIAE|Q9HAT2	-0.0265698	0.17712	0.76629	M1 translation|0.7796
POFUT1|Q9H488	-0.0155976	0.177675	0.76629	M1 translation|0.7348
SH3GL3|Q99963^SL020960@seq.23029.3	0.0218624	0.178137	0.76629	M18 cell cycle/metabolism|0.423
AFP|P02771	-0.0110973	0.178189	0.76629	M1 translation|0.564
CSH1|P0DML2^SL009328@seq.13103.125	-0.0124811	0.178301	0.76629	M1 translation|0.8418
CENPV|Q7Z7K6	-0.0112921	0.178322	0.76629	M7 protein transport|0.4752
IFNA6|P05013	-0.0166753	0.178326	0.76629	grey|AllKmeAvg:0.0146
APBB3|O95704^SL025798@seq.13589.10	-0.0430647	0.178365	0.76629	M1 translation|0.4363
BST2|Q10589	-0.00693486	0.178509	0.76629	grey|AllKmeAvg:-0.0222
TMEM132B|Q14DG7	0.0231938	0.178649	0.76629	M14 ephrin signaling|0.7361
MCL1|Q07820^SL003755@seq.10396.6	-0.0156481	0.178769	0.76629	M1 translation|0.4699
SOX2|P48431	-0.0132492	0.178807	0.76629	M11 protein kinase activation|0.3491
MUC16|Q8WXI7	0.0367908	0.17894	0.76629	M16 semaphorin-plexin|0.4116
GABARAP|O95166^SL020978@seq.22966.20	-0.0114366	0.179033	0.76629	M1 translation|0.7367
MTMR1|Q13613	-0.0269742	0.179277	0.76629	M13 ambiguous|0.4865
CDK20|Q8IZL9	0.0337748	0.179321	0.76629	grey|AllKmeAvg:0.0161
A1CF|Q9NQ94	-0.0372911	0.179491	0.76629	grey|AllKmeAvg:0.021
GAS2|O43903	-0.018903	0.179652	0.76629	M17 organic acid metabolism|0.5386
LCP1|P13796^SL004609@seq.9749.190	0.00923235	0.179682	0.76629	M10 leukocyte activation|0.4157
ITGB5|P18084	0.0102588	0.179857	0.76629	M8 signal transduction|0.6683
LGALS8|O00214	-0.0228651	0.179894	0.76629	M1 translation|0.3674
TCEA3|O75764	-0.0160316	0.180063	0.76629	M15 RNA transport|0.8107
ITGAV|P06756^SL014388@seq.20189.28	-0.0104002	0.180078	0.76629	M3 DNA binding|0.5084
CDH15|P55291^SL025807@seq.5410.53	0.00624081	0.180082	0.76629	M11 protein kinase activation|0.7897
DAG1|Q14118^SL004979@seq.23176.17	-0.0172285	0.180128	0.76629	M1 translation|0.3696
IFNG|P01579^SL001802@seq.2989.17	-0.0182484	0.180181	0.76629	M1 translation|0.9418
SNX15|Q9NRS6	-0.0216808	0.180313	0.76629	M1 translation|0.7919
HNRNPLL|Q8WVV9	-0.0243278	0.180567	0.76629	M1 translation|0.6323
SDHAF1|A6NFY7	-0.0141382	0.180635	0.76629	M1 translation|0.4785
FATE1|Q969F0	0.00813304	0.180673	0.76629	M8 signal transduction|0.8497
CBX2|Q14781	-0.0212104	0.180723	0.76629	grey|AllKmeAvg:0.023
CUL4B|Q13620	-0.0112748	0.180767	0.76629	M1 translation|0.8202
INHBA|P08476^SL004837@seq.8467.9	-0.0138889	0.180782	0.76629	M14 ephrin signaling|0.3549
CAPS|Q13938	-0.025491	0.180786	0.76629	M6 Wnt/ephrin|0.3032
SOCS7|O14512	0.0429482	0.180838	0.76629	M8 signal transduction|0.6863
VAMP1|P23763	0.0401397	0.180958	0.76629	M5 hormone signaling|0.3222
CRACR2A|Q9BSW2	-0.0136544	0.18105	0.76629	M24 ambiguous|0.3381
DNAJB14|Q8TBM8^SL025831@seq.8037.53	0.0084456	0.181118	0.76629	M2 cell division|0.8186
CTDSPL|O15194	-0.031681	0.181166	0.76629	M1 translation|0.916
SNAP29|O95721	-0.0158008	0.181583	0.76629	M1 translation|0.7931
TBC1D28|Q2M2D7	0.0100678	0.181674	0.76629	M8 signal transduction|0.8386
MRPL28|Q13084	-0.0160819	0.181717	0.76629	M8 signal transduction|0.3476
PIP|P12273	-0.0561153	0.181733	0.76629	M1 translation|0.3896
GEM|P55040	-0.0138583	0.181778	0.76629	M27 DNA metabolism|0.7427
IL6|P05231^SL000087@seq.2573.20	-0.0216995	0.181789	0.76629	grey|AllKmeAvg:0.0542
NAMPT|P43490	-0.0281589	0.181802	0.76629	M2 cell division|0.3687
IL15|P40933	-0.0166898	0.181889	0.76629	M1 translation|0.7481
ZNF410|Q86VK4	-0.0381429	0.182115	0.76629	M3 DNA binding|0.4477
ELP1|O95163	-0.0302866	0.182169	0.76629	M4 intracellular signaling|0.4434
FABP3|P05413^SL001774@seq.4696.2	-0.0150861	0.182419	0.76629	M2 cell division|0.5571
ZNF774|Q6NX45	-0.0207589	0.182521	0.76629	M3 DNA binding|0.3956
AMPH|P49418	0.0164191	0.182558	0.76629	M1 translation|0.3656
SEMA4C|Q9C0C4	0.0128076	0.182622	0.76629	M16 semaphorin-plexin|0.6985
OASL|Q15646	0.0180689	0.182695	0.76629	M24 ambiguous|0.7794
USP22|Q9UPT9	-0.0289121	0.182815	0.76629	M1 translation|0.866
TECTB|Q96PL2	-0.0250597	0.182826	0.76629	grey|AllKmeAvg:0.0096
ALDH5A1|P51649	-0.02774	0.182943	0.76629	M1 translation|0.3812
AVEN|Q9NQS1	-0.021112	0.182959	0.76629	M1 translation|0.9389
LGALS1|P09382	-0.0149197	0.183057	0.76629	M1 translation|0.5861
SNX27|Q96L92	-0.0275925	0.183472	0.767	M1 translation|0.96
DNAJB11|Q9UBS4	-0.0212847	0.183679	0.767	M1 translation|0.8954
VCL|P18206	-0.0278724	0.183857	0.767	M4 intracellular signaling|0.7375
TPP2|P29144	0.0243169	0.183907	0.767	M4 intracellular signaling|0.4724
BCAP31|P51572	-0.0204924	0.183951	0.767	M2 cell division|0.3237
SATB1|Q01826	-0.00623328	0.184135	0.767	M3 DNA binding|0.4156
RRM1|P23921	-0.0481287	0.184224	0.767	M15 RNA transport|0.5563
GAGE2A|Q6NT46	-0.0230254	0.184256	0.767	M4 intracellular signaling|0.7816
RRAS2|P62070	-0.00928637	0.184658	0.767	M1 translation|0.3045
DENND10|Q8TCE6	-0.0338406	0.184756	0.767	M1 translation|0.9083
SHOX|O15266	0.0255667	0.184835	0.767	M9 lipid homeostasis|0.5436
BMP6|P22004^SL003993@seq.8459.10	0.0120354	0.185126	0.767	M21 ECM/organ development|0.501
CDH7|Q9ULB5	-0.0204615	0.185206	0.767	M20 ambiguous|0.7638
IFNA4|P05014^SL018075@seq.15405.23	-0.0135382	0.185286	0.767	grey|AllKmeAvg:0.002
AMIGO1|Q86WK6^SL025790@seq.20120.101	0.00824266	0.185297	0.767	M21 ECM/organ development|0.4755
SPOCK1|Q08629^SL010384@seq.5490.53	-0.0120899	0.185306	0.767	M1 translation|0.7945
RPS27A|P62979^SL000605@seq.2846.24	-0.0206754	0.185372	0.767	M1 translation|0.783
PRSS8|Q16651^SL003260@seq.15513.108	-0.0145269	0.185431	0.767	M6 Wnt/ephrin|0.7249
MAD2L1|Q13257	-0.0137768	0.185477	0.767	M2 cell division|0.5293
QDPR|P09417	-0.0209124	0.185702	0.767	M1 translation|0.8597
CDNF|Q49AH0^SL012538@seq.13693.5	-0.00701384	0.185975	0.767	M8 signal transduction|0.493
BMP4|P12644^SL003996@seq.6326.20	-0.0110461	0.186037	0.767	M1 translation|0.7261
KHSRP|Q92945	-0.00881101	0.186051	0.767	M29 protein folding|0.6484
ZG16B|Q96DA0	0.00617646	0.186069	0.767	M18 cell cycle/metabolism|0.6736
MANSC1|Q9H8J5	0.0172764	0.18618	0.767	M10 leukocyte activation|0.7834
CTNNB1|P35222^SL002723@seq.8418.30	-0.0265023	0.186198	0.767	M1 translation|0.7282
ADCYAP1|P18509^SL011508@seq.8446.4	-0.0121129	0.186317	0.767	M8 signal transduction|0.4036
LY6D|Q14210	0.0079062	0.186336	0.767	M5 hormone signaling|0.8864
ADCYAP1|P18509^SL018448@seq.8285.64	-0.0178144	0.186359	0.767	M23 thermogenesis|0.4009
LACRT|Q9GZZ8	-0.0462723	0.186382	0.767	M1 translation|0.4007
TNFRSF10B|O14763^SL026016@seq.8529.1	-0.0182124	0.186694	0.76724	grey|AllKmeAvg:-0.0233
CARD17|Q5XLA6	-0.0369556	0.186764	0.76724	M4 intracellular signaling|0.3018
GALNS|P34059	-0.0188611	0.186853	0.76724	M7 protein transport|0.3213
HLA-DQA2|P01906	-0.0144782	0.186876	0.76724	grey|AllKmeAvg:0.0138
GABBR2|O75899^SL025871@seq.13948.50	-0.0502679	0.186967	0.76724	grey|AllKmeAvg:0.0256
HTATIP2|Q9BUP3^SL007633@seq.10630.5	0.0291507	0.187239	0.7679	grey|AllKmeAvg:-0.0511
FGFBP1|Q14512^SL011828@seq.15494.11	0.0175722	0.187434	0.7679	M21 ECM/organ development|0.5119
NECAP2|Q9NVZ3	-0.0258562	0.187526	0.7679	M1 translation|0.9598
UBE2L3|P68036^SL008157@seq.3874.8	-0.0188732	0.187775	0.7679	M1 translation|0.8948
DSG3|P32926^SL004969@seq.11310.8	0.0393209	0.187912	0.7679	M13 ambiguous|0.5322
IFIH1|Q9BYX4	-0.0394192	0.188043	0.7679	M13 ambiguous|0.3108
UGP2|Q16851	-0.0199455	0.188377	0.7679	M17 organic acid metabolism|0.4439
SEPTIN6|Q14141	0.00676912	0.188391	0.7679	M1 translation|0.3167
PKN1|Q16512	-0.0127534	0.188464	0.7679	M1 translation|0.8982
TMEM132D|Q14C87	0.0163403	0.188517	0.7679	M14 ephrin signaling|0.7073
ARHGEF10|O15013	-0.0079852	0.188566	0.7679	M1 translation|0.7179
UTS2R|Q9UKP6	-0.0168807	0.188799	0.7679	M9 lipid homeostasis|0.3701
RPAIN|Q86UA6	-0.0123052	0.188941	0.7679	M3 DNA binding|0.4328
LGALS13|Q9UHV8	-0.0283328	0.189106	0.7679	M18 cell cycle/metabolism|0.3369
TNFRSF19|Q9NS68	-0.0119025	0.189233	0.7679	M6 Wnt/ephrin|0.7042
CTSS|P25774	-0.0163222	0.189336	0.7679	M6 Wnt/ephrin|0.3469
PBK|Q96KB5	0.00582716	0.189393	0.7679	M2 cell division|0.4305
DEF6|Q9H4E7	-0.0257515	0.189596	0.7679	M1 translation|0.9573
KLF9|Q13886	-0.0424231	0.18986	0.7679	M1 translation|0.7525
EFNA2|O43921^SL004843@seq.22580.29	-0.0276263	0.189919	0.7679	M2 cell division|0.4203
REG3G|Q6UW15^SL007493@seq.15476.6	-0.0288461	0.190002	0.7679	M31 digestion|0.3696
MSRB1|Q9NZV6	-0.00636063	0.190178	0.7679	M2 cell division|0.3323
BTN3A3|O00478^SL006193@seq.17692.2	-0.0136656	0.190202	0.7679	M17 organic acid metabolism|0.3439
CCN4|O95388^SL004689@seq.13692.154	-0.0255712	0.190333	0.7679	M1 translation|0.4396
MRPL21|Q7Z2W9	-0.0181902	0.190432	0.7679	M1 translation|0.8852
NDC80|O14777	-0.00948199	0.190711	0.7679	M1 translation|0.6043
AP4M1|O00189	-0.0306864	0.190786	0.7679	M4 intracellular signaling|0.8064
SLC3A2|P08195^SL025779@seq.7056.16	-0.0419661	0.190846	0.7679	grey|AllKmeAvg:-0.004
IGHG2|P01859	-0.0228195	0.190875	0.7679	grey|AllKmeAvg:-0.0055
CKB|P12277^SL000382@seq.3714.49	0.0446896	0.190905	0.7679	M26 muscle|0.6514
LANCL2|Q9NS86	-0.022397	0.19116	0.7679	M15 RNA transport|0.8484
COPE|O14579	0.0157966	0.191279	0.7679	M2 cell division|0.3807
CA8|P35219	-0.0377732	0.191309	0.7679	M3 DNA binding|0.3507
METTL26|Q96S19	-0.0217716	0.191452	0.7679	M1 translation|0.6963
PDCD5|O14737	-0.018637	0.191455	0.7679	M1 translation|0.818
CTRB1|P17538	-0.0217259	0.191541	0.7679	M31 digestion|0.5965
ESD|P10768	-0.0272684	0.191649	0.7679	M2 cell division|0.3413
SERPINB3|P29508	0.0120787	0.191757	0.7679	M3 DNA binding|0.6371
CHIT1|Q13231^SL006029@seq.3600.2	0.0131079	0.191986	0.7679	M10 leukocyte activation|0.4709
IL20RB|Q6UXL0	-0.0784942	0.192095	0.7679	grey|AllKmeAvg:-0.0125
SGK3|Q96BR1	-0.00838465	0.192161	0.7679	M8 signal transduction|0.4135
CTSD|P07339	-0.0153525	0.192357	0.7679	grey|AllKmeAvg:-0.0188
PRKCG|P05129	-0.0128073	0.192459	0.7679	M9 lipid homeostasis|0.6521
BAD|Q92934	-0.0250088	0.192467	0.7679	M1 translation|0.9795
ZC4H2|Q9NQZ6	-0.0316418	0.192676	0.7679	M1 translation|0.3583
TPSB2|P20231^SL010617@seq.14696.45	-0.0293067	0.192677	0.7679	M23 thermogenesis|0.4171
FBL|P22087	0.00865649	0.192785	0.7679	M13 ambiguous|0.8225
NTM|Q9P121^SL009074@seq.10907.116	0.0165082	0.192963	0.7679	M14 ephrin signaling|0.8748
FABP12|A6NFH5	-0.0136073	0.192996	0.7679	grey|AllKmeAvg:-0.0415
KIF22|Q14807	-0.0499619	0.193026	0.7679	M24 ambiguous|0.4446
RAB33A|Q14088	-0.0311727	0.193115	0.7679	M4 intracellular signaling|0.9023
ING1|Q9UK53	-0.0189414	0.193141	0.7679	M1 translation|0.8623
RS1|O15537	-0.0243664	0.193626	0.7679	M11 protein kinase activation|0.3736
IL1RAP|Q9NPH3^SL004588@seq.14048.7	0.0244958	0.193743	0.7679	M32 ECM/collagen|0.4067
BTN3A3|O00478^SL006193@seq.22950.6	-0.0173415	0.193761	0.7679	grey|AllKmeAvg:0.0154
ALPI|P09923^SL002514@seq.10463.23	0.00917075	0.193786	0.7679	M6 Wnt/ephrin|0.6131
APEX2|Q9UBZ4	-0.0127319	0.19381	0.7679	grey|AllKmeAvg:-0.0227
GIP|P09681^SL011908@seq.5755.29	0.0192214	0.193816	0.7679	M23 thermogenesis|0.3127
SPINK2|P20155	-0.0164356	0.193914	0.7679	M6 Wnt/ephrin|0.4486
CYTH4|Q9UIA0	-0.0147359	0.193962	0.7679	M4 intracellular signaling|0.8846
RNGTT|O60942^SL019942@seq.20135.85	-0.00871315	0.194008	0.7679	M1 translation|0.5755
EGFLAM|Q63HQ2	0.016841	0.194068	0.7679	M21 ECM/organ development|0.5696
C2|P06681	0.0143888	0.194247	0.7679	M13 ambiguous|0.3484
CXCL9|Q07325^SL003188@seq.11593.21	0.00745918	0.194313	0.7679	M8 signal transduction|0.8152
PNMA2|Q9UL42	0.022303	0.194439	0.7679	grey|AllKmeAvg:-0.0111
FARS2|O95363	-0.0059826	0.194494	0.7679	M2 cell division|0.4827
WDR26|Q9H7D7	-0.0145971	0.194593	0.7679	M1 translation|0.3187
BTD|P43251^SL000303@seq.15644.1	0.0108931	0.194664	0.7679	grey|AllKmeAvg:-0.0273
CANT1|Q8WVQ1	-0.0294281	0.19469	0.7679	M9 lipid homeostasis|0.4053
NRGN|Q92686	0.0143457	0.194857	0.7679	M1 translation|0.4783
C4BPA|P04003	-0.0121231	0.194903	0.7679	M1 translation|0.3809
HNRNPA1|P09651^SL008019@seq.20137.49	-0.0238491	0.194943	0.7679	M1 translation|0.9389
PMPCA|Q10713	-0.0116857	0.195074	0.7679	M1 translation|0.839
PCBD1|P61457	-0.0204666	0.195221	0.7679	M17 organic acid metabolism|0.8294
ENTPD1|P49961^SL010371@seq.7999.23	-0.0144887	0.195261	0.7679	M16 semaphorin-plexin|0.592
APOE|P02649^SL004669@seq.2938.55	-0.0114313	0.195426	0.7679	M19 small molecule metabolism|0.7689
H1-10|Q92522	0.0323989	0.195699	0.7679	M30 antimicrobial immune response|0.4707
MICALL1|Q8N3F8	-0.0177618	0.195732	0.7679	M1 translation|0.8879
HDHD3|Q9BSH5	0.00711183	0.195766	0.7679	M11 protein kinase activation|0.4571
SERPINB13|Q9UIV8	0.023876	0.195781	0.7679	M10 leukocyte activation|0.609
BOLA1|Q9Y3E2	-0.0195179	0.195931	0.7679	M1 translation|0.6768
NUP98|P52948	-0.0412823	0.196049	0.7679	M23 thermogenesis|0.3984
LILRB1|Q8NHL6	0.018588	0.196084	0.7679	grey|AllKmeAvg:0.0295
AP2B1|P63010	-0.0316542	0.19631	0.7679	M1 translation|0.9614
NUDC|Q9Y266^SL025950@seq.8871.14	-0.0131186	0.196359	0.7679	M1 translation|0.7235
ARHGEF2|Q92974	-0.0241836	0.196365	0.7679	M4 intracellular signaling|0.4753
CCDC51|Q96ER9	-0.0309167	0.196382	0.7679	M3 DNA binding|0.4239
WEE2|P0C1S8	0.014881	0.1964	0.7679	M1 translation|0.5006
CLGN|O14967	0.0223184	0.196585	0.76821	M7 protein transport|0.7384
AHSA1|O95433	-0.0190713	0.196833	0.76834	M1 translation|0.9378
ENTPD1|P49961^SL010371@seq.3182.38	0.0164688	0.197003	0.76834	M2 cell division|0.6896
PGLYRP1|O75594^SL004515@seq.14064.21	-0.0181474	0.197047	0.76834	M3 DNA binding|0.6676
RPS20|P60866	-0.0152798	0.197193	0.76834	M1 translation|0.8204
RPS3|P23396	-0.0357837	0.197473	0.76834	M1 translation|0.6833
RAB2A|P61019^SL008705@seq.23008.4	-0.0213058	0.197496	0.76834	M1 translation|0.9393
NPL|Q9BXD5	0.00919278	0.197508	0.76834	M5 hormone signaling|0.6517
CDH8|P55286	0.0138917	0.197786	0.76834	M7 protein transport|0.7602
MLX|Q9UH92	-0.027011	0.19783	0.76834	M4 intracellular signaling|0.9158
PCSK7|Q16549	0.0144249	0.197831	0.76834	M28 hormone metabolism/cytokine|0.3886
ECE1|P42892^SL025846@seq.3611.70	0.00583118	0.197872	0.76834	M11 protein kinase activation|0.7646
CD69|Q07108	-0.0340373	0.19791	0.76834	M1 translation|0.6871
CRTAC1|Q9NQ79	0.0177482	0.197988	0.76834	M12 ECM/neurodevelopment|0.4385
PABPN1|Q86U42	-0.0140332	0.198488	0.76987	M1 translation|0.8584
TFPI|P10646	-0.0108434	0.198671	0.77017	M20 ambiguous|0.5872
SPIN3|Q5JUX0	-0.0219345	0.19885	0.77045	M3 DNA binding|0.5961
FIG4|Q92562	0.0227902	0.199153	0.77121	grey|AllKmeAvg:0.0017
SLC14A1|Q13336	0.0108324	0.199338	0.77123	M13 ambiguous|0.3914
DSC3|Q14574	-0.0227841	0.19937	0.77123	M3 DNA binding|0.6162
CARHSP1|Q9Y2V2	-0.0267401	0.199721	0.7719	M15 RNA transport|0.7673
ADAM11|O75078	0.0395928	0.199762	0.7719	M19 small molecule metabolism|0.5139
MPST|P25325	0.0105353	0.19995	0.7719	M18 cell cycle/metabolism|0.4455
UTS2B|Q765I0	-0.0125695	0.199966	0.7719	M1 translation|0.7411
SDHB|P21912	-0.0200526	0.200088	0.77196	M4 intracellular signaling|0.771
MRAP|Q8TCY5	0.0123457	0.200251	0.77215	M8 signal transduction|0.8664
SSNA1|O43805	-0.0196553	0.200481	0.77215	M1 translation|0.5902
KLHL7|Q8IXQ5	-0.0108973	0.200513	0.77215	M1 translation|0.6559
PFKM|P08237	-0.0313287	0.200732	0.77215	M4 intracellular signaling|0.9412
C1QTNF9|P0C862^SL017275@seq.6019.12	0.011872	0.20081	0.77215	M2 cell division|0.8872
PLD3|Q8IV08	-0.0275758	0.200872	0.77215	M1 translation|0.8244
PAICS|P22234	-0.0266502	0.200896	0.77215	M1 translation|0.6879
CDH5|P33151	0.0152651	0.201052	0.77215	M16 semaphorin-plexin|0.7713
MERTK|Q12866^SL004873@seq.19787.14	0.0123507	0.201093	0.77215	M16 semaphorin-plexin|0.8407
SPI1|P17947	0.0160849	0.201321	0.77215	M30 antimicrobial immune response|0.6844
SULT2B1|O00204	-0.00903873	0.201482	0.77215	M2 cell division|0.5408
ADPRS|Q9NX46	-0.0194169	0.201521	0.77215	M1 translation|0.8377
KLRC3|Q07444^SL025942@seq.7795.14	0.0106928	0.201587	0.77215	M6 Wnt/ephrin|0.5725
NR0B2|Q15466	-0.0354895	0.20162	0.77215	M7 protein transport|0.5639
TGIF2LY|Q8IUE0	0.0275223	0.201798	0.77235	M3 DNA binding|0.6547
SAA1|P0DJI8^SL000572@seq.4336.2	-0.0873051	0.20192	0.77235	grey|AllKmeAvg:-0.0124
IL23R|Q5VWK5	-0.00880704	0.201988	0.77235	M1 translation|0.4875
MRTO4|Q9UKD2	-0.0114932	0.202216	0.77261	M1 translation|0.5546
CD72|P21854^SL017967@seq.7009.6	0.00565491	0.202472	0.77261	M2 cell division|0.5212
SMS|P52788	0.0158536	0.202548	0.77261	M1 translation|0.5481
ULBP3|Q9BZM4	-0.0131656	0.202578	0.77261	M1 translation|0.7077
LRP1|Q07954^SL018603@seq.10699.52	-0.0368064	0.202618	0.77261	M1 translation|0.3114
SEC13|P55735	-0.0078311	0.203097	0.77261	M20 ambiguous|0.5661
AGT|P01019	0.0127269	0.203305	0.77261	M19 small molecule metabolism|0.3285
SNX11|Q9Y5W9	-0.0307782	0.203325	0.77261	M1 translation|0.9448
YAP1|P46937	0.0202634	0.203347	0.77261	M10 leukocyte activation|0.4217
PEA15|Q15121	-0.0101282	0.203411	0.77261	M1 translation|0.5813
SAP18|O00422	-0.0170813	0.203423	0.77261	M9 lipid homeostasis|0.3103
PDE6H|Q13956	-0.0114183	0.203428	0.77261	M27 DNA metabolism|0.7762
USP1|O94782^SL022697@seq.21759.23	-0.00948251	0.203458	0.77261	M27 DNA metabolism|0.3236
REG1B|P48304^SL012438@seq.16770.3	-0.019431	0.203542	0.77261	M6 Wnt/ephrin|0.3423
VASP|P50552	0.0174614	0.203779	0.77311	M1 translation|0.5793
HNMT|P50135	-0.0112125	0.204017	0.77361	M6 Wnt/ephrin|0.4545
TNFRSF21|O75509^SL004871@seq.9259.35	0.0160338	0.204441	0.77377	M10 leukocyte activation|0.8625
NAAA|Q02083	-0.0358051	0.204674	0.77377	grey|AllKmeAvg:-0.0121
MSTN|O14793^SL004357@seq.14583.49	0.00604311	0.204844	0.77377	M11 protein kinase activation|0.8136
LAMA4|Q16363	-0.0270179	0.204998	0.77377	M1 translation|0.3504
RBFOX1|Q9NWB1	-0.0132924	0.205002	0.77377	grey|AllKmeAvg:0.0204
LGR4|Q9BXB1	0.0223378	0.205005	0.77377	M5 hormone signaling|0.3838
ENTPD3|O75355	0.0155612	0.205141	0.77377	M2 cell division|0.8507
LDLRAD4|O15165	-0.0471057	0.205171	0.77377	M1 translation|0.6689
KCNRG|Q8N5I3	-0.0362272	0.20523	0.77377	M1 translation|0.5876
FAM20C|Q8IXL6^SL012674@seq.21661.82	0.00903645	0.205253	0.77377	M20 ambiguous|0.5167
CYTH3|O43739	-0.0316295	0.205304	0.77377	M4 intracellular signaling|0.9519
PTP4A3|O75365	0.0129358	0.205333	0.77377	M1 translation|0.5163
FBP1|P09467	-0.0300396	0.205518	0.77407	M17 organic acid metabolism|0.8771
THBS3|P49746	0.0185308	0.205831	0.77484	M12 ECM/neurodevelopment|0.5756
LCK|P06239^SL006916@seq.4560.34	-0.016747	0.205972	0.77497	M1 translation|0.9028
CCL7|P80098^SL000516@seq.4886.3	-0.0106157	0.206109	0.77509	M18 cell cycle/metabolism|0.5004
ADGRF5|Q8IZF2	-0.020122	0.20623	0.77514	M16 semaphorin-plexin|0.5526
MAPKAPK5|Q8IW41^SL010504@seq.8382.47	0.0407549	0.206356	0.77522	M27 DNA metabolism|0.8047
IGFBP2|P18065^SL000466@seq.8469.41	0.0322237	0.20668	0.77604	M25 Wnt signaling|0.8476
PICK1|Q9NRD5	0.0197717	0.206806	0.77611	M1 translation|0.7348
HDGF|P51858^SL013046@seq.8953.47	-0.0135934	0.207165	0.77692	M1 translation|0.7278
CDH23|Q9H251	-0.00887594	0.207581	0.77692	M20 ambiguous|0.7311
DUSP18|Q8NEJ0	-0.0155451	0.207592	0.77692	M1 translation|0.4179
EED|O75530	-0.0212669	0.207596	0.77692	M1 translation|0.8122
PLEKHA3|Q9HB20	-0.0244577	0.207917	0.77692	M1 translation|0.9521
PRPF18|Q99633	-0.0185412	0.208041	0.77692	M1 translation|0.9136
POLE3|Q9NRF9	-0.01848	0.208341	0.77692	grey|AllKmeAvg:0.0094
ENTPD6|O75354	-0.00405371	0.208364	0.77692	M2 cell division|0.3324
SH3BP2|P78314	-0.0217564	0.208379	0.77692	M1 translation|0.729
UBE2J1|Q9Y385	-0.0343424	0.208434	0.77692	M1 translation|0.4384
SIRPB2|Q5JXA9	-0.0120696	0.208482	0.77692	M1 translation|0.8468
MMP7|P09237^SL000525@seq.2789.26	-0.0248934	0.208747	0.77692	M6 Wnt/ephrin|0.3923
ARHGAP36|Q6ZRI8	-0.0112498	0.208845	0.77692	M9 lipid homeostasis|0.8027
CBX1|P83916	-0.0250298	0.208875	0.77692	M1 translation|0.772
FGFBP1|Q14512^SL011828@seq.9507.55	-0.0149407	0.208956	0.77692	M7 protein transport|0.7771
NLGN1|Q8N2Q7^SL018410@seq.15620.4	0.0108166	0.208961	0.77692	M21 ECM/organ development|0.7451
PDXP|Q96GD0	-0.025767	0.209074	0.77692	M1 translation|0.9516
PABPC4|Q13310	-0.0299056	0.209099	0.77692	M1 translation|0.9548
FAM3A|P98173	-0.0202887	0.209137	0.77692	M1 translation|0.9232
CXCL12|P48061^SL004712@seq.2330.2	-0.0100494	0.209272	0.77692	M25 Wnt signaling|0.5182
HMGCS1|Q01581	-0.035007	0.209318	0.77692	M17 organic acid metabolism|0.7455
METAP1D|Q6UB28	0.00711498	0.209529	0.77692	M5 hormone signaling|0.8543
SWAP70|Q9UH65	0.0237542	0.209574	0.77692	M1 translation|0.4087
CDH6|P55285^SL004865@seq.3591.51	0.00753742	0.209582	0.77692	M5 hormone signaling|0.8403
RRBP1|Q9P2E9	-0.0244552	0.210036	0.77722	M4 intracellular signaling|0.9498
EEF2KMT|Q96G04	-0.050405	0.21017	0.77722	grey|AllKmeAvg:-0.0369
GRAP|Q13588	-0.0229927	0.210649	0.77722	M1 translation|0.8105
GNS|P15586^SL008504@seq.8314.71	-0.0185228	0.210673	0.77722	M1 translation|0.7841
GFAP|P14136^SL004271@seq.3034.1	-0.0179069	0.210725	0.77722	grey|AllKmeAvg:-0.0184
EMC4|Q5J8M3	-0.0125259	0.210734	0.77722	M24 ambiguous|0.4858
MTHFSD|Q2M296	-0.0251995	0.210755	0.77722	M1 translation|0.8241
NAPG|Q99747	-0.0290538	0.210808	0.77722	M1 translation|0.9592
IFNL3|Q8IZI9	0.0230327	0.21087	0.77722	M3 DNA binding|0.5289
FBLN5|Q9UBX5^SL004460@seq.10738.11	-0.0154609	0.211073	0.77722	grey|AllKmeAvg:0.0352
DNAJC5B|Q9UF47	-0.0213405	0.211113	0.77722	M1 translation|0.8385
SEL1L2|Q5TEA6	0.0106944	0.211181	0.77722	M2 cell division|0.8743
NAT14|Q8WUY8	0.0137831	0.21129	0.77722	M1 translation|0.6432
IFNA5|P01569	0.00645119	0.211298	0.77722	M2 cell division|0.5597
BMP1|P13497	-0.0211156	0.211553	0.77722	M1 translation|0.4252
MNAT1|P51948	0.0100445	0.211581	0.77722	M13 ambiguous|0.4817
ITGA2B|P08514^SL000542@seq.8488.33	-0.0385481	0.211585	0.77722	M1 translation|0.6991
RNF31|Q96EP0	-0.0378682	0.211625	0.77722	M1 translation|0.8673
BMPER|Q8N8U9^SL007531@seq.3654.27	0.0100148	0.211689	0.77722	M5 hormone signaling|0.7195
IL2RA|P01589	0.0354096	0.21194	0.77765	M5 hormone signaling|0.4827
CD3E|P07766^SL007084@seq.8069.85	0.0126423	0.21202	0.77765	M20 ambiguous|0.7487
MADCAM1|Q13477	-0.01237	0.212536	0.77915	M4 intracellular signaling|0.7885
DNAJA4|Q8WW22	-0.0183605	0.212828	0.77923	M1 translation|0.8072
TNNI3|P19429^SL001761@seq.5441.67	-0.0390085	0.212927	0.77923	M5 hormone signaling|0.3913
CSNK1G2|P78368^SL010497@seq.17436.193	-0.0299761	0.212979	0.77923	M1 translation|0.9741
ESRP1|Q6NXG1	-0.00737746	0.212988	0.77923	M11 protein kinase activation|0.3925
IQCD|Q96DY2	0.00437362	0.21309	0.77923	M8 signal transduction|0.635
INPP5D|Q92835	-0.0245392	0.213295	0.77958	M1 translation|0.8193
TRIM27|P14373	0.00607164	0.213402	0.77959	M3 DNA binding|0.5568
HSPA1A|P0DMV8^SL000451@seq.7219.152	-0.0244293	0.213523	0.77964	M29 protein folding|0.4014
CRK|P46108	-0.0190007	0.214048	0.78116	M1 translation|0.9553
[truncated: 5,291 more rows]

## Sheet: 5. Differential Regression GO
Supplementary Table 5. Differential Regression GO Term Enrichment
Enrichment of GO terms calculated as Fisher’s exact test p value transformed to z-score. Pruned output for non-redundant GO terms is displayed in Figure 1.
ontology	ontologyType	Increased with steps enrichment z	Decreased with steps enrichment z	Increased with PA hits	Decreased with PA hits
Cell Periphery	GOCC	6.02902	0.930063	ENO2;SCARA5;ANTXR1;MXRA8;PCDH9;LRP2;CSF1;ADAM7;GRIA4;ADGRG2;CLEC4G;FBLN1;TLR4;CD93;MSR1;SCIN;SEPTIN10;FLRT3;ISLR2;RELL1;PTCHD3;BGN;IL12RB1;SPARCL1;SERPING1;PRTN3;AMIGO2;C8G;CST6;CD248;PRSS27;ENPEP;ANTXR2;COL6A2;CD14;LCP1;FOLR1;RHOC;CUL1;CASP8;IL11RA;PALM;LAMA2;ARF5;PHEX;MARCKSL1;MDGA2;EGFR;IHH;NCAM1;ITGA11;ITGAV;MCAM;FREM1;CPPED1;CEBPE;PHB2;PRTG;ADGRD1;GGT5;NELFE;ITGA5;FZD9;TIMP2;C8A;ROR1;ERBB3;I…	SIGLEC12;IL10RA;CLMP;PLOD3;APLP2;ELAPOR1;LRP1;COL28A1;FBLN5;TREML1;COL6A1;MSR1;GAD1;NOTCH2;GPR135;ITGAL;IGDCC3;ARRDC3;CSDE1;GPR142;APBB1;NIPAL4;EFNB1;VTN;IGHG4;SHANK3;PXDN;SCAMP5;HTR2A;KIAA0319L;CLTC;FLRT1;GABBR2;EDA;TACSTD2;SHC2;FCN3;FLT3LG;TGFB1;THBS2;FGF8;MMP20;RND3;GM2A;CD8A;LRP12;HTRA1;PSG1;UNC5D;GDF10;RAB3B;ADH1A;EGFL6;ENTPD2;TGM2;SERPINB8;RAB2B;EPOR;RPSA;PDYN;FN1;ESAM;BTN3A2;CASP10;GP1BB;I…
Extracellular Region	GOCC	5.68483	1.51165	ENO2;APOM;MXRA8;LRP2;CSF1;GRIA4;ADGRG2;FBLN1;IL5;MSR1;SCIN;FLRT3;BGN;SPARCL1;SERPING1;PRTN3;GDF11;C8G;CST6;IFNA4;CD248;GLIPR2;PRSS27;ENPEP;ANTXR2;DKKL1;NPPB;COL6A2;CFHR3;ADAMTSL1;CD14;LCP1;HMOX1;FOLR1;RHOC;IL11RA;LAMA2;ARF5;MARCKSL1;SPINK4;MDGA2;KDSR;HK3;EGFR;IHH;PGAM4;NCAM1;ITGAV;MCAM;FREM1;CPPED1;PRTG;MGAT5;BMP5;TIMP2;GHRL;C8A;STXBP4;TIAM2;IGFBP3;ERBB3;IL6ST;APOA1;APOB;KLK4;PRKCD;PLA2G10;IGF1;C…	IL12A;AMY2B;PLOD3;APLP2;ELAPOR1;COL28A1;FBLN5;HABP4;GPD1;COL6A1;MSR1;DNAJB9;NOTCH2;KRT7;ITGAL;NAPB;PLEKHA7;SRSF7;EFNB1;VTN;IGHG4;TOR4A;PXDN;CCL1;CLTC;FLRT1;CRYZ;EDA;TACSTD2;OSM;FCN3;FLT3LG;TGFB1;THBS2;FGF8;FABP4;MMP20;PMP2;GM2A;SQSTM1;CD8A;CFHR1;RNASE3;HTRA1;PSG1;GDF10;RAB3B;PDGFD;EGFL6;HPD;CRNN;ENTPD2;AMY2A;TGM2;MECP2;SERPINB8;RAB2B;EPOR;RPSA;PDYN;CPA1;FN1;PDIA4;SIL1;RELN;SGSH;IL17A;LPL;COL18A1;…
Cell Surface	GOCC	5.64372	0.994856	SCARA5;ANTXR1;MXRA8;LRP2;ADGRG2;CLEC4G;TLR4;CD93;PTGFRN;ISLR2;BGN;IL12RB1;CD248;ENPEP;ANTXR2;CD14;FOLR1;IL11RA;EGFR;NCAM1;ITGA11;ITGAV;MCAM;PHB2;ITGA5;FZD9;ROR1;IL6ST;ADAMTS13;LRP8;CD207;INSR;ADIPOQ;BMP10;CD274;CALR;MMP16;ROBO1;LIFR;COLEC10;TFRC;NPTN;ATP1B2;LRRC24	CLMP;TREML1;NOTCH2;ITGAL;EFNB1;PXDN;FCN3;FLT3LG;TGFB1;FGF8;CD8A;PSG1;UNC5D;EPOR;PDIA4;BTN3A2;IL17A;LPL;LIPG;HLA-E;FGA;ACVR1B;FGFR2;FGG;GPC5;RTN4R;GFRAL;LMAN2;CUZD1;SULF2;ADAM30;HAVCR1;CTSK;ASGR2
Positive Regulation Of Cell Population Proliferation	GOBP	5.61579	1.47661	LRP2;CSF1;IL5;TLR4;BCAR3;ISLR2;IL12RB1;PRTN3;CD248;HMOX1;IL11RA;PALM;MARCKSL1;EGFR;IHH;CCNE1;ITGAV;NPM1;BMP5;FZD9;GHRL;STXBP4;TIAM2;ROR1;ERBB3;IL6ST;NTRK3;IGF1;CNTN1;DLL4;LRP8;ABL2;INSR;BIRC5;BMP10;BMP6;MMP2;IGF1R;NTRK2;GDF2;CD274;CALR;ROBO1;LIFR;TFRC;NPTN;ATP1B2;FGF3;PLA2G2C;PLXNA1	NEFL;JUN;IL12A;NOTCH2;SMAD4;APBB1;ASH2L;MAP3K3;HIF1A;EFNB1;HTR2A;OSM;FLT3LG;TGFB1;FGF8;ID2;PDGFD;CRNN;MECP2;EPOR;FN1;ST8SIA1;RELN;TIMP1;HMGB2;APOE;PYCARD;CCL5;LIMK1;SOX9;LEP;HLA-E;TNC;CLEC11A;VEGFC;FGFR2;CSF2;DLL1;HPSE;IL18;THPO;CCN1;HYAL1;MYDGF;VCAN
Anatomical Structure Development	GOBP	5.27848	1.35067	ANTXR1;MXRA8;PCDH9;LRP2;CSF1;ADAM7;CLEC4G;FBLN1;TLR4;JARID2;BCAR3;SCIN;PTGFRN;FLRT3;ISLR2;CSNK2A2;BGN;SPARCL1;PRTN3;RBM46;AMIGO2;GDF11;CST6;IFNA4;CD248;ENPEP;DKKL1;NPPB;RCN3;LCP1;HMOX1;FOLR1;RHOC;CUL1;CASP8;CCNB2;IL11RA;PALM;LAMA2;PHEX;MARCKSL1;MDGA2;EGFR;IHH;NCAM1;ITGA11;ITGAV;MCAM;FREM1;CEBPE;PHB2;DYRK3;BMP5;ITGA5;ZBTB16;FZD9;NIF3L1;GHRL;ROR1;ERBB3;IL6ST;NTRK3;APOA1;APOB;KLK4;PLA2G10;IGF1;CNTN1…	NEFL;SMAD2;CLMP;PLOD3;APLP2;LRP1;COL6A1;HNF1A;DNAJB9;NOTCH2;KRT7;PQBP1;DNAJB6;SMAD4;ARRDC3;CRYGD;PELO;SMYD2;KLHL12;CSDE1;APBB2;SF1;GPCPD1;APBB1;ASH2L;TEAD3;SAP30;MAP3K3;HIF1A;BCL2L2;EFNB1;VTN;SHANK3;PXDN;CREBBP;KIAA0319L;FLRT1;DDX25;EDA;TACSTD2;FLT3LG;TGFB1;MBD1;FGF8;ID1;ID2;MMP20;CD8A;CES1;LRP12;HTRA1;UNC5D;GDF10;CEBPA;TGM2;MECP2;IRF4;EPOR;FN1;DUSP10;BLOC1S2;CDK5RAP3;CASP10;GP1BB;RELN;FUT7;IL17A…
Regulation Of Cell Population Proliferation	GOBP	5.14199	1.40635	LRP2;CSF1;CLEC4G;FBLN1;IL5;TLR4;HPGDS;JARID2;BCAR3;SCIN;ISLR2;IL12RB1;PRTN3;GDF11;CD248;HMOX1;IL11RA;PALM;MARCKSL1;EGFR;IHH;CCNE1;ITGAV;PHB2;NPM1;BMP5;ZBTB16;FZD9;GHRL;STXBP4;TIAM2;IGFBP3;ROR1;ERBB3;IL6ST;NTRK3;PRKCD;IGF1;CNTN1;DLL4;LRP8;ABL2;INSR;BIRC5;ADIPOQ;BMP10;BMP6;MMP2;IGF1R;APOD;NTRK2;GDF2;CD274;GPNMB;CALR;ROBO1;MENT;LIFR;KISS1;TFRC;NPTN;ATP1B2;FGF3;PLA2G2C;PLXNA1;LRRC4C	NEFL;JUN;SMAD2;IL12A;NOTCH2;PPM1D;PQBP1;SMAD4;PBRM1;SMYD2;SF1;APBB1;ASH2L;MAP3K3;TP53I11;HIF1A;EFNB1;SHANK3;HTR2A;IFIT3;TACSTD2;OSM;FLT3LG;TGFB1;FGF8;ID2;PDGFD;CRNN;CEBPA;MECP2;EPOR;FN1;PIM2;DUSP10;ST8SIA1;RELN;COL18A1;SH2B3;TIMP1;HMGB2;APOE;PYCARD;CCL5;LIMK1;SOX9;LEP;CCL2;HLA-E;TNC;CLEC11A;VEGFC;FGFR2;CRP;FABP3;CSF2;DPT;MAPK11;RTN4R;DLL1;HPSE;IL18;THPO;CCN1;SULF2;HYAL1;TWSG1;MYDGF;VCAN;IDO1;SEMA…
Extracellular Space	GOCC	5.08318	2.06902	ENO2;APOM;MXRA8;LRP2;CSF1;ADGRG2;FBLN1;IL5;MSR1;SCIN;FLRT3;BGN;SPARCL1;SERPING1;PRTN3;GDF11;C8G;CST6;IFNA4;CD248;GLIPR2;ENPEP;DKKL1;NPPB;COL6A2;CFHR3;CD14;LCP1;HMOX1;FOLR1;RHOC;ARF5;MARCKSL1;KDSR;EGFR;IHH;PGAM4;ITGAV;MCAM;PRTG;MGAT5;BMP5;TIMP2;GHRL;C8A;STXBP4;TIAM2;IGFBP3;ERBB3;IL6ST;APOA1;APOB;PRKCD;PLA2G10;IGF1;CNTN1;ADAMTS5;ADAMTS13;LRIG3;LRP8;CMA1;INSR;POSTN;ADIPOQ;BMP10;CHL1;CDC42BPB;BMP6;MM…	IL12A;AMY2B;PLOD3;APLP2;ELAPOR1;COL28A1;FBLN5;GPD1;COL6A1;MSR1;DNAJB9;KRT7;ITGAL;NAPB;PLEKHA7;SRSF7;EFNB1;VTN;IGHG4;PXDN;CCL1;CLTC;FLRT1;CRYZ;EDA;TACSTD2;OSM;FCN3;FLT3LG;TGFB1;FGF8;FABP4;MMP20;PMP2;GM2A;SQSTM1;CFHR1;RNASE3;HTRA1;GDF10;RAB3B;PDGFD;EGFL6;HPD;CRNN;ENTPD2;AMY2A;TGM2;MECP2;SERPINB8;RAB2B;RPSA;CPA1;FN1;PDIA4;SIL1;RELN;SGSH;IL17A;LPL;COL18A1;TIMP1;HMGB2;CCL22;LIPG;GSTA2;NAPEPLD;APOE;GMP…
Plasma Lipoprotein Particle Clearance	GOBP	4.94648	1.12289	APOM;MSR1;HMOX1;APOA1;APOB;ADIPOQ;APOC3	MSR1;APOE
Developmental Process	GOBP	4.94047	1.45756	ANTXR1;MXRA8;PCDH9;LRP2;CSF1;ADAM7;ADGRG2;CLEC4G;FBLN1;TLR4;JARID2;BCAR3;SCIN;PTGFRN;FLRT3;ISLR2;CSNK2A2;BGN;SPARCL1;PRTN3;RBM46;AMIGO2;GDF11;CST6;IFNA4;CD248;ENPEP;DKKL1;NPPB;RCN3;LCP1;HMOX1;FOLR1;RHOC;CUL1;CASP8;CCNB2;IL11RA;PALM;LAMA2;PHEX;MARCKSL1;MDGA2;EGFR;IHH;NCAM1;ITGA11;ITGAV;MCAM;FREM1;CEBPE;PHB2;DYRK3;BMP5;ITGA5;ZBTB16;FZD9;NIF3L1;GHRL;IGFBP3;ROR1;ERBB3;IL6ST;NTRK3;APOA1;APOB;KLK4;PLA2…	NEFL;SMAD2;CLMP;PLOD3;APLP2;LRP1;COL6A1;HNF1A;DNAJB9;NOTCH2;KRT7;PQBP1;DNAJB6;SMAD4;ARRDC3;CRYGD;PELO;SMYD2;KLHL12;CSDE1;APBB2;SF1;GPCPD1;APBB1;ASH2L;TEAD3;SAP30;MAP3K3;HIF1A;BCL2L2;EFNB1;VTN;SHANK3;PXDN;CREBBP;KIAA0319L;CLTC;FLRT1;DDX25;EDA;TACSTD2;FLT3LG;TGFB1;MBD1;FGF8;FABP4;ID1;ID2;MMP20;SQSTM1;CD8A;CES1;LRP12;HTRA1;UNC5D;GDF10;EGFL6;CEBPA;TGM2;MECP2;IRF4;EPOR;FN1;MOSPD1;DUSP10;BLOC1S2;CDK5RA…
Regulation Of Plasma Lipoprotein Particle Levels	GOBP	4.93431	1.57538	APOM;MSR1;HMOX1;APOA1;APOB;PLA2G10;ADIPOQ;PLA2G7;APOC3	MSR1;LPL;LIPG;APOE
Plasma Membrane	GOCC	4.84648	-0.936014	ENO2;SCARA5;ANTXR1;MXRA8;PCDH9;LRP2;CSF1;ADAM7;GRIA4;ADGRG2;CLEC4G;TLR4;CD93;MSR1;FLRT3;ISLR2;RELL1;PTCHD3;BGN;IL12RB1;PRTN3;AMIGO2;C8G;CST6;CD248;PRSS27;ENPEP;ANTXR2;COL6A2;CD14;LCP1;FOLR1;RHOC;CUL1;CASP8;IL11RA;PALM;LAMA2;ARF5;PHEX;MARCKSL1;MDGA2;EGFR;IHH;NCAM1;ITGA11;ITGAV;MCAM;CPPED1;CEBPE;PHB2;PRTG;ADGRD1;GGT5;NELFE;ITGA5;FZD9;C8A;ROR1;ERBB3;IL6ST;NTRK3;APOA1;APOB;PRKCD;IGF1;CNTN1;CNTN4;DLL4…	SIGLEC12;IL10RA;CLMP;APLP2;ELAPOR1;LRP1;TREML1;COL6A1;MSR1;GAD1;NOTCH2;GPR135;ITGAL;IGDCC3;ARRDC3;CSDE1;GPR142;APBB1;NIPAL4;EFNB1;VTN;IGHG4;SHANK3;SCAMP5;HTR2A;KIAA0319L;CLTC;FLRT1;GABBR2;EDA;TACSTD2;SHC2;FCN3;FLT3LG;TGFB1;FGF8;RND3;GM2A;CD8A;LRP12;HTRA1;PSG1;UNC5D;RAB3B;ADH1A;ENTPD2;TGM2;RAB2B;EPOR;RPSA;PDYN;FN1;ESAM;BTN3A2;CASP10;GP1BB;IZUMO1;RELN;IL17A;PIK3AP1;LPL;RASSF2;SH2B3;NAPEPLD;APOE;MPP…
Positive Regulation Of Developmental Process	GOBP	4.8037	2.24649	LRP2;CSF1;ADAM7;IL5;MSR1;SCIN;FLRT3;ISLR2;IL12RB1;AMIGO2;GLIPR2;DKKL1;HMOX1;CASP8;LAMA2;EGFR;IHH;BMP5;ITGA5;ZBTB16;FZD9;GHRL;TIAM2;IGFBP3;ERBB3;IL6ST;APOB;PLA2G10;IGF1;LRP8;CMA1;INSR;ADIPOQ;BMP10;BMP6;IGF1R;NTRK2;GDF2;PDE3A;ROBO1;TFRC;NPTN;PLXNA1;CBLN1;BIN1;LRRC24	NEFL;SMAD2;MSR1;NOTCH2;SMAD4;PBRM1;SAP30;HIF1A;SHANK3;HTR2A;TACSTD2;TGFB1;THBS2;FGF8;ID2;GDF10;CEBPA;TGM2;MECP2;FN1;DUSP10;RELN;IL17A;LPL;HMGB2;NAPEPLD;APOE;MALT1;LIMK1;SOX9;LEP;ACVR1B;SERPINE1;RARRES2;VEGFC;FGFR2;CSF2;MAPK11;DLL1;HPSE;IL18;PEX5;THPO;CCN1;NPNT;QKI;ADM2;HYAL1;GH1;MYDGF;VCAN
Anatomical Structure Morphogenesis	GOBP	4.75319	1.34929	LRP2;CSF1;ADAM7;BCAR3;PTGFRN;FLRT3;RBM46;GDF11;CST6;CD248;ENPEP;DKKL1;LCP1;HMOX1;FOLR1;RHOC;CUL1;CASP8;LAMA2;PHEX;EGFR;IHH;NCAM1;ITGAV;MCAM;FREM1;PHB2;BMP5;ITGA5;ZBTB16;APOB;KLK4;PLA2G10;CNTN1;ADAMTS5;CNTN4;DLL4;LRIG3;LRP8;INSR;POSTN;BMP10;CHL1;BMP6;MMP2;IGF1R;APOD;NTRK2;GDF2;MMP16;NPPA;ROBO1;SPACA1;STX2;FGF3;B3GNT2;ZPBP;PLXNA1;CBLN1	NEFL;SMAD2;PLOD3;APLP2;LRP1;COL6A1;HNF1A;NOTCH2;DNAJB6;SMAD4;KLHL12;APBB2;APBB1;HIF1A;EFNB1;VTN;SHANK3;PXDN;CREBBP;FLRT1;EDA;TACSTD2;TGFB1;FGF8;ID1;ID2;MMP20;UNC5D;TGM2;FN1;RELN;COL18A1;APOE;SRGAP2;RIC8A;LIMK1;SOX9;LEP;CCL2;TNC;SERPINE1;VEGFC;FGFR2;STC1;RTN4R;TNFRSF12A;CPE;DLL1;GREM2;HPSE;IL18;CCN1;NPNT;MPIG6B;QKI;ADM2;HYAL1;SPRED1;EFEMP1;TWSG1;MYDGF;ALDH1A3;SEMA4F
External Side Of Plasma Membrane	GOCC	4.74994	0.756606	ANTXR1;LRP2;CLEC4G;TLR4;IL12RB1;CD248;ENPEP;CD14;FOLR1;IL11RA;NCAM1;ITGA11;ITGAV;MCAM;ITGA5;IL6ST;CD207;INSR;CD274;CALR;LIFR;COLEC10;TFRC;ATP1B2	ITGAL;FCN3;FGF8;CD8A;EPOR;BTN3A2;IL17A;HLA-E;FGA;FGG;RTN4R;GFRAL;ADAM30;CTSK;ASGR2
External Encapsulating Structure	GOCC	4.7096	4.34297	FBLN1;FLRT3;BGN;SPARCL1;SERPING1;PRTN3;CD248;COL6A2;LAMA2;IHH;NCAM1;FREM1;TIMP2;APOA1;ADAMTS5;ADAMTS13;LRIG3;CMA1;POSTN;ADIPOQ;MMP2;CALR;MMP16;NPPA;SOD3;CLEC3B;APOC3;IGFALS;CBLN1;LRRC24	PLOD3;COL28A1;FBLN5;COL6A1;VTN;PXDN;FLRT1;FCN3;TGFB1;THBS2;MMP20;HTRA1;GDF10;EGFL6;ENTPD2;TGM2;SERPINB8;FN1;RELN;COL18A1;TIMP1;APOE;TNC;MMP7;FGA;SERPINE1;LGALS4;VWF;RARRES2;FGFR2;F9;DPT;FGG;GPC5;HPSE;CCN1;NPNT;LAD1;GH1;EFEMP1;VCAN
Extracellular Matrix	GOCC	4.7096	4.34297	FBLN1;FLRT3;BGN;SPARCL1;SERPING1;PRTN3;CD248;COL6A2;LAMA2;IHH;NCAM1;FREM1;TIMP2;APOA1;ADAMTS5;ADAMTS13;LRIG3;CMA1;POSTN;ADIPOQ;MMP2;CALR;MMP16;NPPA;SOD3;CLEC3B;APOC3;IGFALS;CBLN1;LRRC24	PLOD3;COL28A1;FBLN5;COL6A1;VTN;PXDN;FLRT1;FCN3;TGFB1;THBS2;MMP20;HTRA1;GDF10;EGFL6;ENTPD2;TGM2;SERPINB8;FN1;RELN;COL18A1;TIMP1;APOE;TNC;MMP7;FGA;SERPINE1;LGALS4;VWF;RARRES2;FGFR2;F9;DPT;FGG;GPC5;HPSE;CCN1;NPNT;LAD1;GH1;EFEMP1;VCAN
Regulation Of Locomotion	GOBP	4.53566	1.44036	CSF1;ADAM7;FBLN1;TLR4;GLIPR2;HMOX1;RHOC;LAMA2;EGFR;PGAM4;ITGAV;MCAM;MGAT5;BMP5;ITGA5;GHRL;IGFBP3;NTRK3;IGF1;DLL4;ABL2;INSR;POSTN;ADIPOQ;BMP10;MMP2;IGF1R;DAPK2;APOD;GDF2;PLA2G7;CD274;GPNMB;CALR;ROBO1;SEMG1;ATP1B2;FGF3;PLXNA1	IL12A;LRP1;ARRDC3;SAP30;MAP3K3;HIF1A;VTN;CCL1;TACSTD2;TGFB1;FGF8;UNC5D;PDGFD;MECP2;FN1;DUSP10;RELN;FUT7;TIMP1;APOE;PYCARD;SRGAP2;CCL5;SOX9;CCL2;TNC;MMP7;ACVR1B;SERPINE1;RARRES2;VEGFC;CSF2;STC1;CCN1;IQCF1;HYAL1;SPRED1;SEMA4F
Regulation Of Cell Motility	GOBP	4.49943	1.45098	CSF1;ADAM7;FBLN1;TLR4;GLIPR2;HMOX1;RHOC;LAMA2;EGFR;PGAM4;ITGAV;MCAM;MGAT5;BMP5;ITGA5;IGFBP3;NTRK3;IGF1;DLL4;ABL2;INSR;POSTN;ADIPOQ;BMP10;MMP2;IGF1R;DAPK2;APOD;GDF2;PLA2G7;CD274;GPNMB;CALR;ROBO1;SEMG1;ATP1B2;FGF3;PLXNA1	IL12A;LRP1;SAP30;MAP3K3;HIF1A;VTN;CCL1;TACSTD2;TGFB1;FGF8;UNC5D;PDGFD;MECP2;FN1;DUSP10;RELN;FUT7;TIMP1;APOE;PYCARD;SRGAP2;CCL5;SOX9;CCL2;TNC;MMP7;ACVR1B;SERPINE1;RARRES2;VEGFC;CSF2;STC1;CCN1;IQCF1;HYAL1;SPRED1;SEMA4F
Protein-Lipid Complex Assembly	GOBP	4.48663	0.783562	APOM;APOA1;APOB;APOC3;BIN1	APOE
Response To Oxygen-Containing Compound	GOMF	4.4293	1.17352	TLR4;CD14;FOLR1;INSR;IGF1R;SOD3	HTR2A;INSRR
Cellular Response To Oxygen-Containing Compound	GOMF	4.4293	1.17352	TLR4;CD14;FOLR1;INSR;IGF1R;SOD3	HTR2A;INSRR
Insulin-Like Growth Factor Binding	GOMF	4.4293	0.496697	LRP2;ITGAV;IGFBP3;INSR;IGF1R;IGFALS	IGFBP4
Protein-Lipid Complex Organization	GOBP	4.36798	1.37064	APOM;APOA1;APOB;PLA2G10;PLA2G7;APOC3;BIN1	LPL;LIPG;APOE
Insulin-Like Growth Factor I Binding	GOMF	4.36146	0.731275	LRP2;ITGAV;IGFBP3;INSR;IGF1R	IGFBP4
Receptor Complex	GOCC	4.34292	0.655152	LRP2;GRIA4;TLR4;IL12RB1;CD14;IL11RA;EGFR;ITGA11;ITGAV;ITGA5;ROR1;ERBB3;IL6ST;NTRK3;LRP8;INSR;IGF1R;NTRK2;LIFR;TFRC;PLXNA1	LRP1;NOTCH2;ITGAL;HTR2A;GABBR2;CD8A;GP1BB;ACVR1B;FGFR2;CSF2;INSRR;GFRAL;GH1
Regulation Of Developmental Process	GOBP	4.33848	0.970866	LRP2;CSF1;ADAM7;CLEC4G;IL5;TLR4;MSR1;JARID2;SCIN;FLRT3;ISLR2;IL12RB1;AMIGO2;GDF11;GLIPR2;DKKL1;NPPB;OCIAD1;HMOX1;CASP8;PALM;LAMA2;EGFR;IHH;ITGAV;PHB2;PRTG;BMP5;ITGA5;ZBTB16;FZD9;GHRL;TIAM2;IGFBP3;ERBB3;IL6ST;APOB;PLA2G10;IGF1;CNTN4;DLL4;LRP8;CMA1;INSR;ADIPOQ;BMP10;BMP6;YWHAG;IGF1R;NTRK2;GDF2;GPNMB;PDE3A;CALR;ROBO1;TFRC;NPTN;FGF3;PLXNA1;CBLN1;LRRC4C;BIN1;LRRC24	NEFL;SMAD2;MSR1;NOTCH2;PQBP1;ELAVL1;SMAD4;PBRM1;HMG20A;SAP30;HIF1A;SHANK3;HTR2A;TACSTD2;OSM;TGFB1;THBS2;MBD1;FGF8;ID2;MMP20;GDF10;CEBPA;TGM2;MECP2;IRF4;FN1;DUSP10;CDK5RAP3;RELN;IL17A;LPL;RASSF2;HMGB2;NAPEPLD;APOE;MALT1;LIMK1;SOX9;LEP;CCL2;ACVR1B;SERPINE1;RARRES2;VEGFC;FGFR2;CRP;CSF2;MAPK11;RTN4R;DLL1;HPSE;IL18;PEX5;THPO;CCN1;NPNT;QKI;OPALIN;ADM2;HYAL1;SPRED1;GH1;EFEMP1;TWSG1;MYDGF;CTSK;VCAN;SEMA4F
Positive Regulation Of Signal Transduction	GOBP	4.30591	2.60969	CSF1;IL5;TLR4;BCAR3;RELL1;GLIPR2;OCIAD1;CD14;HMOX1;RHOC;CUL1;CASP8;LAMA2;EGFR;IHH;ITGAV;PHB2;MGAT5;NELFE;BMP5;ITGA5;FZD9;CASTOR1;GHRL;IGFBP3;ROR1;ERBB3;IL6ST;NTRK3;APOA1;PRKCD;IGF1;DLL4;INSR;BIRC5;ADIPOQ;BMP10;BMP6;IGF1R;NTRK2;GDF2;GPNMB;CALR;ROBO1;KISS1;TFRC;NPTN	IL10RA;SMAD2;NOTCH2;SMAD4;ARRDC3;PELO;MAP3K3;HIF1A;VTN;SHANK3;HTR2A;CREBBP;CCL1;EDA;OSM;TGFB1;FGF8;PDGFD;TGM2;FN1;PIM2;CDK5RAP3;CASP10;RELN;PIK3AP1;RASSF2;CCL22;APOE;PYCARD;HIP1R;EIF2A;CCL5;MALT1;SOX9;LEP;CCL2;FGA;ACVR1B;IGFBP4;VWF;FGFR2;FGG;GPC5;RTN4R;TNFRSF12A;DLL1;HPSE;IL18;HINT1;THPO;CCN1;NPNT;GFRAL;SULF2;SPRED1;GH1;TWSG1;MYDGF;CTSK
Animal Organ Development	GOBP	4.19896	1.82351	PCDH9;LRP2;CSF1;JARID2;BCAR3;FLRT3;CSNK2A2;BGN;AMIGO2;GDF11;CD248;ENPEP;NPPB;RCN3;LCP1;FOLR1;CUL1;CASP8;CCNB2;LAMA2;PHEX;EGFR;IHH;NCAM1;ITGA11;FREM1;PHB2;BMP5;ZBTB16;GHRL;ROR1;ERBB3;NTRK3;APOA1;KLK4;PLA2G10;IGF1;CNTN1;ADAMTS5;CNTN4;DLL4;LRIG3;LRP8;CMA1;INSR;BMP10;BMP6;MMP2;IGF1R;APOD;NTRK2;GDF2;CALR;MMP16;NPPA;CLEC3B;ROBO1;ATP1B2;SPTLC2;STX2;FGF3;PLXNA1;CBLN1	NEFL;SMAD2;PLOD3;HNF1A;NOTCH2;KRT7;DNAJB6;SMAD4;ARRDC3;CRYGD;SMYD2;KLHL12;CSDE1;SF1;GPCPD1;TEAD3;SAP30;HIF1A;BCL2L2;EFNB1;VTN;SHANK3;PXDN;EDA;TACSTD2;FLT3LG;TGFB1;MBD1;FGF8;ID2;MMP20;HTRA1;GDF10;CEBPA;TGM2;MECP2;EPOR;FN1;CDK5RAP3;RELN;IL17A;COL18A1;SH2B3;TIMP1;HMGB2;CRYBB3;GUCD1;SRGAP2;LCE3B;SOX9;LEP;CCL2;TNC;ACVR1B;SERPINE1;RARRES2;VEGFC;FGFR2;CSF2;STC1;MAPK11;RTN4R;CPE;DLL1;GREM2;IL18;PEX5;CCN1…
Reproductive Process	GOBP	4.19858	0.72306	ANTXR1;LRP2;CSF1;ADGRG2;FBLN1;CSNK2A2;RBM46;DKKL1;FOLR1;CASP8;CCNB2;EGFR;IHH;CCNE1;PHB2;BMP5;ITGA5;ZBTB16;GHRL;APOB;PLA2G10;INSR;BMP6;MMP2;IGF1R;PDE3A;CALR;NPPA;EHMT2;SPACA1;KISS1;SEMG1;STX2;ZPBP;GNPDA1	DNAJB6;SMAD4;CSDE1;SF1;TEAD3;BCL2L2;DDX25;FGF8;PSG1;GDF10;MECP2;EPOR;IZUMO1;FUT7;HMGB2;NME8;DMRTB1;ZW10;SOX9;LEP;TNC;FGFR2;STC1;INSRR;QKI;IQCF1;ADAM30;CT55;IDO1;RNF114
Positive Regulation Of Cell Differentiation	GOBP	4.15203	2.75695	LRP2;CSF1;ADAM7;IL5;MSR1;SCIN;ISLR2;IL12RB1;GLIPR2;DKKL1;CASP8;LAMA2;EGFR;IHH;ZBTB16;TIAM2;IGFBP3;IL6ST;APOB;PLA2G10;IGF1;LRP8;ADIPOQ;BMP10;BMP6;NTRK2;GDF2;PDE3A;ROBO1;NPTN;PLXNA1;BIN1	NEFL;SMAD2;MSR1;NOTCH2;SMAD4;PBRM1;HIF1A;SHANK3;HTR2A;TACSTD2;TGFB1;FGF8;ID2;GDF10;CEBPA;TGM2;MECP2;FN1;DUSP10;RELN;IL17A;LPL;HMGB2;NAPEPLD;MALT1;LIMK1;SOX9;ACVR1B;SERPINE1;RARRES2;VEGFC;CSF2;MAPK11;IL18;THPO;CCN1;NPNT;QKI;VCAN
Multicellular Organismal Process	GOBP	4.13596	1.93122	APOM;ANTXR1;MXRA8;PCDH9;LRP2;CSF1;ADAM7;ADGRG2;CLEC4G;FBLN1;TLR4;CD93;MSR1;HPGDS;JARID2;BCAR3;SCIN;FLRT3;ISLR2;CSNK2A2;BGN;SERPING1;RBM46;AMIGO2;GDF11;IFNA4;CD248;ENPEP;DKKL1;NPPB;OCIAD1;RCN3;LCP1;HMOX1;FOLR1;CASP8;CCNB2;PALM;LAMA2;PHEX;MARCKSL1;MDGA2;EGFR;IHH;NCAM1;ITGA11;ITGAV;MCAM;FREM1;PHB2;DYRK3;BMP5;ITGA5;ZBTB16;FZD9;NIF3L1;GHRL;IGFBP3;ROR1;ERBB3;IL6ST;NTRK3;APOA1;APOB;PRKCD;PLA2G10;IGF1;CN…	NEFL;IL10RA;SMAD2;CLMP;PLOD3;APLP2;LRP1;TREML1;COL6A1;HNF1A;MSR1;DNAJB9;GAD1;NOTCH2;KRT7;PQBP1;DNAJB6;ITGAL;IGDCC3;SMAD4;ARRDC3;CRYGD;PELO;SMYD2;KLHL12;CSDE1;APBB2;SF1;APBB1;TEAD3;MAP3K3;HIF1A;BCL2L2;EFNB1;VTN;SHANK3;PXDN;HTR2A;CREBBP;KIAA0319L;CLTC;FLRT1;CRYZ;DDX25;EDA;TACSTD2;FLT3LG;TGFB1;MBD1;FGF8;ID1;ID2;GM2A;SQSTM1;NT5E;CD8A;LRP12;PSG1;UNC5D;GDF10;CEBPA;ENTPD2;AMY2A;TGM2;MECP2;IRF4;EPOR;PDYN…
Reproduction	GOBP	4.12617	0.667333	ANTXR1;LRP2;CSF1;ADGRG2;FBLN1;CSNK2A2;RBM46;DKKL1;FOLR1;CASP8;CCNB2;EGFR;IHH;CCNE1;PHB2;BMP5;ITGA5;ZBTB16;GHRL;APOB;PLA2G10;INSR;BMP6;MMP2;IGF1R;PDE3A;CALR;NPPA;EHMT2;SPACA1;KISS1;SEMG1;STX2;ZPBP;GNPDA1	DNAJB6;SMAD4;CSDE1;SF1;TEAD3;BCL2L2;DDX25;FGF8;PSG1;GDF10;MECP2;EPOR;IZUMO1;FUT7;HMGB2;NME8;DMRTB1;ZW10;SOX9;LEP;TNC;FGFR2;STC1;INSRR;QKI;IQCF1;ADAM30;CT55;IDO1;RNF114
Growth Factor Binding	GOMF	4.123	2.1072	LRP2;IL11RA;EGFR;ITGAV;IGFBP3;ERBB3;IL6ST;NTRK3;INSR;IGF1R;NTRK2;LIFR;IGFALS	IL10RA;COL6A1;PXDN;HTRA1;ACVR1B;IGFBP4;FGFR2;IL1RN;CCN1;SEC61B;TWSG1
Positive Regulation Of Intracellular Signal Transduction	GOBP	4.1082	2.6415	CSF1;TLR4;BCAR3;RELL1;GLIPR2;HMOX1;RHOC;CUL1;CASP8;EGFR;ITGAV;PHB2;NELFE;BMP5;CASTOR1;GHRL;IGFBP3;ROR1;ERBB3;NTRK3;APOA1;IGF1;INSR;BIRC5;ADIPOQ;BMP10;BMP6;IGF1R;NTRK2;GDF2;GPNMB;CALR;ROBO1;KISS1;TFRC	NOTCH2;SMAD4;ARRDC3;MAP3K3;HTR2A;CCL1;EDA;OSM;TGFB1;FGF8;PDGFD;TGM2;FN1;PIM2;CDK5RAP3;CASP10;RELN;PIK3AP1;RASSF2;CCL22;APOE;PYCARD;CCL5;MALT1;SOX9;LEP;CCL2;FGA;IGFBP4;VWF;FGFR2;FGG;RTN4R;HPSE;IL18;HINT1;THPO;NPNT;GFRAL;SPRED1;GH1;TWSG1;MYDGF
Cell Adhesion	GOBP	4.10407	3.04751	ANTXR1;MXRA8;PCDH9;CD93;FLRT3;SPARCL1;AMIGO2;COL6A2;FOLR1;LAMA2;EGFR;IHH;NCAM1;ITGA11;ITGAV;MCAM;FREM1;PRTG;BMP5;ITGA5;CNTN1;ADAMTS13;CNTN4;ABL2;POSTN;BMP10;CHL1;GPNMB;ROBO1;IGFALS;NPTN;ATP1B2;PEAR1;SCARF2;CBLN1;LRRC4C	SIGLEC12;COL28A1;FBLN5;COL6A1;DNAJB6;ITGAL;IGDCC3;PLEKHA7;EFNB1;VTN;PXDN;FLRT1;EDA;THBS2;RND3;NT5E;UNC5D;EGFL6;CRNN;SERPINB8;RPSA;FN1;ESAM;GP1BB;IZUMO1;RELN;COL18A1;SRGAP2;CCL5;RIC8A;SOX9;LEP;CCL2;TNC;FGA;LGALS4;VWF;DPT;FGG;TNFRSF12A;HPSE;CCN1;NPNT;ICAM4;CUZD1;PCDHB7;VCAN
Protein-Lipid Complex	GOCC	4.08691	1.16758	APOM;MSR1;APOA1;APOB;PLA2G7;APOC3;BIN1	MSR1;LPL;APOE
Regulation Of Signal Transduction	GOBP	4.08377	1.78237	SHISA2;LRP2;CSF1;FBLN1;IL5;TLR4;BCAR3;RELL1;CSNK2A2;GLIPR2;DKKL1;OCIAD1;RCN3;CD14;HMOX1;FOLR1;RHOC;CUL1;CASP8;PALM;LAMA2;EGFR;IHH;NCAM1;ITGAV;PHB2;NPM1;DYRK3;MGAT5;NELFE;BMP5;ITGA5;FZD9;CASTOR1;GHRL;TIAM2;IGFBP3;ROR1;ERBB3;IL6ST;NTRK3;APOA1;PRKCD;IGF1;DLL4;ABL2;INSR;POSTN;BIRC5;ADIPOQ;BMP10;BMP6;YWHAG;IGF1R;DAPK2;APOD;NTRK2;GDF2;GPNMB;PDE3A;CALR;NPPA;ROBO1;APOC3;KISS1;TFRC;NPTN;LILRA4;CBLN1	IL10RA;SMAD2;IL12A;LRP1;DNAJB9;NOTCH2;ARFGAP1;SMAD4;ARRDC3;PELO;SMYD2;PDK2;TMEM237;SAP30;MAP3K3;HIF1A;BCL2L2;VTN;SHANK3;PXDN;HTR2A;CREBBP;CCL1;EDA;OSM;TGFB1;FGF8;SQSTM1;HTRA1;PDGFD;CRNN;TGM2;IRF4;FN1;PIM2;DUSP10;CDK5RAP3;CASP10;RELN;FUT7;USP10;PIK3AP1;RASSF2;SH2B3;TIMP1;HMGB2;CCL22;KCTD6;APOE;PYCARD;HIP1R;SRGAP2;EIF2A;CCL5;MALT1;SOX9;LEP;CCL2;FGA;ACVR1B;SERPINE1;IGFBP4;VWF;VEGFC;FGFR2;CSF2;FGG;GP…
Positive Regulation Of Biological Process	GOBP	4.06605	0.765767	LRP2;CSF1;ADAM7;CLEC4G;IL5;TLR4;MSR1;BCAR3;SCIN;FLRT3;ISLR2;RELL1;CSNK2A2;IL12RB1;SERPING1;PRTN3;RBM46;AMIGO2;C8G;IFNA4;CD248;GLIPR2;DKKL1;NPPB;OCIAD1;CFHR3;RCN3;CD14;LCP1;HMOX1;RHOC;CUL1;CASP8;IL11RA;PALM;LAMA2;MARCKSL1;EGFR;IHH;CCNE1;PGAM4;ITGAV;MCAM;CEBPE;PHB2;NPM1;DYRK3;MGAT5;NELFE;BMP5;ITGA5;ZBTB16;NFYA;FZD9;NIF3L1;CASTOR1;GHRL;NELFA;C8A;STXBP4;RFX5;TIAM2;IGFBP3;ROR1;ERBB3;IL6ST;NTRK3;APOA1;…	NEFL;IL10RA;JUN;SMAD2;IL12A;ELAPOR1;LRP1;HABP4;GPD1;HNF1A;MSR1;DNAJB9;NOTCH2;PQBP1;ELAVL1;POU2F1;SMAD4;ARRDC3;PELO;PBRM1;CSDE1;APBB2;APBB1;ASH2L;TEAD3;SAP30;MAP3K3;HIF1A;EFNB1;VTN;IGHG4;SHANK3;SCAMP5;HTR2A;CREBBP;CCL1;EDA;TACSTD2;OSM;FCN3;FLT3LG;TGFB1;THBS2;FGF8;FABP4;ID2;SQSTM1;CD8A;CFHR1;CES1;HTRA1;GDF10;RAB3B;PDGFD;EGFL6;CRNN;CEBPA;TGM2;MECP2;UBE2M;BAG2;RAB2B;IRF4;EPOR;FN1;PIM2;MOSPD1;DUSP10;C…
Membrane	GOCC	4.02429	-1.05323	ENO2;SCARA5;SHISA2;ANTXR1;MXRA8;PCDH9;LRP2;CSF1;ADAM7;GRIA4;ADGRG2;CLEC4G;TLR4;TMEM132C;CD93;MSR1;BCAR3;PTGFRN;FLRT3;ISLR2;RELL1;PTCHD3;BGN;IL12RB1;PRTN3;AMIGO2;C8G;CST6;CD248;GLIPR2;PRSS27;ENPEP;ANTXR2;COL6A2;OCIAD1;CD14;LCP1;HMOX1;FOLR1;RHOC;EMC8;CUL1;CASP8;CCNB2;IL11RA;PALM;LAMA2;ARF5;PHEX;MARCKSL1;PEX26;MDGA2;KDSR;EGFR;IHH;NCAM1;ITGA11;ITGAV;MCAM;FREM1;CPPED1;CEBPE;PHB2;NPM1;PRTG;COQ10A;ADGRD…	SIGLEC12;IL10RA;CLMP;PLOD3;GOLM2;APLP2;ELAPOR1;LRP1;HABP4;TREML1;COL6A1;MSR1;DNAJB9;GAD1;TMCC3;NOTCH2;RUFY1;GPR135;ARFGAP1;ELAVL1;DNAJB6;ITGAL;IGDCC3;ARRDC3;ORC6;C16orf54;NAPB;GABARAPL1;KLHL12;PLEKHA7;CSDE1;APBB2;GPR142;APBB1;TMEM237;NIPAL4;TP53I11;BCL2L2;EFNB1;VTN;IGHG4;SHANK3;TOR4A;SCAMP5;HTR2A;KIAA0319L;CLTC;FLRT1;GABBR2;EDA;TACSTD2;SHC2;FCN3;FLT3LG;TGFB1;FGF8;RND3;GM2A;CD8A;LRP12;HTRA1;PSG1;U…
Regulation Of Macrophage Derived Foam Cell Differentiation	GOBP	3.99174	2.68156	CSF1;MSR1;ITGAV;APOB;PLA2G10;ADIPOQ	MSR1;LPL;CRP;CSF2;IL18
Regulation Of Multicellular Organismal Process	GOBP	3.96657	1.68477	APOM;LRP2;CSF1;ADAM7;CLEC4G;IL5;TLR4;HPGDS;JARID2;SCIN;FLRT3;ISLR2;IL12RB1;SERPING1;AMIGO2;GLIPR2;NPPB;CD14;HMOX1;CASP8;LAMA2;EGFR;IHH;ITGAV;PHB2;PRTG;BMP5;ITGA5;ZBTB16;FZD9;GHRL;TIAM2;ERBB3;IL6ST;APOA1;PRKCD;PLA2G10;IGF1;ADAMTS5;DLL4;LRP8;ABL2;CMA1;INSR;POSTN;ADIPOQ;BMP10;BMP6;MMP2;IGF1R;APOD;NTRK2;GDF2;CD274;GPNMB;PDE3A;CALR;NPPA;ROBO1;APOC3;KISS1;TFRC;NPTN;ATP1B2;FGF3;SCN4B;PEAR1;LILRA4;PLXNA1…	NEFL;SMAD2;IL12A;LRP1;NOTCH2;PQBP1;ELAVL1;SMAD4;ARRDC3;PBRM1;SAP30;MAP3K3;HIF1A;EFNB1;VTN;SHANK3;SCAMP5;HTR2A;CCL1;TACSTD2;OSM;TGFB1;THBS2;MBD1;FGF8;FABP4;ID1;ID2;MMP20;GDF10;CEBPA;TGM2;MECP2;RAB2B;IRF4;FN1;DUSP10;BTN3A2;GP1BB;RELN;IL17A;LPL;RASSF2;SH2B3;TIMP1;HMGB2;LIPG;APOE;PYCARD;HIP1R;CCL5;MALT1;LIMK1;SOX9;LEP;CCL2;HLA-E;FGA;ACVR1B;SERPINE1;VEGFC;FGFR2;CRP;CSF2;STC1;FGG;MAPK11;RTN4R;DLL1;HPSE…
Regulation Of Cell Migration	GOBP	3.95988	1.56524	CSF1;TLR4;GLIPR2;HMOX1;RHOC;LAMA2;EGFR;ITGAV;MCAM;MGAT5;BMP5;ITGA5;IGFBP3;NTRK3;IGF1;DLL4;ABL2;INSR;POSTN;ADIPOQ;BMP10;MMP2;IGF1R;DAPK2;APOD;GDF2;PLA2G7;CD274;GPNMB;CALR;ROBO1;ATP1B2;FGF3;PLXNA1	IL12A;LRP1;SAP30;MAP3K3;HIF1A;VTN;CCL1;TACSTD2;TGFB1;FGF8;UNC5D;PDGFD;MECP2;FN1;DUSP10;RELN;FUT7;TIMP1;APOE;PYCARD;SRGAP2;CCL5;SOX9;CCL2;TNC;MMP7;ACVR1B;SERPINE1;RARRES2;VEGFC;CSF2;STC1;CCN1;HYAL1;SPRED1;SEMA4F
Plasma Lipoprotein Particle Remodeling	GOBP	3.92948	1.46279	APOM;APOA1;APOB;PLA2G10;PLA2G7;APOC3	LPL;LIPG;APOE
Protein-Lipid Complex Remodeling	GOBP	3.92948	1.46279	APOM;APOA1;APOB;PLA2G10;PLA2G7;APOC3	LPL;LIPG;APOE
Multicellular Organism Development	GOBP	3.92726	1.74056	ANTXR1;MXRA8;PCDH9;LRP2;CSF1;ADAM7;FBLN1;TLR4;JARID2;BCAR3;SCIN;FLRT3;ISLR2;CSNK2A2;BGN;RBM46;AMIGO2;GDF11;CD248;ENPEP;NPPB;RCN3;HMOX1;FOLR1;CASP8;CCNB2;PALM;LAMA2;PHEX;MARCKSL1;MDGA2;EGFR;IHH;NCAM1;ITGAV;MCAM;FREM1;PHB2;BMP5;ITGA5;ZBTB16;FZD9;NIF3L1;GHRL;ROR1;ERBB3;IL6ST;NTRK3;APOA1;APOB;PLA2G10;IGF1;CNTN1;ADAMTS5;CNTN4;DLL4;LRIG3;LRP8;CMA1;INSR;POSTN;BMP10;CHL1;BMP6;MMP2;IGF1R;APOD;NTRK2;GDF2;C…	NEFL;SMAD2;CLMP;PLOD3;APLP2;LRP1;COL6A1;HNF1A;NOTCH2;PQBP1;DNAJB6;SMAD4;CRYGD;PELO;SMYD2;KLHL12;CSDE1;APBB2;SF1;APBB1;TEAD3;MAP3K3;HIF1A;BCL2L2;EFNB1;VTN;SHANK3;PXDN;CREBBP;KIAA0319L;FLRT1;EDA;TACSTD2;FLT3LG;TGFB1;MBD1;FGF8;ID1;ID2;LRP12;UNC5D;GDF10;CEBPA;TGM2;MECP2;EPOR;FN1;DUSP10;BLOC1S2;CDK5RAP3;RELN;FUT7;COL18A1;RASSF2;SH2B3;TIMP1;HMGB2;CRYBB3;GUCD1;APOE;HIP1R;SRGAP2;RIC8A;LIMK1;SOX9;LEP;CCL2…
Circulatory System Process	GOBP	3.91669	1.45409	LRP2;SERPING1;ENPEP;NPPB;EGFR;CMA1;INSR;POSTN;ADIPOQ;BMP6;MMP2;PDE3A;NPPA;SOD3;TFRC;ATP1B2;SCN4B	PLOD3;LRP1;HTR2A;TGFB1;ID2;MECP2;APOE;LEP;FGA;VEGFC;CRP;FGG;DLL1;ADM2
Regulation Of Intracellular Signal Transduction	GOBP	3.91544	1.74034	CSF1;FBLN1;TLR4;BCAR3;RELL1;GLIPR2;RCN3;HMOX1;RHOC;CUL1;CASP8;EGFR;ITGAV;PHB2;NPM1;DYRK3;NELFE;BMP5;CASTOR1;GHRL;TIAM2;IGFBP3;ROR1;ERBB3;NTRK3;APOA1;PRKCD;IGF1;ABL2;INSR;BIRC5;ADIPOQ;BMP10;BMP6;YWHAG;IGF1R;DAPK2;NTRK2;GDF2;GPNMB;PDE3A;CALR;NPPA;ROBO1;APOC3;KISS1;TFRC	LRP1;NOTCH2;ARFGAP1;SMAD4;ARRDC3;SMYD2;PDK2;MAP3K3;HIF1A;BCL2L2;HTR2A;CCL1;EDA;OSM;TGFB1;FGF8;SQSTM1;PDGFD;CRNN;TGM2;FN1;PIM2;DUSP10;CDK5RAP3;CASP10;RELN;USP10;PIK3AP1;RASSF2;SH2B3;CCL22;APOE;PYCARD;SRGAP2;CCL5;MALT1;SOX9;LEP;CCL2;FGA;IGFBP4;VWF;FGFR2;FGG;RTN4R;HPSE;IL18;HINT1;THPO;CCN1;NPNT;GFRAL;SPRED1;GH1;TWSG1;MYDGF
Import Into Cell	GOMF	3.91393	1.60983	SCARA5;LRP2;MSR1;FOLR1;LRP8;INSR;TFRC;SCARF2	LRP1;MSR1;VTN;LRP12;ASGR2
Cargo Receptor Activity	GOMF	3.91393	1.60983	SCARA5;LRP2;MSR1;FOLR1;LRP8;INSR;TFRC;SCARF2	LRP1;MSR1;VTN;LRP12;ASGR2
Endocytosis	GOMF	3.91393	1.60983	SCARA5;LRP2;MSR1;FOLR1;LRP8;INSR;TFRC;SCARF2	LRP1;MSR1;VTN;LRP12;ASGR2
Side Of Membrane	GOCC	3.91235	-0.974647	ANTXR1;LRP2;CLEC4G;TLR4;IL12RB1;CD248;ENPEP;CD14;FOLR1;IL11RA;PALM;MDGA2;NCAM1;ITGA11;ITGAV;MCAM;ITGA5;IL6ST;CNTN1;CNTN4;CD207;INSR;CD274;CALR;LIFR;COLEC10;TFRC;ATP1B2;DPEP2	ITGAL;FCN3;FGF8;GM2A;CD8A;EPOR;BLOC1S2;BTN3A2;IL17A;HLA-E;FGA;FGG;GPC5;RTN4R;GFRAL;HLA-DRB3;ADAM30;CANX;LYPD1;CTSK;ASGR2
Positive Regulation Of Nervous System Development	GOBP	3.90124	1.73633	LRP2;FLRT3;ISLR2;AMIGO2;EGFR;GHRL;TIAM2;IL6ST;LRP8;NTRK2;ROBO1;NPTN;PLXNA1;CBLN1;BIN1;LRRC24	NEFL;HIF1A;SHANK3;TGFB1;THBS2;ID2;TGM2;MECP2;FN1;RELN;LIMK1;VEGFC;QKI;VCAN
System Development	GOBP	3.89968	1.38657	ANTXR1;MXRA8;PCDH9;LRP2;CSF1;TLR4;JARID2;BCAR3;SCIN;FLRT3;ISLR2;CSNK2A2;BGN;AMIGO2;GDF11;CD248;ENPEP;NPPB;RCN3;HMOX1;FOLR1;CASP8;CCNB2;PALM;LAMA2;PHEX;MARCKSL1;MDGA2;EGFR;IHH;NCAM1;ITGAV;MCAM;FREM1;BMP5;ITGA5;ZBTB16;FZD9;NIF3L1;GHRL;ROR1;ERBB3;IL6ST;NTRK3;APOA1;APOB;PLA2G10;IGF1;CNTN1;ADAMTS5;CNTN4;DLL4;LRP8;CMA1;INSR;POSTN;BMP10;CHL1;BMP6;MMP2;IGF1R;APOD;NTRK2;GDF2;CALR;MMP16;NPPA;ROBO1;EHMT2;NP…	NEFL;SMAD2;CLMP;PLOD3;APLP2;LRP1;HNF1A;NOTCH2;PQBP1;SMAD4;CRYGD;SMYD2;CSDE1;APBB2;SF1;APBB1;TEAD3;MAP3K3;HIF1A;BCL2L2;EFNB1;VTN;SHANK3;PXDN;KIAA0319L;FLRT1;EDA;TACSTD2;TGFB1;MBD1;FGF8;ID1;ID2;LRP12;UNC5D;GDF10;CEBPA;TGM2;MECP2;EPOR;FN1;DUSP10;BLOC1S2;CDK5RAP3;RELN;COL18A1;RASSF2;TIMP1;HMGB2;CRYBB3;GUCD1;APOE;HIP1R;SRGAP2;RIC8A;LIMK1;SOX9;LEP;CCL2;HLA-E;TNC;ACVR1B;SERPINE1;RARRES2;VEGFC;FGFR2;STC1…
Plasma Lipoprotein Particle Organization	GOBP	3.86954	1.41583	APOM;APOA1;APOB;PLA2G10;PLA2G7;APOC3	LPL;LIPG;APOE
Positive Regulation Of Cell Development	GOBP	3.86361	1.72359	LRP2;CSF1;ADAM7;IL5;ISLR2;IL12RB1;CASP8;EGFR;IHH;ZBTB16;TIAM2;IL6ST;LRP8;ADIPOQ;NTRK2;PDE3A;ROBO1;NPTN;PLXNA1;BIN1	NEFL;NOTCH2;PBRM1;HIF1A;SHANK3;TGFB1;ID2;TGM2;MECP2;FN1;DUSP10;RELN;IL17A;MALT1;LIMK1;VEGFC;IL18;QKI;VCAN
Plasma Lipoprotein Particle Assembly	GOBP	3.85604	0.841342	APOM;APOA1;APOB;APOC3	APOE
Regulation Of Signaling	GOBP	3.84085	1.0302	SHISA2;LRP2;CSF1;GRIA4;FBLN1;IL5;TLR4;BCAR3;RELL1;CSNK2A2;GLIPR2;DKKL1;OCIAD1;RCN3;CD14;HMOX1;FOLR1;RHOC;CUL1;CASP8;PALM;LAMA2;EGFR;IHH;NCAM1;ITGAV;PHB2;NPM1;DYRK3;MGAT5;NELFE;BMP5;ITGA5;FZD9;CASTOR1;GHRL;STXBP4;TIAM2;IGFBP3;ROR1;ERBB3;IL6ST;NTRK3;APOA1;PRKCD;IGF1;CNTN4;DLL4;LRP8;ABL2;INSR;POSTN;BIRC5;ADIPOQ;BMP10;BMP6;YWHAG;IGF1R;DAPK2;APOD;NTRK2;GDF2;GPNMB;PDE3A;CALR;NPPA;ROBO1;APOC3;KISS1;TFRC…	NEFL;IL10RA;SMAD2;IL12A;LRP1;DNAJB9;NOTCH2;ARFGAP1;SMAD4;ARRDC3;PELO;SMYD2;PDK2;TMEM237;SAP30;MAP3K3;HIF1A;BCL2L2;VTN;SHANK3;PXDN;HTR2A;CREBBP;CCL1;EDA;OSM;TGFB1;FGF8;SQSTM1;HTRA1;PDGFD;CRNN;TGM2;MECP2;IRF4;FN1;PIM2;DUSP10;CDK5RAP3;CASP10;RELN;FUT7;USP10;PIK3AP1;RASSF2;SH2B3;TIMP1;HMGB2;CCL22;KCTD6;APOE;MPP2;PYCARD;HIP1R;SRGAP2;EIF2A;CCL5;MALT1;SOX9;LEP;CCL2;FGA;ACVR1B;SERPINE1;IGFBP4;VWF;VEGFC;F…
Positive Regulation Of Cellular Component Organization	GOBP	3.83578	-1.06383	IL5;TLR4;SCIN;FLRT3;ISLR2;AMIGO2;CD14;LCP1;RHOC;PALM;BMP5;GHRL;TIAM2;ROR1;NTRK3;APOA1;IGF1;CNTN1;LRP8;ABL2;INSR;BMP10;IGF1R;NTRK2;GDF2;CALR;ROBO1;COLEC10;TFRC;NPTN;ATP1B2;PLXNA1;CBLN1;BIN1;LRRC24	NEFL;ELAPOR1;LRP1;SMAD4;APBB1;HIF1A;VTN;SHANK3;FCN3;TGFB1;THBS2;FGF8;MECP2;FN1;RELN;IL17A;APOE;PYCARD;HIP1R;LIMK1;SOX9;CCL2;SERPINE1;CSF2;DLL1;LMAN2;HYAL1;GH1
Cellular Response To Stimulus	GOMF	3.83546	1.76624	APOM;CSF1;GRIA4;ADGRG2;IL5;TLR4;FLRT3;IL12RB1;GDF11;IFNA4;NPPB;CD14;FOLR1;CASP8;IL11RA;EGFR;ITGA11;ADGRD1;BMP5;FZD9;GHRL;ROR1;IL6ST;NTRK3;APOA1;IGF1;DLL4;LRP8;INSR;ADIPOQ;BMP10;BMP6;IGF1R;NTRK2;GDF2;GPNMB;PDE3A;NPPA;SOD3;LIFR;COLEC10;FGF3;PLXNA1	IL10RA;IL12A;GPR135;GPR142;MAP3K3;PXDN;HTR2A;CCL1;GABBR2;EDA;OSM;FLT3LG;TGFB1;FGF8;UNC5D;GDF10;PDGFD;HBQ1;EPOR;PDYN;CASP10;IL17A;SH2B3;TIMP1;HMGB2;CCL22;APOE;CCL5;LEP;CCL2;ACVR1B;CLEC11A;VEGFC;FGFR2;CSF2;STC1;MAPK11;PRDX5;DLL1;IL1RN;GREM2;IL18;THPO;CGB2;INSRR;GFRAL;ADM2;OXT;GH1;EFEMP1;SEMA4F
Response To Stimulus	GOMF	3.83546	1.76624	APOM;CSF1;GRIA4;ADGRG2;IL5;TLR4;FLRT3;IL12RB1;GDF11;IFNA4;NPPB;CD14;FOLR1;CASP8;IL11RA;EGFR;ITGA11;ADGRD1;BMP5;FZD9;GHRL;ROR1;IL6ST;NTRK3;APOA1;IGF1;DLL4;LRP8;INSR;ADIPOQ;BMP10;BMP6;IGF1R;NTRK2;GDF2;GPNMB;PDE3A;NPPA;SOD3;LIFR;COLEC10;FGF3;PLXNA1	IL10RA;IL12A;GPR135;GPR142;MAP3K3;PXDN;HTR2A;CCL1;GABBR2;EDA;OSM;FLT3LG;TGFB1;FGF8;UNC5D;GDF10;PDGFD;HBQ1;EPOR;PDYN;CASP10;IL17A;SH2B3;TIMP1;HMGB2;CCL22;APOE;CCL5;LEP;CCL2;ACVR1B;CLEC11A;VEGFC;FGFR2;CSF2;STC1;MAPK11;PRDX5;DLL1;IL1RN;GREM2;IL18;THPO;CGB2;INSRR;GFRAL;ADM2;OXT;GH1;EFEMP1;SEMA4F
Regulation Of Cell Communication	GOBP	3.82485	1.01445	SHISA2;LRP2;CSF1;GRIA4;FBLN1;IL5;TLR4;BCAR3;RELL1;CSNK2A2;GLIPR2;DKKL1;OCIAD1;RCN3;CD14;HMOX1;FOLR1;RHOC;CUL1;CASP8;PALM;LAMA2;EGFR;IHH;NCAM1;ITGAV;PHB2;NPM1;DYRK3;MGAT5;NELFE;BMP5;ITGA5;FZD9;CASTOR1;GHRL;STXBP4;TIAM2;IGFBP3;ROR1;ERBB3;IL6ST;NTRK3;APOA1;PRKCD;IGF1;CNTN4;DLL4;LRP8;ABL2;INSR;POSTN;BIRC5;ADIPOQ;BMP10;BMP6;YWHAG;IGF1R;DAPK2;APOD;NTRK2;GDF2;GPNMB;PDE3A;CALR;NPPA;ROBO1;APOC3;KISS1;TFRC…	NEFL;IL10RA;SMAD2;IL12A;LRP1;DNAJB9;NOTCH2;ARFGAP1;SMAD4;ARRDC3;PELO;SMYD2;PDK2;TMEM237;SAP30;MAP3K3;HIF1A;BCL2L2;VTN;SHANK3;PXDN;HTR2A;CREBBP;CCL1;EDA;OSM;TGFB1;FGF8;SQSTM1;HTRA1;PDGFD;CRNN;TGM2;MECP2;IRF4;FN1;PIM2;DUSP10;CDK5RAP3;CASP10;RELN;FUT7;USP10;PIK3AP1;RASSF2;SH2B3;TIMP1;HMGB2;CCL22;KCTD6;APOE;MPP2;PYCARD;HIP1R;SRGAP2;EIF2A;CCL5;MALT1;SOX9;LEP;CCL2;FGA;ACVR1B;SERPINE1;IGFBP4;VWF;VEGFC;F…
Cell Communication	GOMF	3.81717	1.59089	CSF1;GRIA4;ADGRG2;IL5;TLR4;FLRT3;IL12RB1;GDF11;IFNA4;NPPB;CD14;FOLR1;CASP8;IL11RA;EGFR;ITGA11;ADGRD1;BMP5;FZD9;GHRL;ROR1;IL6ST;NTRK3;APOA1;IGF1;DLL4;LRP8;INSR;ADIPOQ;BMP10;BMP6;IGF1R;NTRK2;GDF2;GPNMB;PDE3A;NPPA;LIFR;COLEC10;FGF3;PLXNA1	IL10RA;IL12A;GPR135;GPR142;MAP3K3;HTR2A;CCL1;GABBR2;EDA;OSM;FLT3LG;TGFB1;FGF8;UNC5D;GDF10;PDGFD;EPOR;PDYN;CASP10;IL17A;SH2B3;TIMP1;HMGB2;CCL22;CCL5;LEP;CCL2;ACVR1B;CLEC11A;VEGFC;FGFR2;CSF2;STC1;MAPK11;DLL1;IL1RN;GREM2;IL18;THPO;CGB2;INSRR;GFRAL;ADM2;OXT;GH1;EFEMP1;SEMA4F
Protein-Containing Complex Remodeling	GOBP	3.81174	1.37064	APOM;APOA1;APOB;PLA2G10;PLA2G7;APOC3	LPL;LIPG;APOE
Regulation Of Cellular Component Organization	GOBP	3.79036	-1.45993	APOM;ANTXR1;IL5;TLR4;SCIN;FLRT3;ISLR2;CSNK2A2;PRTN3;AMIGO2;NPPB;CD14;LCP1;RHOC;PALM;LAMA2;EGFR;ITGAV;NPM1;BMP5;FZD9;SPC25;CYRIA;GHRL;TIAM2;IGFBP3;ROR1;NTRK3;APOA1;PRKCD;IGF1;CNTN1;LRP8;ABL2;INSR;BIRC5;ADIPOQ;BMP10;BMP6;IGF1R;APOD;NTRK2;GDF2;PDE3A;CALR;ROBO1;EHMT2;APOC3;COLEC10;TFRC;NPTN;ATP1B2;PLXNA1;CBLN1;LRRC4C;BIN1;LRRC24	NEFL;IL10RA;ELAPOR1;LRP1;RUFY1;PQBP1;ARFGAP1;DNAJB6;SMAD4;PBRM1;NAPB;APBB1;HIF1A;BCL2L2;EFNB1;VTN;SHANK3;SCAMP5;CLTC;TACSTD2;FCN3;TGFB1;THBS2;FGF8;SQSTM1;TGM2;MECP2;FN1;ESAM;RELN;USP10;IL17A;TRIM54;APOE;MAP6D1;PYCARD;EGLN2;HIP1R;ZW10;LIMK1;SOX9;CCL2;TNC;ACVR1B;SERPINE1;IGFBP4;CSF2;RTN4R;DLL1;PEX5;LMAN2;HYAL1;GH1;SEMA4F
Regulation Of Cell Differentiation	GOBP	3.78365	2.27046	LRP2;CSF1;ADAM7;CLEC4G;IL5;TLR4;MSR1;SCIN;ISLR2;IL12RB1;GDF11;GLIPR2;DKKL1;OCIAD1;CASP8;LAMA2;EGFR;IHH;ITGAV;PRTG;BMP5;ZBTB16;TIAM2;IGFBP3;IL6ST;APOB;PLA2G10;IGF1;CNTN4;DLL4;LRP8;ADIPOQ;BMP10;BMP6;YWHAG;NTRK2;GDF2;PDE3A;CALR;ROBO1;NPTN;PLXNA1;BIN1	NEFL;SMAD2;MSR1;NOTCH2;SMAD4;PBRM1;HMG20A;HIF1A;SHANK3;HTR2A;TACSTD2;OSM;TGFB1;MBD1;FGF8;ID2;GDF10;CEBPA;TGM2;MECP2;IRF4;FN1;DUSP10;CDK5RAP3;RELN;IL17A;LPL;RASSF2;HMGB2;NAPEPLD;MALT1;LIMK1;SOX9;LEP;ACVR1B;SERPINE1;RARRES2;VEGFC;FGFR2;CRP;CSF2;MAPK11;RTN4R;DLL1;IL18;THPO;CCN1;NPNT;QKI;OPALIN;SPRED1;EFEMP1;TWSG1;VCAN;SEMA4F
Low-Density Lipoprotein Particle	GOCC	3.73563	1.63575	APOM;MSR1;APOB;PLA2G7	MSR1;APOE
Filopodium Membrane	GOCC	3.73563	-0.572914	ANTXR1;PALM;ITGAV;FZD9
Tissue Development	GOBP	3.72486	1.24377	LRP2;CSF1;ADAM7;JARID2;FLRT3;BGN;GDF11;CST6;NPPB;RCN3;LCP1;FOLR1;RHOC;PHEX;EGFR;IHH;NCAM1;ITGAV;PHB2;BMP5;ITGA5;ZBTB16;GHRL;ERBB3;IL6ST;KLK4;PLA2G10;IGF1;ADAMTS5;DLL4;INSR;POSTN;BMP10;BMP6;MMP2;GDF2;CALR;NPPA;CLEC3B;ROBO1;SPTLC2;STX2;PLXNA1	SMAD2;PLOD3;COL6A1;NOTCH2;KRT7;SMAD4;ARRDC3;CRYGD;PELO;KLHL12;GPCPD1;SAP30;HIF1A;EFNB1;VTN;EDA;TACSTD2;TGFB1;FGF8;ID2;CES1;CEBPA;TGM2;EPOR;FN1;IL17A;COL18A1;TIMP1;GSTA2;LCE3B;SOX9;LEP;TNC;ACVR1B;VEGFC;FGFR2;STC1;MAPK11;DLL1;HPSE;IL18;CCN1;NPNT;SULF2;HYAL1;TWSG1;ALDH1A3;SEMA4F
Collagen-Containing Extracellular Matrix	GOCC	3.72183	4.55626	FBLN1;BGN;SPARCL1;SERPING1;PRTN3;COL6A2;LAMA2;NCAM1;FREM1;TIMP2;APOA1;ADAMTS5;CMA1;POSTN;ADIPOQ;MMP2;CALR;NPPA;SOD3;CLEC3B;APOC3;CBLN1	PLOD3;COL28A1;FBLN5;COL6A1;VTN;PXDN;FCN3;TGFB1;THBS2;HTRA1;GDF10;EGFL6;ENTPD2;TGM2;SERPINB8;FN1;COL18A1;TIMP1;APOE;TNC;FGA;SERPINE1;LGALS4;VWF;RARRES2;FGFR2;F9;DPT;FGG;GPC5;CCN1;NPNT;LAD1;GH1;EFEMP1;VCAN
Negative Regulation Of Tumor Necrosis Factor Superfamily Cytokine Production	GOBP	3.71215	-1.60453	TLR4;GHRL;IGF1;ADIPOQ;CD274;GPNMB;LILRA4
Signal Transduction	GOMF	3.69341	1.65814	CSF1;GRIA4;ADGRG2;IL5;TLR4;FLRT3;IL12RB1;GDF11;IFNA4;NPPB;CD14;CASP8;IL11RA;EGFR;ITGA11;ADGRD1;BMP5;FZD9;GHRL;ROR1;IL6ST;NTRK3;APOA1;IGF1;DLL4;LRP8;INSR;ADIPOQ;BMP10;BMP6;IGF1R;NTRK2;GDF2;GPNMB;PDE3A;NPPA;LIFR;COLEC10;FGF3;PLXNA1	IL10RA;IL12A;GPR135;GPR142;MAP3K3;HTR2A;CCL1;GABBR2;EDA;OSM;FLT3LG;TGFB1;FGF8;UNC5D;GDF10;PDGFD;EPOR;PDYN;CASP10;IL17A;SH2B3;TIMP1;HMGB2;CCL22;CCL5;LEP;CCL2;ACVR1B;CLEC11A;VEGFC;FGFR2;CSF2;STC1;MAPK11;DLL1;IL1RN;GREM2;IL18;THPO;CGB2;INSRR;GFRAL;ADM2;OXT;GH1;EFEMP1;SEMA4F
Signaling	GOMF	3.69341	1.65814	CSF1;GRIA4;ADGRG2;IL5;TLR4;FLRT3;IL12RB1;GDF11;IFNA4;NPPB;CD14;CASP8;IL11RA;EGFR;ITGA11;ADGRD1;BMP5;FZD9;GHRL;ROR1;IL6ST;NTRK3;APOA1;IGF1;DLL4;LRP8;INSR;ADIPOQ;BMP10;BMP6;IGF1R;NTRK2;GDF2;GPNMB;PDE3A;NPPA;LIFR;COLEC10;FGF3;PLXNA1	IL10RA;IL12A;GPR135;GPR142;MAP3K3;HTR2A;CCL1;GABBR2;EDA;OSM;FLT3LG;TGFB1;FGF8;UNC5D;GDF10;PDGFD;EPOR;PDYN;CASP10;IL17A;SH2B3;TIMP1;HMGB2;CCL22;CCL5;LEP;CCL2;ACVR1B;CLEC11A;VEGFC;FGFR2;CSF2;STC1;MAPK11;DLL1;IL1RN;GREM2;IL18;THPO;CGB2;INSRR;GFRAL;ADM2;OXT;GH1;EFEMP1;SEMA4F
Vascular Process In Circulatory System	GOBP	3.68004	1.74103	LRP2;NPPB;EGFR;INSR;BMP6;MMP2;PDE3A;NPPA;SOD3;TFRC;ATP1B2	PLOD3;LRP1;HTR2A;TGFB1;APOE;LEP;FGA;CRP;FGG
Molecular Transducer Activity	GOMF	3.67089	-1.39594	ANTXR1;GRIA4;ADGRG2;TLR4;CD93;IL12RB1;ANTXR2;CD14;FOLR1;IL11RA;EGFR;ITGA11;ITGAV;PRTG;ADGRD1;FZD9;ROR1;ERBB3;IL6ST;NTRK3;LRP8;INSR;IGF1R;NTRK2;PDE3A;ROBO1;LIFR;PEAR1;LILRA4;PLXNA1	IL10RA;LRP1;NOTCH2;GPR135;ITGAL;GPR142;HTR2A;GABBR2;SQSTM1;CD8A;UNC5D;EPOR;GP1BB;ACVR1B;FGFR2;KLRF1;RTN4R;INSRR;GFRAL;HLA-DRB3;EFEMP1
Signaling Receptor Activity	GOMF	3.67089	-1.39594	ANTXR1;GRIA4;ADGRG2;TLR4;CD93;IL12RB1;ANTXR2;CD14;FOLR1;IL11RA;EGFR;ITGA11;ITGAV;PRTG;ADGRD1;FZD9;ROR1;ERBB3;IL6ST;NTRK3;LRP8;INSR;IGF1R;NTRK2;PDE3A;ROBO1;LIFR;PEAR1;LILRA4;PLXNA1	IL10RA;LRP1;NOTCH2;GPR135;ITGAL;GPR142;HTR2A;GABBR2;SQSTM1;CD8A;UNC5D;EPOR;GP1BB;ACVR1B;FGFR2;KLRF1;RTN4R;INSRR;GFRAL;HLA-DRB3;EFEMP1
Central Nervous System Development	GOBP	3.66145	0.98637	MXRA8;PCDH9;LRP2;TLR4;JARID2;SCIN;CSNK2A2;AMIGO2;GDF11;MARCKSL1;MDGA2;EGFR;BMP5;ZBTB16;ROR1;CNTN1;CNTN4;DLL4;LRP8;CMA1;IGF1R;APOD;NTRK2;ROBO1;ATP1B2;PLXNA1;CBLN1	NEFL;APLP2;LRP1;HIF1A;VTN;SHANK3;FGF8;ID2;GDF10;MECP2;EPOR;DUSP10;CDK5RAP3;RELN;SRGAP2;SOX9;LEP;FGFR2;RTN4R;DLL1;PEX5;QKI;TWSG1;VCAN;ALDH1A3
Vesicle-Mediated Transport	GOMF	3.65792	1.8121	SCARA5;LRP2;MSR1;FOLR1;LRP8;INSR;TFRC;SCARF2	LRP1;MSR1;VTN;LRP12;HIP1R;ASGR2
Cell Surface Receptor Signaling Pathway	GOMF	3.65101	-1.01738	GRIA4;TLR4;IL12RB1;CD14;IL11RA;EGFR;ITGA11;FZD9;ROR1;IL6ST;NTRK3;LRP8;INSR;IGF1R;NTRK2;LIFR;PLXNA1	IL10RA;UNC5D;EPOR;SH2B3;ACVR1B;FGFR2;INSRR;GFRAL;EFEMP1
Positive Regulation Of Cellular Process	GOBP	3.65057	0.664851	LRP2;CSF1;ADAM7;IL5;TLR4;MSR1;BCAR3;SCIN;FLRT3;ISLR2;RELL1;CSNK2A2;IL12RB1;PRTN3;RBM46;AMIGO2;IFNA4;CD248;GLIPR2;DKKL1;OCIAD1;CD14;LCP1;HMOX1;RHOC;CUL1;CASP8;IL11RA;PALM;LAMA2;MARCKSL1;EGFR;IHH;CCNE1;PGAM4;ITGAV;MCAM;CEBPE;PHB2;NPM1;DYRK3;MGAT5;NELFE;BMP5;ITGA5;ZBTB16;NFYA;FZD9;NIF3L1;CASTOR1;GHRL;NELFA;STXBP4;RFX5;TIAM2;IGFBP3;ROR1;ERBB3;IL6ST;NTRK3;APOA1;APOB;PRKCD;PLA2G10;IGF1;CNTN1;DLL4;LRP8;…	NEFL;IL10RA;JUN;SMAD2;IL12A;ELAPOR1;LRP1;HABP4;GPD1;HNF1A;MSR1;DNAJB9;NOTCH2;PQBP1;ELAVL1;POU2F1;SMAD4;ARRDC3;PELO;PBRM1;CSDE1;APBB2;APBB1;ASH2L;TEAD3;MAP3K3;HIF1A;EFNB1;VTN;SHANK3;SCAMP5;HTR2A;CREBBP;CCL1;EDA;TACSTD2;OSM;FCN3;FLT3LG;TGFB1;THBS2;FGF8;ID2;SQSTM1;HTRA1;GDF10;PDGFD;EGFL6;CRNN;CEBPA;TGM2;MECP2;UBE2M;BAG2;RAB2B;IRF4;EPOR;FN1;PIM2;MOSPD1;DUSP10;CDK5RAP3;BTN3A2;CASP10;ST8SIA1;GP1BB;RELN…
Lipoprotein Particle	GOCC	3.64959	1.24458	APOM;MSR1;APOA1;APOB;PLA2G7;APOC3	MSR1;LPL;APOE
Plasma Lipoprotein Particle	GOCC	3.64959	1.24458	APOM;MSR1;APOA1;APOB;PLA2G7;APOC3	MSR1;LPL;APOE
Morphogenesis Of An Epithelial Sheet	GOBP	3.64959	0.704757	FLRT3;LCP1;RHOC;BMP5;ITGA5;DLL4	NOTCH2;CCN1
Circulatory System Development	GOBP	3.64663	2.39355	ANTXR1;LRP2;JARID2;FLRT3;ENPEP;NPPB;HMOX1;FOLR1;CASP8;IHH;ITGAV;MCAM;BMP5;ITGA5;ERBB3;NTRK3;APOB;ADAMTS5;DLL4;INSR;BMP10;MMP2;IGF1R;APOD;NTRK2;GDF2;CALR;NPPA;ROBO1	SMAD2;LRP1;NOTCH2;SMAD4;SMYD2;MAP3K3;HIF1A;PXDN;TGFB1;MBD1;FGF8;ID1;ID2;MECP2;EPOR;FN1;COL18A1;APOE;RIC8A;SOX9;LEP;CCL2;SERPINE1;VEGFC;FGFR2;MAPK11;TNFRSF12A;CPE;DLL1;HPSE;IL18;CCN1;QKI;ADM2;SPRED1;MYDGF
Positive Regulation Of Cell Communication	GOBP	3.63773	2.22225	CSF1;IL5;TLR4;BCAR3;RELL1;GLIPR2;OCIAD1;CD14;HMOX1;RHOC;CUL1;CASP8;LAMA2;EGFR;IHH;ITGAV;PHB2;MGAT5;NELFE;BMP5;ITGA5;FZD9;CASTOR1;GHRL;IGFBP3;ROR1;ERBB3;IL6ST;NTRK3;APOA1;PRKCD;IGF1;DLL4;INSR;BIRC5;ADIPOQ;BMP10;BMP6;IGF1R;NTRK2;GDF2;GPNMB;CALR;ROBO1;KISS1;TFRC;NPTN	IL10RA;SMAD2;NOTCH2;SMAD4;ARRDC3;PELO;MAP3K3;HIF1A;VTN;SHANK3;HTR2A;CREBBP;CCL1;EDA;OSM;TGFB1;FGF8;SQSTM1;PDGFD;TGM2;MECP2;FN1;PIM2;CDK5RAP3;CASP10;RELN;PIK3AP1;RASSF2;CCL22;APOE;MPP2;PYCARD;HIP1R;EIF2A;CCL5;MALT1;SOX9;LEP;CCL2;FGA;ACVR1B;IGFBP4;VWF;FGFR2;FGG;GPC5;RTN4R;TNFRSF12A;DLL1;HPSE;IL18;HINT1;THPO;CCN1;NPNT;GFRAL;SULF2;SPRED1;GH1;TWSG1;MYDGF;CTSK
Plasma Membrane Protein Complex	GOCC	3.6226	0.706509	GRIA4;IL12RB1;C8G;CASP8;EGFR;ITGA11;ITGAV;ITGA5;C8A;ERBB3;IL6ST;IGF1;INSR;IGF1R;TFRC;ATP1B2;SCN4B;LILRA4;CACNA2D3	LRP1;ITGAL;VTN;CLTC;GABBR2;CD8A;CASP10;GP1BB;HLA-E;ACVR1B;CSF2;INSRR;TMED10;HLA-DRB3
Positive Regulation Of Signaling	GOBP	3.61728	2.19772	CSF1;IL5;TLR4;BCAR3;RELL1;GLIPR2;OCIAD1;CD14;HMOX1;RHOC;CUL1;CASP8;LAMA2;EGFR;IHH;ITGAV;PHB2;MGAT5;NELFE;BMP5;ITGA5;FZD9;CASTOR1;GHRL;IGFBP3;ROR1;ERBB3;IL6ST;NTRK3;APOA1;PRKCD;IGF1;DLL4;INSR;BIRC5;ADIPOQ;BMP10;BMP6;IGF1R;NTRK2;GDF2;GPNMB;CALR;ROBO1;KISS1;TFRC;NPTN	IL10RA;SMAD2;NOTCH2;SMAD4;ARRDC3;PELO;MAP3K3;HIF1A;VTN;SHANK3;HTR2A;CREBBP;CCL1;EDA;OSM;TGFB1;FGF8;SQSTM1;PDGFD;TGM2;MECP2;FN1;PIM2;CDK5RAP3;CASP10;RELN;PIK3AP1;RASSF2;CCL22;APOE;MPP2;PYCARD;HIP1R;EIF2A;CCL5;MALT1;SOX9;LEP;CCL2;FGA;ACVR1B;IGFBP4;VWF;FGFR2;FGG;GPC5;RTN4R;TNFRSF12A;DLL1;HPSE;IL18;HINT1;THPO;CCN1;NPNT;GFRAL;SULF2;SPRED1;GH1;TWSG1;MYDGF;CTSK
Cell Population Proliferation	GOBP	3.60864	1.25341	LRP2;CSF1;CLEC4G;TLR4;JARID2;SCIN;FLRT3;GDF11;IFNA4;CD248;ENPEP;HMOX1;FOLR1;CUL1;LAMA2;MARCKSL1;EGFR;IHH;NCAM1;PHB2;ZBTB16;FZD9;GHRL;IGFBP3;APOA1;PRKCD;PLA2G10;IGF1;CNTN1;CNTN4;LRP8;INSR;POSTN;BMP10;CHL1;MMP2;IGF1R;APOD;MMP16;ROBO1;ATP1B2;B3GNT2;PLXNA1	NEFL;APLP2;NOTCH2;PQBP1;SMAD4;PELO;APBB2;APBB1;TEAD3;TMEM237;HIF1A;BCL2L2;EFNB1;SHANK3;FLRT1;FGF8;ID2;SQSTM1;LRP12;UNC5D;DUSP23;CEBPA;MECP2;BLOC1S2;CDK5RAP3;ST8SIA1;RELN;IL17A;APOE;NME8;SRGAP2;CCL5;CATIP;MALT1;LIMK1;SOX9;TNC;IGFBP4;VEGFC;FGFR2;CSF2;STC1;MAPK11;RTN4R;IL18;THPO;IDO1;DHFR;SEMA4F
Insulin-Like Growth Factor Binding Protein Complex	GOCC	3.6048	-0.314839	IGFBP3;IGF1;IGFALS
Positive Regulation Of Lipid Localization	GOBP	3.59009	2.16575	MSR1;GHRL;APOA1;APOB;PRKCD;PLA2G10;ADIPOQ;BMP6	LRP1;MSR1;CES1;LPL;LIPG;APOE;FABP3
Regeneration	GOBP	3.58684	0.710902	PTGFRN;CSNK2A2;LCP1;FOLR1;EGFR;IHH;FZD9;IGF1;POSTN;MMP2;APOD	NEFL;VTN;GUCD1;TNC;SULF2;DHFR
Nervous System Development	GOBP	3.58294	0.709546	MXRA8;PCDH9;LRP2;CSF1;TLR4;JARID2;SCIN;FLRT3;ISLR2;CSNK2A2;AMIGO2;GDF11;FOLR1;PALM;LAMA2;MARCKSL1;MDGA2;EGFR;IHH;NCAM1;BMP5;ZBTB16;FZD9;NIF3L1;GHRL;ROR1;ERBB3;NTRK3;APOB;PLA2G10;CNTN1;CNTN4;DLL4;LRP8;CMA1;POSTN;CHL1;BMP6;MMP2;IGF1R;APOD;NTRK2;ROBO1;EHMT2;NPTN;ATP1B2;B3GNT2;PLXNA1;CBLN1	NEFL;PLOD3;APLP2;LRP1;NOTCH2;PQBP1;SMAD4;APBB2;APBB1;TEAD3;HIF1A;EFNB1;VTN;SHANK3;KIAA0319L;FLRT1;TGFB1;MBD1;FGF8;ID2;LRP12;UNC5D;GDF10;MECP2;EPOR;FN1;DUSP10;BLOC1S2;CDK5RAP3;RELN;APOE;SRGAP2;LIMK1;SOX9;LEP;CCL2;TNC;ACVR1B;VEGFC;FGFR2;RTN4R;DLL1;PEX5;GFRAL;ST8SIA4;QKI;PCDHB7;SULF2;TWSG1;VCAN;DHFR;ALDH1A3;SEMA4F
Transmembrane Signaling Receptor Activity	GOMF	3.57285	-0.970999	ANTXR1;GRIA4;ADGRG2;TLR4;IL12RB1;ANTXR2;CD14;IL11RA;EGFR;ITGA11;ADGRD1;FZD9;ROR1;ERBB3;IL6ST;NTRK3;LRP8;INSR;IGF1R;NTRK2;ROBO1;LIFR;LILRA4;PLXNA1	IL10RA;GPR135;ITGAL;GPR142;HTR2A;GABBR2;UNC5D;EPOR;GP1BB;ACVR1B;FGFR2;KLRF1;RTN4R;INSRR;GFRAL;HLA-DRB3;EFEMP1
Positive Regulation Of Response To Stimulus	GOBP	3.56287	2.75837	CSF1;IL5;TLR4;BCAR3;RELL1;IL12RB1;SERPING1;C8G;GLIPR2;OCIAD1;CFHR3;CD14;HMOX1;RHOC;CUL1;CASP8;LAMA2;EGFR;IHH;ITGAV;PHB2;MGAT5;NELFE;BMP5;ITGA5;FZD9;CASTOR1;GHRL;C8A;IGFBP3;ROR1;ERBB3;IL6ST;NTRK3;APOA1;PRKCD;IGF1;DLL4;INSR;BIRC5;ADIPOQ;BMP10;BMP6;IGF1R;DAPK2;NTRK2;GDF2;PLA2G7;CD274;GPNMB;CALR;ROBO1;COLEC10;KISS1;TFRC;NPTN	IL10RA;SMAD2;IL12A;NOTCH2;PQBP1;SMAD4;ARRDC3;PELO;PBRM1;MAP3K3;HIF1A;VTN;IGHG4;SHANK3;HTR2A;CREBBP;CCL1;EDA;OSM;FCN3;TGFB1;FGF8;FABP4;CD8A;CFHR1;PDGFD;CEBPA;TGM2;FN1;PIM2;CDK5RAP3;BTN3A2;CASP10;RELN;IL17A;PIK3AP1;LPL;RASSF2;HMGB2;CCL22;NAPEPLD;APOE;PYCARD;HIP1R;EIF2A;CCL5;MALT1;LIMK1;SOX9;LEP;CCL2;HLA-E;FGA;ACVR1B;SERPINE1;IGFBP4;VWF;RARRES2;VEGFC;FGFR2;CFH;FGG;GPC5;RTN4R;TNFRSF12A;DLL1;HPSE;IL18…
[truncated: 10,789 more rows]

## Sheet: 6. Module Membership
Supplementary Table 6. Plasma Network Module Membership
Module memberships of n=7,288 proteins quantified across a total of n=65 samples. kME, Pearson correlation coefficient between each protein and its module eigenprotein.
[truncated: 7,291 more rows]

## Sheet: 7. Module GO
Supplementary Table 7. Plasma Network Module GO Term Enrichment
[truncated: 10,886 more rows]
[truncated: 16 more columns]

## Sheet: 8. PA-Module Associations
Supplementary Table 8. Plasma Network Module Associations with Physical Activity
[truncated: 35 more rows]

## Sheet: 9. Cross-cohort PA Validation 
Supplementary Table 9. Hypergeometric Overlap Statistics for Enrichment of Exercise Intervention and Self-Reported PA Proteins in Plasma Network Modules
[truncated: 36 more rows]

[truncated: 4 more sheets: 10. Module-Neurobehavior , 11. Overlap with ADRD Plasma , 12. ROSMAP Plasma-Brain Overlap, 13. AD MAGMA]
